# Supplementary material for: Di­aqua­bis­(4-ferrocenyl-1,1,1-tri­fluoro-4-oxobutan-2-olato)cobalt(II)
Source: IUCrdata. 2020 Sep 11;5(Pt 9):x201240. doi: 10.1107/S2414314620012407 (PMC9462279; doi:10.1107/S2414314620012407)
Supplement: Supplementary file 1 [file x-05-x201240-sup1.cif]

##############################################################################
#                                                                            #
# This CIF contains the data for a data article accepted for                 #
# publication in IUCrData. It conforms to the requirements of                #
# Notes for Authors for IUCrData, and has been                               #
# peer reviewed under the auspices of IUCrData.                              #
#                                                                            #
# Full details of the Crystallographic Information File format               #
# are given in the paper "The Crystallographic Information File (CIF):       #
# a New Standard Archive File for Crystallography" by S. R. Hall, F. H.      #
# Allen and I. D. Brown [Acta Cryst. (1991), A47, 655-685].                  #
#                                                                            #
# The current version of the core CIF dictionary is obtainable from          #
# ftp://ftp.iucr.org/pub/cif_core.dic.                                       #
#                                                                            #
# Software is freely available for graphical display of the structure(s)     #
# in this CIF. For information consult the CIF software page                 #
# http://www.iucr.org/resources/cif/software.                                #
#                                                                            #
# This file may be used for bona fide research purposes within the           #
# scientific community so long as proper attribution is given to the data    # 
# article from which it was obtained.                                        #
#                                                                            #
##############################################################################
data_I
_database_code_depnum_ccdc_archive 'CCDC 2031062'
_audit_creation_method
;
Olex2 1.2
(compiled 2018.05.29 svn.r3508 for OlexSys, GUI svn.r5506)
;
_journal_date_recd_electronic     2020-08-11
_journal_date_accepted     2020-09-09
_journal_name_full     'IUCrData'
_journal_year     2020
_journal_volume     5
_journal_issue      9
_journal_page_first     0
_journal_page_last     0
_journal_paper_category     HM
_journal_paper_doi     10.1107/S2414314620012407
_journal_coeditor_code     HB4360
_publ_contact_author_name     'Shujing Wang'
_publ_contact_author_address
;
Department of Chemistry, Anhui University, Hefei, Anhui 230039, P. R. China
;
_publ_contact_author_email     '2438516329@qq.com'
_publ_contact_author_fax     ?
_publ_contact_author_phone     '18297858045'
_publ_section_title
;
Diaquabis(4-ferrocenyl-1,1,1-trifluoro-4-oxobutan-2-olato)cobalt(II)
;
loop_
    _publ_author_name
    _publ_author_footnote
    _publ_author_address
    'Wang, Shujing' .
;
Department of Chemistry, Anhui University, Hefei, Anhui 230039,
People's Republic of China
;
    'Han, Heguo' .
;
Department of Chemistry, Anhui University, Hefei, Anhui 230039,
People's Republic of China
;
    'Han, Yuyang' .
;
Department of Chemistry, Anhui University, Hefei, Anhui 230039,
People's Republic of China
;
_publ_section_synopsis
;
In the title compound, the coordinated water molecules are in a <i>cis</i>
disposition and the Cp rings of the ferrocene groups are close to eclipsed.
;
_chemical_name_systematic
;
Diaquabis(4-ferrocenyl-1,1,1-trifluoro-4-oxobutan-2-olato)cobalt(II)
;
_chemical_name_common     ?
_chemical_formula_moiety     'C28 H24 Co F6 Fe2 O6'
_chemical_formula_sum     'C28 H24 Co F6 Fe2 O6'
_chemical_formula_iupac     '[Co Fe2 (C5 H5)2 (C9 H5 F3 O2)2 (H2 O1)2]'
_chemical_formula_weight     741.10
_chemical_melting_point     ?
_space_group_crystal_system     triclinic
_space_group_name_H-M_alt     'P -1'
_space_group_name_Hall     '-P 1'
loop_
    _space_group_symop_operation_xyz
    'x, y, z'
    '-x, -y, -z'
_cell_length_a     7.725(3)
_cell_length_b     12.721(3)
_cell_length_c     14.609(4)
_cell_angle_alpha     70.67(3)
_cell_angle_beta     82.88(3)
_cell_angle_gamma     80.46(3)
_cell_volume     1332.3(8)
_cell_formula_units_Z     2
_cell_measurement_reflns_used     1567
_cell_measurement_theta_min     2.21
_cell_measurement_theta_max     27.14
_cell_measurement_temperature     298.15
_exptl_crystal_description     block
_exptl_crystal_colour     black
_exptl_crystal_size_max     0.30
_exptl_crystal_size_mid     0.20
_exptl_crystal_size_min     0.10
_exptl_crystal_density_diffrn     1.847
_exptl_crystal_density_meas     ?
_exptl_crystal_density_method     ?
_exptl_crystal_F_000     746
_exptl_absorpt_coefficient_mu     14.223
_exptl_absorpt_correction_type     multi-scan
_exptl_absorpt_process_details
;
(<i>X-AREA</i>; Stoe & Cie, 2018)
;
_exptl_absorpt_correction_T_min     0.791
_exptl_absorpt_correction_T_max     1
_diffrn_ambient_temperature     298.15
_diffrn_source     ?
_diffrn_radiation_type     CuK\a
_diffrn_radiation_wavelength     1.54186
_diffrn_measurement_device_type     'Stoe Stadivari'
_diffrn_measurement_method     'rotation method, \w scans'
_diffrn_detector_area_resol_mean     5.81
_diffrn_reflns_number     10376
_diffrn_reflns_av_R_equivalents     0.0314
_diffrn_reflns_av_unetI/netI     0.0460
_diffrn_reflns_theta_min     3.215
_diffrn_reflns_theta_max     69.792
_diffrn_reflns_theta_full     67.686
_diffrn_measured_fraction_theta_max     0.949
_diffrn_measured_fraction_theta_full     0.972
_diffrn_reflns_limit_h_min     -9
_diffrn_reflns_limit_h_max     8
_diffrn_reflns_limit_k_min     -15
_diffrn_reflns_limit_k_max     12
_diffrn_reflns_limit_l_min     -14
_diffrn_reflns_limit_l_max     17
_refine_special_details
;
The water H atoms were located in difference maps and their
 positions
were freely refined. The C-bound H atoms were geometrically placed (C---H =
0.93 \%A) and refined as riding atoms.
;
_reflns_number_total     4786
_reflns_number_gt     3741
_reflns_threshold_expression     'I > 2\s(I)'
_refine_ls_structure_factor_coef     Fsqd
_refine_ls_matrix_type     full
_refine_ls_R_factor_all     0.0700
_refine_ls_R_factor_gt     0.0485
_refine_ls_wR_factor_gt     0.1138
_refine_ls_wR_factor_ref     0.1273
_refine_ls_goodness_of_fit_ref     1.050
_refine_ls_restrained_S_all     1.050
_refine_ls_number_reflns     4786
_refine_ls_number_parameters     404
_refine_ls_number_restraints     4
_refine_ls_hydrogen_treatment     mixed
_refine_ls_weighting_scheme     calc
_refine_ls_weighting_details
              'w=1/[\s^2^(Fo^2^)+(0.0684P)^2^+2.1404P] where P=(Fo^2^+2Fc^2^)/3'
_atom_sites_solution_hydrogens     mixed
_atom_sites_solution_primary     iterative
_atom_sites_solution_secondary     ?
_refine_ls_shift/su_max     0.000
_refine_ls_shift/su_mean     0.000
_refine_diff_density_max     0.879
_refine_diff_density_min     -0.427
_refine_ls_extinction_method     none
_refine_ls_extinction_coef     .
loop_
    _atom_type_symbol
    _atom_type_description
    _atom_type_scat_dispersion_real
    _atom_type_scat_dispersion_imag
    _atom_type_scat_source
    'C' 'C' 0.0181 0.0091
                         'International Tables Vol C Tables 4.2.6.8 and 6.1.1.4'
    'H' 'H' 0.0000 0.0000
                         'International Tables Vol C Tables 4.2.6.8 and 6.1.1.4'
    'Co' 'Co' -2.3653 3.6143
                         'International Tables Vol C Tables 4.2.6.8 and 6.1.1.4'
    'F' 'F' 0.0727 0.0534
                         'International Tables Vol C Tables 4.2.6.8 and 6.1.1.4'
    'Fe' 'Fe' -1.1336 3.1974
                         'International Tables Vol C Tables 4.2.6.8 and 6.1.1.4'
    'O' 'O' 0.0492 0.0322
                         'International Tables Vol C Tables 4.2.6.8 and 6.1.1.4'
_computing_data_collection
;
X-AREA (Stoe & Cie, 2018)
;
_computing_cell_refinement
;
X-AREA (Stoe & Cie, 2018)
;
_computing_data_reduction
;
X-AREA (Stoe & Cie, 2018)
;
_computing_structure_solution
;
<i>olex2.solve</i> (Bourhis <i>et al.</i>,  2015)
;
_computing_structure_refinement
;
ShelXL (Sheldrick, 2015)
;
_computing_molecular_graphics
;
<i>OLEX2</i> (Dolomanov <i>et al.</i>,  2009)
;
_computing_publication_material
;
<i>OLEX2</i> (Dolomanov <i>et al.</i>,  2009)
;
loop_
    _atom_site_type_symbol
    _atom_site_label
    _atom_site_fract_x
    _atom_site_fract_y
    _atom_site_fract_z
    _atom_site_U_iso_or_equiv
    _atom_site_adp_type
    _atom_site_calc_flag
    _atom_site_occupancy
    _atom_site_disorder_assembly
    _atom_site_disorder_group
    Fe Fe1 1.04875(9) 0.97569(6) 0.25193(5) 0.01775(18) Uani d 1 . .
    Co Co1 0.75176(9) 0.59847(6) 0.40437(5) 0.01579(18) Uani d 1 . .
    Fe Fe2 0.41805(9) 0.68982(6) 0.06889(5) 0.01960(19) Uani d 1 . .
    F F1 1.1799(4) 0.3465(2) 0.2975(2) 0.0325(7) Uani d 1 . .
    O O4 0.5761(4) 0.6874(2) 0.4767(2) 0.0187(7) Uani d 1 . .
    O O3 0.9383(4) 0.6985(2) 0.4060(2) 0.0169(6) Uani d 1 . .
    O O6 0.8032(4) 0.4822(3) 0.5508(2) 0.0187(7) Uani d 1 . .
    O O2 0.7000(4) 0.6910(2) 0.2635(2) 0.0184(7) Uani d 1 . .
    F F3 1.0466(4) 0.3623(3) 0.1729(2) 0.0385(8) Uani d 1 . .
    O O1 0.9307(4) 0.4897(3) 0.3551(2) 0.0194(7) Uani d 1 . .
    O O5 0.5584(4) 0.5023(3) 0.3964(2) 0.0198(7) Uani d 1 . .
    F F2 0.9375(4) 0.2795(2) 0.3160(2) 0.0413(8) Uani d 1 . .
    F F6 0.3060(4) 0.8234(3) 0.5387(2) 0.0476(9) Uani d 1 . .
    F F4 0.4611(4) 0.7265(3) 0.6544(2) 0.0484(9) Uani d 1 . .
    F F5 0.4848(5) 0.8988(3) 0.5881(3) 0.0724(14) Uani d 1 . .
    C C1 0.9093(6) 0.7927(4) 0.4211(3) 0.0163(9) Uani d 1 . .
    C C2 0.9182(6) 0.4767(4) 0.2728(3) 0.0183(9) Uani d 1 . .
    C C3 1.0453(6) 0.8669(4) 0.3887(3) 0.0172(9) Uani d 1 . .
    C C4 0.7257(6) 0.6514(4) 0.1939(3) 0.0191(10) Uani d 1 . .
    C C5 1.0342(6) 0.9798(4) 0.3894(3) 0.0202(10) Uani d 1 . .
    H H5 0.941577 1.017422 0.418284 0.024 Uiso calc 1 . .
    C C6 1.2095(6) 0.8433(4) 0.3352(3) 0.0198(10) Uani d 1 . .
    H H6 1.251640 0.776175 0.322669 0.024 Uiso calc 1 . .
    C C7 0.7500(6) 0.8293(4) 0.4712(3) 0.0202(10) Uani d 1 . .
    H H7 0.743876 0.895536 0.486151 0.024 Uiso calc 1 . .
    C C8 1.1867(6) 1.0247(4) 0.3391(3) 0.0236(10) Uani d 1 . .
    H H8 1.212122 1.096675 0.329570 0.028 Uiso calc 1 . .
    C C9 0.3371(7) 0.5597(4) 0.1828(4) 0.0262(11) Uani d 1 . .
    H H9 0.395210 0.524102 0.239319 0.031 Uiso calc 1 . .
    C C10 0.4641(6) 0.8072(4) 0.5688(3) 0.0228(10) Uani d 1 . .
    C C11 1.2949(6) 0.9415(4) 0.3053(3) 0.0228(10) Uani d 1 . .
    H H11 1.403062 0.949758 0.269770 0.027 Uiso calc 1 . .
    C C12 0.6081(6) 0.7719(4) 0.4979(3) 0.0177(9) Uani d 1 . .
    C C13 1.0207(6) 0.3657(4) 0.2642(3) 0.0233(10) Uani d 1 . .
    C C14 0.5571(7) 0.7789(4) -0.0537(3) 0.0265(11) Uani d 1 . .
    H H14 0.545588 0.783420 -0.117552 0.032 Uiso calc 1 . .
    C C15 0.6490(6) 0.7205(4) 0.1018(3) 0.0200(10) Uani d 1 . .
    C C16 0.5181(6) 0.8177(4) 0.0915(3) 0.0217(10) Uani d 1 . .
    H H16 0.477551 0.851307 0.139181 0.026 Uiso calc 1 . .
    C C17 0.6710(6) 0.6982(4) 0.0107(3) 0.0237(10) Uani d 1 . .
    H H17 0.747661 0.640105 -0.003396 0.028 Uiso calc 1 . .
    C C18 0.8253(6) 0.5450(4) 0.1969(3) 0.0211(10) Uani d 1 . .
    H H18 0.826535 0.520855 0.143234 0.025 Uiso calc 1 . .
    C C19 0.2517(7) 0.6062(4) 0.0283(4) 0.0298(12) Uani d 1 . .
    H H19 0.244149 0.606406 -0.034824 0.036 Uiso calc 1 . .
    C C20 0.3657(7) 0.5287(4) 0.0976(4) 0.0291(11) Uani d 1 . .
    H H20 0.444283 0.468764 0.088103 0.035 Uiso calc 1 . .
    C C21 0.2064(6) 0.6533(4) 0.1682(4) 0.0274(11) Uani d 1 . .
    H H21 0.162300 0.689881 0.213413 0.033 Uiso calc 1 . .
    C C22 0.1531(7) 0.6822(4) 0.0725(4) 0.0302(12) Uani d 1 . .
    H H22 0.067918 0.741102 0.044001 0.036 Uiso calc 1 . .
    C C23 0.4620(7) 0.8529(4) -0.0039(4) 0.0279(11) Uani d 1 . .
    H H23 0.377786 0.913761 -0.029743 0.034 Uiso calc 1 . .
    C C24 1.0143(9) 0.9500(5) 0.1257(4) 0.0403(15) Uani d 1 . .
    H H24 1.073099 0.891183 0.104610 0.048 Uiso calc 1 . .
    C C25 0.8582(8) 0.9484(5) 0.1816(4) 0.0435(16) Uani d 1 . .
    H H25 0.792024 0.888831 0.204026 0.052 Uiso calc 1 . .
    C C26 0.8148(8) 1.0523(6) 0.1993(4) 0.0488(18) Uani d 1 . .
    H H26 0.716692 1.073614 0.236117 0.059 Uiso calc 1 . .
    C C27 1.0699(9) 1.0535(6) 0.1059(4) 0.0450(16) Uani d 1 . .
    H H27 1.171731 1.076386 0.068628 0.054 Uiso calc 1 . .
    C C28 0.9490(10) 1.1174(5) 0.1505(4) 0.0504(19) Uani d 1 . .
    H H28 0.955198 1.190510 0.148564 0.061 Uiso calc 1 . .
    H H6A 0.867(6) 0.417(3) 0.556(4) 0.036(16) Uiso d 1 . .
    H H5A 0.445(4) 0.530(5) 0.403(5) 0.06(2) Uiso d 1 . .
    H H5B 0.563(7) 0.434(2) 0.438(3) 0.037(16) Uiso d 1 . .
    H H6B 0.847(7) 0.513(5) 0.588(4) 0.042(17) Uiso d 1 . .
loop_
    _atom_site_aniso_label
    _atom_site_aniso_U_11
    _atom_site_aniso_U_22
    _atom_site_aniso_U_33
    _atom_site_aniso_U_12
    _atom_site_aniso_U_13
    _atom_site_aniso_U_23
    Fe1 0.0234(4) 0.0162(4) 0.0139(4) -0.0039(3) -0.0056(3) -0.0031(3)
    Co1 0.0160(4) 0.0165(4) 0.0152(4) -0.0017(3) -0.0038(3) -0.0047(3)
    Fe2 0.0224(4) 0.0207(4) 0.0158(4) -0.0050(3) -0.0057(3) -0.0033(3)
    F1 0.0244(15) 0.0303(16) 0.0402(17) 0.0054(12) -0.0077(13) -0.0103(13)
    O4 0.0176(16) 0.0186(16) 0.0195(16) -0.0010(13) -0.0026(12) -0.0057(13)
    O3 0.0177(15) 0.0132(15) 0.0192(16) 0.0002(12) -0.0047(12) -0.0043(13)
    O6 0.0207(17) 0.0171(16) 0.0180(16) 0.0002(13) -0.0062(13) -0.0048(13)
    O2 0.0219(16) 0.0174(15) 0.0164(16) -0.0025(13) -0.0029(13) -0.0054(13)
    F3 0.0487(19) 0.0396(18) 0.0304(16) 0.0089(15) -0.0063(14) -0.0211(14)
    O1 0.0194(16) 0.0218(16) 0.0174(16) -0.0016(13) -0.0033(13) -0.0065(13)
    O5 0.0191(17) 0.0212(17) 0.0193(17) -0.0050(14) -0.0031(13) -0.0050(14)
    F2 0.0389(18) 0.0229(16) 0.060(2) -0.0096(13) 0.0134(16) -0.0146(15)
    F6 0.0221(16) 0.088(3) 0.0292(17) 0.0146(16) -0.0079(13) -0.0228(17)
    F4 0.0391(19) 0.068(2) 0.0193(16) 0.0164(17) -0.0001(13) -0.0002(15)
    F5 0.063(2) 0.067(3) 0.114(4) -0.036(2) 0.053(2) -0.072(3)
    C1 0.021(2) 0.017(2) 0.009(2) 0.0005(18) -0.0063(17) -0.0013(17)
    C2 0.019(2) 0.020(2) 0.020(2) -0.0068(19) 0.0022(18) -0.0101(19)
    C3 0.014(2) 0.022(2) 0.015(2) -0.0014(18) -0.0052(17) -0.0035(18)
    C4 0.020(2) 0.022(2) 0.017(2) -0.0081(19) -0.0056(18) -0.0047(19)
    C5 0.027(2) 0.020(2) 0.016(2) 0.0002(19) -0.0092(19) -0.0069(19)
    C6 0.021(2) 0.022(2) 0.017(2) 0.0020(19) -0.0075(18) -0.0065(19)
    C7 0.023(2) 0.019(2) 0.020(2) -0.0018(19) -0.0012(18) -0.0093(19)
    C8 0.031(3) 0.021(2) 0.023(2) -0.010(2) -0.008(2) -0.006(2)
    C9 0.033(3) 0.022(2) 0.022(2) -0.012(2) -0.005(2) 0.000(2)
    C10 0.021(2) 0.024(2) 0.025(3) 0.000(2) -0.0023(19) -0.011(2)
    C11 0.019(2) 0.032(3) 0.019(2) -0.008(2) -0.0031(18) -0.006(2)
    C12 0.018(2) 0.016(2) 0.017(2) 0.0064(18) -0.0060(18) -0.0063(18)
    C13 0.022(2) 0.025(2) 0.024(2) -0.003(2) 0.0011(19) -0.009(2)
    C14 0.032(3) 0.029(3) 0.017(2) -0.010(2) -0.006(2) -0.001(2)
    C15 0.021(2) 0.022(2) 0.018(2) -0.0063(19) -0.0060(18) -0.0040(19)
    C16 0.027(2) 0.016(2) 0.022(2) -0.0074(19) -0.003(2) -0.0024(19)
    C17 0.022(2) 0.031(3) 0.019(2) -0.009(2) -0.0016(19) -0.007(2)
    C18 0.025(2) 0.023(2) 0.019(2) -0.0030(19) -0.0049(19) -0.010(2)
    C19 0.034(3) 0.035(3) 0.024(3) -0.019(2) -0.007(2) -0.007(2)
    C20 0.036(3) 0.022(3) 0.031(3) -0.011(2) -0.004(2) -0.007(2)
    C21 0.026(3) 0.034(3) 0.023(2) -0.013(2) 0.002(2) -0.008(2)
    C22 0.028(3) 0.035(3) 0.027(3) -0.008(2) -0.008(2) -0.004(2)
    C23 0.030(3) 0.021(2) 0.027(3) -0.010(2) -0.012(2) 0.007(2)
    C24 0.070(4) 0.030(3) 0.022(3) 0.017(3) -0.026(3) -0.014(2)
    C25 0.051(4) 0.045(4) 0.033(3) -0.024(3) -0.028(3) 0.008(3)
    C26 0.030(3) 0.081(5) 0.024(3) 0.019(3) -0.014(2) -0.010(3)
    C27 0.053(4) 0.058(4) 0.019(3) -0.021(3) -0.009(3) 0.003(3)
    C28 0.102(6) 0.018(3) 0.035(3) 0.000(3) -0.047(4) -0.002(2)
_geom_special_details
;
 All esds (except the esd in the dihedral angle between two l.s. planes)
 are estimated using the full covariance matrix.  The cell esds are taken
 into account individually in the estimation of esds in distances, angles
 and torsion angles; correlations between esds in cell parameters are only
 used when they are defined by crystal symmetry.  An approximate (isotropic)
 treatment of cell esds is used for estimating esds involving l.s. planes.
;
loop_
    _geom_bond_atom_site_label_1
    _geom_bond_atom_site_label_2
    _geom_bond_site_symmetry_2
    _geom_bond_distance
    _geom_bond_publ_flag
    Fe1 C3 . 2.019(4) ?
    Fe1 C5 . 2.015(4) ?
    Fe1 C6 . 2.046(4) ?
    Fe1 C8 . 2.056(5) ?
    Fe1 C11 . 2.069(5) ?
    Fe1 C24 . 2.032(5) ?
    Fe1 C25 . 2.031(5) ?
    Fe1 C26 . 2.018(5) ?
    Fe1 C27 . 2.032(5) ?
    Fe1 C28 . 2.024(5) ?
    Co1 O4 . 2.042(3) ?
    Co1 O3 . 2.082(3) ?
    Co1 O6 . 2.200(3) ?
    Co1 O2 . 2.056(3) ?
    Co1 O1 . 2.031(3) ?
    Co1 O5 . 2.117(3) ?
    Fe2 C9 . 2.040(5) ?
    Fe2 C14 . 2.056(5) ?
    Fe2 C15 . 2.033(4) ?
    Fe2 C16 . 2.046(4) ?
    Fe2 C17 . 2.037(5) ?
    Fe2 C19 . 2.048(5) ?
    Fe2 C20 . 2.050(5) ?
    Fe2 C21 . 2.052(5) ?
    Fe2 C22 . 2.059(5) ?
    Fe2 C23 . 2.058(5) ?
    F1 C13 . 1.334(5) ?
    O4 C12 . 1.280(5) ?
    O3 C1 . 1.267(5) ?
    O6 H6A . 0.88(2) ?
    O6 H6B . 0.89(2) ?
    O2 C4 . 1.258(5) ?
    F3 C13 . 1.338(5) ?
    O1 C2 . 1.283(5) ?
    O5 H5A . 0.89(2) ?
    O5 H5B . 0.88(2) ?
    F2 C13 . 1.324(6) ?
    F6 C10 . 1.310(6) ?
    F4 C10 . 1.330(6) ?
    F5 C10 . 1.323(6) ?
    C1 C3 . 1.459(6) ?
    C1 C7 . 1.442(6) ?
    C2 C13 . 1.536(6) ?
    C2 C18 . 1.362(6) ?
    C3 C5 . 1.428(6) ?
    C3 C6 . 1.446(6) ?
    C4 C15 . 1.475(6) ?
    C4 C18 . 1.431(6) ?
    C5 H5 . 0.9300 ?
    C5 C8 . 1.409(7) ?
    C6 H6 . 0.9300 ?
    C6 C11 . 1.424(7) ?
    C7 H7 . 0.9300 ?
    C7 C12 . 1.363(6) ?
    C8 H8 . 0.9300 ?
    C8 C11 . 1.418(7) ?
    C9 H9 . 0.9300 ?
    C9 C20 . 1.408(7) ?
    C9 C21 . 1.404(7) ?
    C10 C12 . 1.540(6) ?
    C11 H11 . 0.9300 ?
    C14 H14 . 0.9300 ?
    C14 C17 . 1.408(7) ?
    C14 C23 . 1.431(7) ?
    C15 C16 . 1.440(7) ?
    C15 C17 . 1.434(6) ?
    C16 H16 . 0.9300 ?
    C16 C23 . 1.415(7) ?
    C17 H17 . 0.9300 ?
    C18 H18 . 0.9300 ?
    C19 H19 . 0.9300 ?
    C19 C20 . 1.430(7) ?
    C19 C22 . 1.407(8) ?
    C20 H20 . 0.9300 ?
    C21 H21 . 0.9300 ?
    C21 C22 . 1.418(7) ?
    C22 H22 . 0.9300 ?
    C23 H23 . 0.9300 ?
    C24 H24 . 0.9300 ?
    C24 C25 . 1.369(9) ?
    C24 C27 . 1.381(8) ?
    C25 H25 . 0.9300 ?
    C25 C26 . 1.409(9) ?
    C26 H26 . 0.9300 ?
    C26 C28 . 1.408(10) ?
    C27 H27 . 0.9300 ?
    C27 C28 . 1.380(9) ?
    C28 H28 . 0.9300 ?
loop_
    _geom_angle_atom_site_label_1
    _geom_angle_atom_site_label_2
    _geom_angle_atom_site_label_3
    _geom_angle_site_symmetry_1
    _geom_angle_site_symmetry_3
    _geom_angle
    _geom_angle_publ_flag
    C3 Fe1 C6 . . 41.69(17) ?
    C3 Fe1 C8 . . 68.92(18) ?
    C3 Fe1 C11 . . 68.98(17) ?
    C3 Fe1 C24 . . 129.2(2) ?
    C3 Fe1 C25 . . 108.7(2) ?
    C3 Fe1 C27 . . 167.1(2) ?
    C3 Fe1 C28 . . 151.3(3) ?
    C5 Fe1 C3 . . 41.46(18) ?
    C5 Fe1 C6 . . 69.37(18) ?
    C5 Fe1 C8 . . 40.50(19) ?
    C5 Fe1 C11 . . 68.30(19) ?
    C5 Fe1 C24 . . 166.2(2) ?
    C5 Fe1 C25 . . 128.1(2) ?
    C5 Fe1 C26 . . 106.1(2) ?
    C5 Fe1 C27 . . 150.9(2) ?
    C5 Fe1 C28 . . 116.8(2) ?
    C6 Fe1 C8 . . 68.35(19) ?
    C6 Fe1 C11 . . 40.50(18) ?
    C8 Fe1 C11 . . 40.20(19) ?
    C24 Fe1 C6 . . 110.3(2) ?
    C24 Fe1 C8 . . 153.1(2) ?
    C24 Fe1 C11 . . 121.0(2) ?
    C25 Fe1 C6 . . 120.4(2) ?
    C25 Fe1 C8 . . 165.0(3) ?
    C25 Fe1 C11 . . 154.1(2) ?
    C25 Fe1 C24 . . 39.4(3) ?
    C25 Fe1 C27 . . 66.7(2) ?
    C26 Fe1 C3 . . 117.4(2) ?
    C26 Fe1 C6 . . 153.2(3) ?
    C26 Fe1 C8 . . 126.1(2) ?
    C26 Fe1 C11 . . 164.1(3) ?
    C26 Fe1 C24 . . 67.6(2) ?
    C26 Fe1 C25 . . 40.7(3) ?
    C26 Fe1 C27 . . 67.6(3) ?
    C26 Fe1 C28 . . 40.8(3) ?
    C27 Fe1 C6 . . 129.1(2) ?
    C27 Fe1 C8 . . 118.8(2) ?
    C27 Fe1 C11 . . 109.6(2) ?
    C27 Fe1 C24 . . 39.7(2) ?
    C28 Fe1 C6 . . 165.2(3) ?
    C28 Fe1 C8 . . 106.9(2) ?
    C28 Fe1 C11 . . 127.1(2) ?
    C28 Fe1 C24 . . 67.2(2) ?
    C28 Fe1 C25 . . 67.7(2) ?
    C28 Fe1 C27 . . 39.8(3) ?
    O4 Co1 O3 . . 88.20(12) ?
    O4 Co1 O6 . . 84.49(12) ?
    O4 Co1 O2 . . 99.68(12) ?
    O4 Co1 O5 . . 91.75(12) ?
    O3 Co1 O6 . . 93.19(11) ?
    O3 Co1 O5 . . 177.31(12) ?
    O2 Co1 O3 . . 92.11(12) ?
    O2 Co1 O6 . . 173.36(12) ?
    O2 Co1 O5 . . 85.25(12) ?
    O1 Co1 O4 . . 170.17(12) ?
    O1 Co1 O3 . . 93.61(12) ?
    O1 Co1 O6 . . 85.76(12) ?
    O1 Co1 O2 . . 89.91(12) ?
    O1 Co1 O5 . . 86.89(13) ?
    O5 Co1 O6 . . 89.48(12) ?
    C9 Fe2 C14 . . 161.3(2) ?
    C9 Fe2 C16 . . 121.12(19) ?
    C9 Fe2 C19 . . 68.09(19) ?
    C9 Fe2 C20 . . 40.3(2) ?
    C9 Fe2 C21 . . 40.1(2) ?
    C9 Fe2 C22 . . 67.8(2) ?
    C9 Fe2 C23 . . 156.4(2) ?
    C14 Fe2 C22 . . 122.4(2) ?
    C14 Fe2 C23 . . 40.7(2) ?
    C15 Fe2 C9 . . 106.95(19) ?
    C15 Fe2 C14 . . 68.69(18) ?
    C15 Fe2 C16 . . 41.35(18) ?
    C15 Fe2 C17 . . 41.26(18) ?
    C15 Fe2 C19 . . 157.4(2) ?
    C15 Fe2 C20 . . 121.1(2) ?
    C15 Fe2 C21 . . 123.60(19) ?
    C15 Fe2 C22 . . 160.5(2) ?
    C15 Fe2 C23 . . 68.74(19) ?
    C16 Fe2 C14 . . 68.40(19) ?
    C16 Fe2 C19 . . 160.3(2) ?
    C16 Fe2 C20 . . 156.71(19) ?
    C16 Fe2 C21 . . 107.2(2) ?
    C16 Fe2 C22 . . 123.9(2) ?
    C16 Fe2 C23 . . 40.34(18) ?
    C17 Fe2 C9 . . 124.7(2) ?
    C17 Fe2 C14 . . 40.23(19) ?
    C17 Fe2 C16 . . 69.0(2) ?
    C17 Fe2 C19 . . 122.1(2) ?
    C17 Fe2 C20 . . 108.1(2) ?
    C17 Fe2 C21 . . 160.95(19) ?
    C17 Fe2 C22 . . 157.2(2) ?
    C17 Fe2 C23 . . 68.3(2) ?
    C19 Fe2 C14 . . 108.5(2) ?
    C19 Fe2 C20 . . 40.9(2) ?
    C19 Fe2 C21 . . 67.7(2) ?
    C19 Fe2 C22 . . 40.1(2) ?
    C19 Fe2 C23 . . 124.7(2) ?
    C20 Fe2 C14 . . 125.2(2) ?
    C20 Fe2 C21 . . 67.6(2) ?
    C20 Fe2 C22 . . 67.9(2) ?
    C20 Fe2 C23 . . 161.9(2) ?
    C21 Fe2 C14 . . 157.4(2) ?
    C21 Fe2 C22 . . 40.35(19) ?
    C21 Fe2 C23 . . 121.6(2) ?
    C23 Fe2 C22 . . 108.1(2) ?
    C12 O4 Co1 . . 124.6(3) ?
    C1 O3 Co1 . . 127.0(3) ?
    Co1 O6 H6A . . 118(4) ?
    Co1 O6 H6B . . 114(4) ?
    H6A O6 H6B . . 108(5) ?
    C4 O2 Co1 . . 123.8(3) ?
    C2 O1 Co1 . . 120.9(3) ?
    Co1 O5 H5A . . 119(4) ?
    Co1 O5 H5B . . 116(4) ?
    H5A O5 H5B . . 103(6) ?
    O3 C1 C3 . . 118.7(4) ?
    O3 C1 C7 . . 123.3(4) ?
    C7 C1 C3 . . 118.0(4) ?
    O1 C2 C13 . . 112.7(4) ?
    O1 C2 C18 . . 129.0(4) ?
    C18 C2 C13 . . 118.2(4) ?
    C1 C3 Fe1 . . 118.9(3) ?
    C5 C3 Fe1 . . 69.1(2) ?
    C5 C3 C1 . . 128.0(4) ?
    C5 C3 C6 . . 107.0(4) ?
    C6 C3 Fe1 . . 70.1(2) ?
    C6 C3 C1 . . 124.4(4) ?
    O2 C4 C15 . . 117.4(4) ?
    O2 C4 C18 . . 125.1(4) ?
    C18 C4 C15 . . 117.5(4) ?
    Fe1 C5 H5 . . 125.2 ?
    C3 C5 Fe1 . . 69.4(2) ?
    C3 C5 H5 . . 125.6 ?
    C8 C5 Fe1 . . 71.3(3) ?
    C8 C5 C3 . . 108.7(4) ?
    C8 C5 H5 . . 125.6 ?
    Fe1 C6 H6 . . 126.5 ?
    C3 C6 Fe1 . . 68.2(2) ?
    C3 C6 H6 . . 126.2 ?
    C11 C6 Fe1 . . 70.6(3) ?
    C11 C6 C3 . . 107.5(4) ?
    C11 C6 H6 . . 126.2 ?
    C1 C7 H7 . . 118.3 ?
    C12 C7 C1 . . 123.4(4) ?
    C12 C7 H7 . . 118.3 ?
    Fe1 C8 H8 . . 127.2 ?
    C5 C8 Fe1 . . 68.2(2) ?
    C5 C8 H8 . . 125.8 ?
    C5 C8 C11 . . 108.4(4) ?
    C11 C8 Fe1 . . 70.4(3) ?
    C11 C8 H8 . . 125.8 ?
    Fe2 C9 H9 . . 125.2 ?
    C20 C9 Fe2 . . 70.3(3) ?
    C20 C9 H9 . . 125.7 ?
    C21 C9 Fe2 . . 70.4(3) ?
    C21 C9 H9 . . 125.7 ?
    C21 C9 C20 . . 108.6(4) ?
    F6 C10 F4 . . 106.0(4) ?
    F6 C10 F5 . . 107.2(4) ?
    F6 C10 C12 . . 112.6(4) ?
    F4 C10 C12 . . 110.2(4) ?
    F5 C10 F4 . . 105.5(4) ?
    F5 C10 C12 . . 114.9(4) ?
    Fe1 C11 H11 . . 127.5 ?
    C6 C11 Fe1 . . 68.9(2) ?
    C6 C11 H11 . . 125.8 ?
    C8 C11 Fe1 . . 69.4(3) ?
    C8 C11 C6 . . 108.3(4) ?
    C8 C11 H11 . . 125.8 ?
    O4 C12 C7 . . 130.3(4) ?
    O4 C12 C10 . . 112.4(4) ?
    C7 C12 C10 . . 117.3(4) ?
    F1 C13 F3 . . 106.3(4) ?
    F1 C13 C2 . . 111.4(4) ?
    F3 C13 C2 . . 113.7(4) ?
    F2 C13 F1 . . 106.9(4) ?
    F2 C13 F3 . . 107.2(4) ?
    F2 C13 C2 . . 110.9(4) ?
    Fe2 C14 H14 . . 126.8 ?
    C17 C14 Fe2 . . 69.1(3) ?
    C17 C14 H14 . . 125.9 ?
    C17 C14 C23 . . 108.1(4) ?
    C23 C14 Fe2 . . 69.7(3) ?
    C23 C14 H14 . . 125.9 ?
    C4 C15 Fe2 . . 120.1(3) ?
    C16 C15 Fe2 . . 69.8(3) ?
    C16 C15 C4 . . 124.5(4) ?
    C17 C15 Fe2 . . 69.5(3) ?
    C17 C15 C4 . . 128.0(4) ?
    C17 C15 C16 . . 107.1(4) ?
    Fe2 C16 H16 . . 126.4 ?
    C15 C16 Fe2 . . 68.8(2) ?
    C15 C16 H16 . . 126.0 ?
    C23 C16 Fe2 . . 70.3(3) ?
    C23 C16 C15 . . 108.0(4) ?
    C23 C16 H16 . . 126.0 ?
    Fe2 C17 H17 . . 126.0 ?
    C14 C17 Fe2 . . 70.6(3) ?
    C14 C17 C15 . . 108.6(4) ?
    C14 C17 H17 . . 125.7 ?
    C15 C17 Fe2 . . 69.2(3) ?
    C15 C17 H17 . . 125.7 ?
    C2 C18 C4 . . 124.5(4) ?
    C2 C18 H18 . . 117.7 ?
    C4 C18 H18 . . 117.7 ?
    Fe2 C19 H19 . . 125.5 ?
    C20 C19 Fe2 . . 69.7(3) ?
    C20 C19 H19 . . 126.1 ?
    C22 C19 Fe2 . . 70.4(3) ?
    C22 C19 H19 . . 126.1 ?
    C22 C19 C20 . . 107.8(4) ?
    Fe2 C20 H20 . . 126.4 ?
    C9 C20 Fe2 . . 69.5(3) ?
    C9 C20 C19 . . 107.5(5) ?
    C9 C20 H20 . . 126.3 ?
    C19 C20 Fe2 . . 69.5(3) ?
    C19 C20 H20 . . 126.3 ?
    Fe2 C21 H21 . . 126.1 ?
    C9 C21 Fe2 . . 69.5(3) ?
    C9 C21 H21 . . 125.9 ?
    C9 C21 C22 . . 108.1(5) ?
    C22 C21 Fe2 . . 70.1(3) ?
    C22 C21 H21 . . 125.9 ?
    Fe2 C22 H22 . . 126.4 ?
    C19 C22 Fe2 . . 69.5(3) ?
    C19 C22 C21 . . 107.9(5) ?
    C19 C22 H22 . . 126.0 ?
    C21 C22 Fe2 . . 69.6(3) ?
    C21 C22 H22 . . 126.0 ?
    Fe2 C23 H23 . . 126.7 ?
    C14 C23 Fe2 . . 69.6(3) ?
    C14 C23 H23 . . 125.9 ?
    C16 C23 Fe2 . . 69.4(3) ?
    C16 C23 C14 . . 108.2(4) ?
    C16 C23 H23 . . 125.9 ?
    Fe1 C24 H24 . . 125.4 ?
    C25 C24 Fe1 . . 70.3(3) ?
    C25 C24 H24 . . 125.7 ?
    C25 C24 C27 . . 108.5(5) ?
    C27 C24 Fe1 . . 70.1(3) ?
    C27 C24 H24 . . 125.7 ?
    Fe1 C25 H25 . . 126.3 ?
    C24 C25 Fe1 . . 70.4(3) ?
    C24 C25 H25 . . 125.8 ?
    C24 C25 C26 . . 108.4(5) ?
    C26 C25 Fe1 . . 69.1(3) ?
    C26 C25 H25 . . 125.8 ?
    Fe1 C26 H26 . . 124.9 ?
    C25 C26 Fe1 . . 70.2(3) ?
    C25 C26 H26 . . 126.7 ?
    C28 C26 Fe1 . . 69.8(3) ?
    C28 C26 C25 . . 106.6(6) ?
    C28 C26 H26 . . 126.7 ?
    Fe1 C27 H27 . . 126.0 ?
    C24 C27 Fe1 . . 70.1(3) ?
    C24 C27 H27 . . 125.7 ?
    C28 C27 Fe1 . . 69.8(3) ?
    C28 C27 C24 . . 108.7(6) ?
    C28 C27 H27 . . 125.7 ?
    Fe1 C28 H28 . . 125.7 ?
    C26 C28 Fe1 . . 69.4(3) ?
    C26 C28 H28 . . 126.1 ?
    C27 C28 Fe1 . . 70.4(3) ?
    C27 C28 C26 . . 107.8(5) ?
    C27 C28 H28 . . 126.1 ?
loop_
    _geom_hbond_atom_site_label_D
    _geom_hbond_atom_site_label_H
    _geom_hbond_atom_site_label_A
    _geom_hbond_site_symmetry_A
    _geom_hbond_distance_DH
    _geom_hbond_distance_HA
    _geom_hbond_distance_DA
    _geom_hbond_angle_DHA
    O5 H5A O6 2_666 0.89(4) 1.97(4) 2.797(5) 154(6)
    O5 H5B O4 2_666 0.88(4) 2.01(4) 2.781(4) 146(5)
    O6 H6A O3 2_766 0.88(4) 1.91(5) 2.739(5) 156(4)
    O6 H6B O1 2_766 0.89(6) 1.99(6) 2.741(5) 141(5)
    C25 H25 O2 . 0.93 2.57 3.467(7) 163
    C28 H28 F3 1_565 0.93 2.55 3.449(8) 163
_shelx_space_group_comment
;
The symmetry employed for this shelxl refinement is uniquely defined
by the following loop, which should always be used as a source of
symmetry information in preference to the above space-group names.
They are only intended as comments.
;
_shelx_estimated_absorpt_T_min     0.105
_shelx_estimated_absorpt_T_max     0.341
_shelx_hkl_file
;
  -5   0   6   10.38    6.50
  -5   0   8   69.90    7.13
  -5   2   4   -8.40    6.81
  -5   6   7  179.82   12.09
  -4   8   6  104.08   10.39
  -4   9   9  194.07    9.90
  -4   9  10   -6.10    6.76
  -4   9  11    2.01    6.18
  -3   6   2  195.74    7.75
  -2   7   2   41.96    5.10
  -5   0   7  131.43    8.20
  -5   1   5  326.81   10.97
  -5   4   5  313.32   12.37
  -5   5   6    8.84    8.88
  -5   5  11   16.27    7.28
  -5   6   8    0.97    9.41
  -5   6   9   10.02    9.06
  -5   6  10   75.58    9.20
  -4   5   3    4.12    6.56
  -4   7   5    5.41    8.96
  -4   7  14   75.70    5.62
  -4   8  13  144.85    7.88
  -3   4   1   82.66    4.95
  -3   7   3   55.90    6.79
  -3  10   8   42.57    7.82
  -2   8   3   38.16    5.10
  -2  11   8  153.59    7.51
  -5   1   9   11.70    7.54
  -5   2   5   32.15    7.81
  -5   2  10   -3.18    8.58
  -5   3   5   49.68    8.57
  -5   5   7   19.72    9.61
  -4   2   2 1026.11   13.67
  -4   6   4    9.61    7.77
  -3   9   6   11.59    9.25
  -3  10  13    4.27    5.59
  -5   1   6   42.80    8.17
  -5   1   7  128.70    8.91
  -5   1   8   30.91    7.63
  -5   4   6  119.76   10.17
  -5   5   8   27.15   10.03
  -5   5   9  123.61   10.95
  -5   5  10   38.17    8.88
  -4   6  14   12.77    6.12
  -3  10   9   19.59    7.40
  -5   3   6   28.61    9.39
  -5   3  10   12.75    8.13
  -5   4   7  171.21   11.76
  -5   4  10    5.19    8.56
  -4   4   3  799.44   14.18
  -4   4  14   82.87    6.05
  -4   5  14    3.38    6.11
  -4   7   6  121.44   11.06
  -4   8   8   81.95   10.61
  -4   8  12  164.90    8.75
  -3  10  10   11.81    8.52
  -2  11   9    0.22    5.81
  -5   2   8    7.73    8.64
  -5   3   7  213.84   11.36
  -5   3   8   12.81    9.38
  -5   4   8    1.75    8.76
  -5   4   9    9.88    9.23
  -4   2  13    2.15    5.11
  -4   7  13   -1.73    6.14
  -4   8   9   78.13   10.33
  -4   8  10   11.26    8.75
  -4   8  11   29.93    8.16
  -3   5   2  109.50    5.19
  -3   8   5   59.50    8.03
  -2  11  13   11.91    4.65
  -4  -1   4  772.42   11.37
  -4   1  12   70.38    7.63
  -4   3   3   61.68    6.21
  -4   5   4   17.58    5.34
  -4   6   5   21.79    6.17
  -3   8  15  151.61    6.31
  -3   9   7   58.23    9.38
  -3   9  14   79.05    6.02
  -2   9   5   70.75    6.79
  -2  11  10   -3.08    5.89
  -2  11  11  351.95   10.39
  -2  11  12   33.40    6.43
  -4   2   3    7.12    4.84
  -4   6  13   52.85    7.50
  -4   7   7    0.43    9.82
  -4   7  12  150.18    9.62
  -2  10   7  108.31    8.18
  -4  -1   5   10.59    4.46
  -4   3  13   15.36    6.72
  -4   4   4   23.81    6.30
  -4   6   6  692.30   16.46
  -4   7   8  113.95   11.89
  -3   4   2  177.73    6.71
  -2   8   4    9.18    5.38
  -1  11   8  135.44    6.92
  -4  -1   8   -1.73    4.94
  -4   0   4  863.21   12.87
  -4   4  13   13.43    6.85
  -4   5   5  274.07   10.94
  -4   7   9  143.53   12.20
  -4   7  10    8.21    9.78
  -4   7  11   79.77   10.20
  -3   9  13    7.38    6.24
  -2   7   3  155.59    6.69
  -4  -1   7   71.22    6.16
  -4   0  10   27.20    6.25
  -4   2  12   34.36    8.49
  -4   3   4   96.55    7.33
  -4   6  12  229.23   11.24
  -3   7  15   11.41    5.43
  -3   9  12   21.11    7.54
  -2  10   8  496.42   12.99
  -4   1  11   81.38    8.02
  -4   6   7  215.00   10.56
  -3   5   3   48.63    5.88
  -3   6   4  225.10    9.51
  -3   8  14   40.20    6.84
  -3   9  10   17.28    9.15
  -3   9  11   50.14    9.63
  -2  10  14   92.58    6.46
  -4   0   5  221.45    8.21
  -4   3  12   -9.04    7.57
  -4   4   5   46.03    5.68
  -4   5   6  125.13    9.56
  -4   5  12   56.96    9.30
  -4   6   8   20.73    9.69
  -4   6  11  189.18   11.99
  -3   4  15  133.78    7.18
  -3   6  15   45.77    6.34
  -1  11   9   75.58    7.03
  -1  11  14   11.00    5.40
  -4   0   6   16.07    6.02
  -4   6   9   23.22   10.34
  -4   6  10   34.30    8.49
  -3   5  15    9.02    5.91
  -3   8  13   72.28    8.50
  -2   8  16    3.94    4.62
  -2   9  15   10.36    5.35
  -2  10   9  173.17   10.06
  -1   9   5   98.60    6.22
  -4   0   7    4.30    6.31
  -4   1  10   48.78    8.23
  -4   2   5  329.87   10.63
  -4   2  11  245.42   11.30
  -4   4   6   41.55    7.66
  -4   5   7  101.72    8.61
  -4   5  11  322.31   13.70
  -3   2  14    1.19    5.41
  -3   4   3  633.01   11.56
  -3   7   6    8.28    7.83
  -3   7  14   98.82    8.27
  -3   8   8    6.40    9.10
  -2   8   5  284.03    9.86
  -2  10  10    2.35    8.58
  -1  11  10   97.60    7.70
  -1  11  13  277.41    9.11
  -4   1   6  184.44    9.03
  -4   3  11   16.01    9.36
  -4   4  11   87.38   10.89
  -4   5   8   53.44    9.95
  -4   5   9    3.38   10.19
  -4   5  10    7.58   10.47
  -3   8  12   -0.02    9.13
  -2   6   3  385.81    8.95
  -2   7   4    7.32    5.21
  -2   9   7   72.49    8.75
  -1  10   7    8.43    6.00
  -1  11  11   15.45    6.52
  -1  11  12   32.30    7.62
  -4   1   7  484.45   12.80
  -4   2   6    7.47    6.53
  -4   2  10   -4.29    8.54
  -4   3   6    8.40    5.34
  -4   4  10   13.83   10.29
  -3   1  13   -2.74    7.11
  -3   5   4  231.73    9.13
  -3   6   5   84.74    8.04
  -3   8   9  148.35   10.14
  -3   8  10   22.76   10.52
  -3   8  11   94.16   10.92
  -2   7  16   60.16    5.87
  -4   1   8   21.12    7.08
  -4   2   9    7.57    8.94
  -4   3   7   10.13    7.95
  -4   4   8   50.72    7.33
  -3   3   3   84.81    5.21
  -3   3  14    7.21    6.86
  -3   7  13   44.98    9.28
  -2   9  14   35.02    7.04
  -1  10  15  208.33    7.65
  -4   3   9  203.72    9.93
  -3   4  14   29.01    7.44
  -3   5  14   32.03    8.41
  -2   6  16    4.28    5.79
  -2   8   6  478.82   12.79
  -2   8  15  103.12    7.44
  -2   9   8  204.83   11.47
  -1  10   8   19.05    8.32
  -3   4   4   79.26    6.19
  -3   6   6   -2.42    7.32
  -3   7   8   84.36   11.14
  -3   7  12   39.83   10.23
  -2   5  16  138.39    7.10
  -2   9  13  103.66    9.23
  -1   9   6  150.22    7.88
  -1   9  16   71.03    5.82
  -3   2  13  210.12    9.86
  -3   5   5   -3.58    6.51
  -3   7   9   33.92    9.73
  -3   7  10  214.30   13.28
  -3   7  11  242.32   13.62
  -2   2  15  125.21    7.55
  -2   9  12   28.28    9.38
   0  11  14   11.12    6.01
  -3   0  11   13.22    7.39
  -3   1  12   -1.06    8.54
  -3   6   7   -5.06    7.65
  -2   7   5   -2.07    4.56
  -2   7  15    1.85    7.00
  -2   8  14   -6.46    7.73
  -2   9  11   12.68    9.48
  -1  10   9  362.88   11.91
   0  11  10   21.71    7.37
  -3   3   4  319.90    8.64
  -3   3  13   10.75    8.45
  -3   6  12   14.17   10.39
   0  11  13   24.79    7.02
  -3   4   5  658.93   12.89
  -3   5   6   55.65    7.60
  -3   6  11   14.03   10.80
  -2   6  15   98.22    9.76
  -1   8  16   -3.88    5.58
  -1   9  15   80.05    7.54
  -1  10  10   18.68    8.25
  -1  10  12   26.34    8.29
   0  11  11   52.84    7.05
   0  11  12   91.37    7.42
  -3  -1   8  112.36    7.51
  -3   2  12   60.56    9.04
  -3   5  12   71.96   11.42
  -3   6   9    3.00    9.31
  -3   6  10   98.80   10.58
  -2   3  15   36.59    7.11
  -2   8  13   13.96    9.34
   1  11  15   60.77    5.08
  -3  -1   6 1080.61   13.81
  -3  -1   7    0.05    4.48
  -3   0  10  210.52    9.80
  -3   1  11    1.40    7.64
  -3   3   5   69.98    6.11
  -3   4  12   54.83   10.75
  -3   5   7  233.23   10.36
  -3   5  11   13.65   10.87
  -2   4  15   20.83    7.49
  -2   5  15  281.51   11.05
  -2   7  14   -6.79    8.85
  -2   8  12  -19.24    9.84
  -1   7   4   28.76    4.41
  -3   4   6   90.14    7.21
  -3   5   8    2.51    7.58
  -3   5  10    3.47    9.06
  -2   8   9   71.97   10.01
  -2   8  10  311.99   14.01
  -2   8  11   90.91   11.63
  -1   9  14    8.47    7.57
   0   8  17   22.35    4.86
   0  10   8   26.34    7.32
  -3   0   9   72.09    7.34
  -3   2   5  131.98    6.88
  -3   2  11   69.12    9.26
  -3   4  11   94.95   10.91
  -3   5   9   36.18    8.77
  -2   5   4  192.25    7.18
  -2   6  14   11.08    9.31
  -1   7  16   14.28    6.43
  -1   9   8  128.20    8.87
   0   9  16   87.97    7.64
   1  11  14   51.88    5.67
  -3   0   6   42.63    5.34
  -3   0   8  461.72   11.89
  -3   1  10    4.46    7.68
  -3   4   7  140.65    8.97
  -3   4  10  513.29   15.89
  -2   2  14  233.29   10.06
  -2   7   7  980.68   17.51
  -2   7  13  635.16   15.31
  -1   3  16    3.79    5.43
  -1   8   6  479.06   11.50
  -1   8  15    0.85    7.53
  -1   9  13  177.92   11.01
   0   9   6   35.38    5.14
   1  11  10    0.89    5.62
  -3   0   7  283.62    9.03
  -3   2  10  147.67   10.89
  -3   3  10  220.17   11.95
  -3   4   8   62.43    8.34
  -3   4   9  208.48   11.39
  -2   3  14   64.81   10.46
  -2   7  12   82.29   11.90
  -1   6  16   -5.33    7.13
  -1   9   9   27.70    8.34
   0  10   9   11.36    8.20
   1  11  11    5.10    7.01
   1  11  13   34.35    6.36
  -3   1   7   15.97    5.99
  -3   3   7  303.15    9.56
  -3   3   8   10.78    7.28
  -3   3   9    5.58    7.95
  -2   1  13   -5.23    8.55
  -2   6   6  582.64   12.97
  -2   6  13   80.50   11.30
  -2   7   8  118.63    8.14
  -1   4  16   40.76    7.13
  -1   9  12  352.21   13.41
   0   7  17  196.74    7.64
   0  10  13  105.31   10.16
   1  11  12    8.19    5.85
  -2   7   9   55.77    9.54
  -2   7  10   70.02   11.04
  -2   7  11   43.92    8.57
  -1   7   5   -0.71    4.25
  -1   7  15  246.68   11.12
  -1   8  14   18.20    9.26
   0  10  10   77.83    8.56
  -2   0  12  205.42    9.14
  -2   5   5   12.72    4.05
  -2   5  13    3.90   10.44
  -1   8   7   75.01    7.87
   0   4  17   81.35    6.17
   0   6  17    9.92    5.83
   0   8  16   35.05    6.92
   0   9  15  358.87   10.77
   0  10  11  555.23   13.84
   0  10  12   75.31    8.99
   2  11  14  117.67    6.27
  -2   2  13  111.07    9.78
  -2   6   7  247.47   10.26
  -2   6  12  198.84   10.99
  -1   2  15   95.80    9.16
  -1   8  13  332.47   13.70
   0   9   7  115.53    7.41
   2  10  16   59.03    5.69
  -2   3  13   23.49   10.02
  -2   6   8    2.38    7.38
  -2   6  11   19.99    9.23
  -1   6  15    6.94    8.68
   1   8  17   -8.08    4.81
   2  11  13   38.99    5.75
  -2   1  12   20.52    7.94
  -2   5   6  248.07    9.06
  -2   5  12    7.82    9.76
  -2   6   9   96.93    9.17
  -2   6  10  252.48   12.46
  -1   3  15   -2.87    7.71
  -1   5  15    5.74    8.56
  -1   7   6  209.89    8.45
  -1   7  14   83.14   10.63
  -1   8  12  415.45   14.40
   0   7  16   22.08    7.30
   0   9  14  215.05   10.64
   1   9  16   13.61    6.13
   2  11  12   27.40    5.87
  -2   0  11   41.42    7.35
  -2   4   5  211.10    7.38
  -1   8  10  167.12   11.64
  -1   8  11   53.47    9.93
   0   2  16   22.61    5.92
   0   8  15  101.78    9.19
   0   9   8  131.14    8.51
   1  10  14   18.97    6.78
  -2   4  12   32.41   10.83
  -2   5   7   67.88    7.45
  -2   5  11   -0.65    8.86
  -1   1  14  672.10   13.96
  -1   7  13    5.60   10.58
   0   9  13    4.57    8.93
   1   7  17   26.91    5.71
   1  10   9    6.45    6.42
  -2   5   8   58.21    7.26
  -2   5  10  263.44   11.77
  -1   6  14   31.42    8.17
   0   6  16   22.77    7.52
   0   8   6  163.42    7.08
   0   9   9   44.03    7.45
   1   3  17   64.05    5.46
   1  10  13  563.90   13.26
   2  10  15   46.01    6.11
  -2  -1   9   21.33    5.41
  -2   1  11  131.05    9.68
  -2   4   6   62.24    5.70
  -1   0  13  213.15   10.11
  -1   7  12    0.07    9.97
   0   3  16  110.01    8.15
   0   9  10   25.95    8.14
   1   6  17   70.40    6.84
   1   8  16  261.68    9.53
   1   9  15   60.17    7.65
   1  10  10   16.79    6.98
   1  10  11    5.35    7.29
   1  10  12    8.77    7.73
   2   8  17   -0.93    4.58
  -2   0  10  124.72    8.16
  -2   2  11    6.51    8.24
  -2   3  11    5.00    8.72
  -2   4  10   -0.80    8.20
  -1   2  14   81.77    9.37
  -1   7   8  119.21    8.59
   0   7  15   50.01    9.39
   0   8  14  274.03   12.39
   1   4  17    3.84    5.45
   1   5  17   46.68    7.51
   2   9  16   13.04    5.72
  -2  -1   8  715.61   12.08
  -2   4   7  897.30   14.43
  -2   4   8    5.10    6.74
  -2   4   9   52.99    8.03
  -1   3  14  147.93   11.15
  -1   7   9  357.42   12.36
  -1   7  10   78.43    9.60
  -1   7  11  303.66   12.90
   0   1  15   -6.69    6.25
   1   9   7  195.58    8.02
   2  10  14   12.38    6.36
   3  10  15   -3.18    5.45
  -2   1  10   47.57    7.94
  -2   3   6   16.55    4.34
   0   8   7  249.50    9.01
   0   8  13  100.19   10.98
   1   9  14   41.02    8.86
  -2   3   7  112.25    6.78
  -2   3   9 1021.76   17.20
  -1   1  13   49.16    8.62
  -1   5  13   58.21   10.40
  -1   6  12   14.66    9.83
   0   6  15   32.65    9.45
   1   7  16   10.23    7.95
   2   7  17   22.50    5.40
   2  10   9   -1.61    5.96
   2  10  13    7.41    8.05
   3   8  17   26.79    4.87
  -2   1   9    0.76    6.16
  -2   3   8  183.55    7.98
   0   0  14  116.88    8.63
   0   2  15   64.11    8.33
   0   7  14   32.58   10.15
   0   8   8 1746.33   20.54
   0   8  12   54.08    9.83
   1   8  15   20.45    8.17
  -2   1   8  328.81    9.72
  -1   0  12    9.99    8.23
  -1   2  13   36.62    9.48
  -1   4  13   50.88   10.93
  -1   6   7  196.48    7.66
  -1   6  11  476.66   14.72
   0   3  15    5.71    9.87
   0   5  15  192.27   11.46
   0   8   9    7.55    7.23
   0   8  11   58.70    9.31
   1   2  16   39.82    7.53
   1   9   8   37.68    6.31
   2   3  17   15.43    5.59
   2   6  17   41.48    6.09
   2   8  16    9.94    6.10
   2  10  12   -4.92    6.61
   3  10  14   20.00    6.00
  -2   1   7   -0.06    4.27
  -1   5  12  806.54   18.18
  -1   6   8   17.43    7.09
  -1   6   9  160.41    9.51
  -1   6  10   15.37    7.59
   0   4  15   60.29    9.64
   1   6  16   13.03    7.58
   2  10  11  141.74    8.49
  -1  -1  11    1.74    5.81
   0   7   6  127.95    6.44
   0   7  13   84.30    9.15
   1   3  16  220.12    9.32
   1   5  16  145.08    9.28
   1   8  14   22.43    9.15
   1   9   9  241.97    9.71
   1   9  10    7.90    7.43
   1   9  11   70.04    8.55
   2   5  17   98.41    7.04
   3   7  17   19.15    5.10
  -1   1  12   86.08    9.04
  -1   4  12  -10.67    9.76
  -1   5   6  310.88    8.45
  -1   5  11  173.87   10.48
   0   1  14  212.09   11.26
   1   4  16   12.92    7.81
   1   7  15   14.65    8.90
   3  10  13  107.08    7.32
  -1   2  12   97.59   10.50
  -1   3  12    1.81    8.68
   0   5  14   94.79   10.47
   0   7  12   58.93   10.62
   2   7  16  111.49    8.72
   3   8  16  151.35    7.61
  -1   0  11  227.32    9.86
  -1   4  11  173.16   10.74
  -1   5   7  135.66    6.99
  -1   5   9  338.75   10.85
  -1   5  10  125.17    7.52
   0   2  14   73.65    9.67
   0   4  14   -5.15    9.82
   0   6  13  388.67   13.87
   0   7   7   70.04    6.03
   1   8  13   75.47    9.67
   2   8  15   55.60    8.16
   3   6  17   25.95    5.11
   3  10  11   59.78    7.60
   3  10  12  396.76   10.66
   4  10  13   26.12    5.29
  -1  -1  10  573.90   12.40
  -1   5   8   69.09    5.94
   0   7  11  527.87   13.29
   1   1  15    2.07    6.96
   1   6  15  189.98   11.31
   1   7  14   15.74    9.54
   3   4  17   83.63    6.28
   3   5  17   64.26    5.85
   4   9  15   -1.03    5.03
  -1   1  11   34.53    8.05
  -1   3  11  275.18   11.65
  -1   4  10   15.22    7.38
   0   0  13    0.08    7.44
   1   8   7 1016.32   14.19
   1   8  12   24.32    9.29
   2   2  16   65.13    7.55
   2   6  16   87.77    8.35
   0   6  12    8.24    8.98
   1   2  15  169.51    9.75
   1   5  15   31.75    9.52
   2   9   8   35.89    5.95
   2   9  12   33.53    8.62
   3   7  16  164.21    8.04
   3   9  14  131.11    8.33
  -1   0  10  104.32    8.69
  -1   4   7  303.24    8.49
  -1   4   9  887.04   15.61
   1   4  15   27.88    9.24
   1   8   8    4.70    5.93
   2   0  15   14.52    5.65
   2   4  16    0.76    7.00
   2   5  16  275.76   10.49
   2   7  15  -10.58    8.17
   2   8  14   92.71    9.38
   2   9   9   64.63    7.70
   2   9  11  111.41    8.82
   3   8  15   10.31    6.51
  -1   3  10    4.93    4.98
  -1   4   8  532.25   10.91
   0   4  13  165.44   11.96
   0   6  11  355.46   12.21
   1   0  14  711.47   13.93
   1   6  14   84.55   10.95
   1   7  13  369.98   13.89
   1   8  10  766.33   15.60
   2   9  10    6.45    6.92
   4   9  14   12.21    7.03
  -1   1  10 1032.40   16.59
  -1   3   9    1.39    6.33
   0   2  13   86.70   10.62
   0   3  13  112.42   11.21
   0   5  12   79.72    9.25
   3   6  16   22.46    6.83
   4   7  16   11.68    5.87
   1   5  14  151.36   11.81
   1   7  12   73.97   10.23
   2   6  15  157.54   10.68
   3   2  16  109.78    7.83
   5   8  15   53.33    5.34
  -1   0   9    8.77    5.39
  -1   2   9  217.83    8.92
  -1   3   7  208.49    7.19
  -1   3   8    6.55    5.07
   0   0  12  531.04   13.31
   0   6   9   68.40    5.90
   1  -1  13  222.89    9.86
   1   1  14   -8.61    7.71
   2  -1  14    5.58    6.44
   2   7  14  140.33   10.73
   3   9  12   36.07    7.54
  -1   1   9   14.88    5.48
   0   5  11   57.02    6.35
   1   4  14   39.22    9.49
   1   6  13  236.97   10.50
   2   5  15  208.84   11.20
   3   0  15   94.46    6.66
   3   4  16  441.32   11.10
   3   7  15   -1.50    7.22
   3   8  14   58.07    8.23
   4   6  16  274.74    8.69
   4   9  13   85.22    7.44
   5   6  16    4.49    4.59
  -1   2   8   27.54    5.21
   0   1  12   77.33    8.70
   0   3  12  186.94   10.99
   1   2  14  173.21   11.26
   1   3  14  360.34   13.64
   1   7  11  220.43    9.32
   2   2  15   23.63    7.83
   3   9  11  108.38    8.31
   4   2  16    4.12    4.60
  -1   1   8 1753.68   18.27
   0  -1  11   22.63    6.37
   0   5  10   10.18    6.20
   1   7   7   51.89    5.40
   2   3  15   28.71    8.48
   2   4  15   50.49    9.12
   3   9   9   53.67    6.55
   3   9  10   22.37    6.54
   4   5  16   -0.47    5.72
   5   5  16   -0.16    4.43
   0   4  11   81.49    6.88
   0   5   9   22.44    6.45
   1   6  12    0.22    8.31
   1   7   8  301.39    9.29
   2   6  14   12.00    9.49
   2   7  13  217.03   11.17
   2   8   7   43.20    4.95
   3   6  15   75.67    8.83
   4   4  16    2.11    5.74
   4   7  15   18.11    6.37
   4   9  12   15.83    6.85
   5   7  15  148.39    7.39
   5   8  14  274.19    9.74
   5   9  12  512.23   11.24
   0   5   7   41.36    5.03
   0   5   8  752.82   12.91
   2   0  14    1.56    6.75
   2   8   9  564.15   12.89
   2   8  10    8.47    7.23
   3   7  14    4.81    8.16
   0   0  11   11.86    7.14
   0   3  11    3.75    5.36
   0   4  10 1400.55   18.95
   1   6  11   11.50    8.20
   2   5  14   20.36    9.75
   3  -1  14  112.12    7.61
   3   1  15  416.47   10.74
   3   5  15    4.59    8.05
   4   9  11   11.24    6.43
   0   1  11   12.90    7.67
   1   1  13    5.81    8.62
   1   3  13   -1.28    9.53
   1   5  12   53.65    8.50
   2   7  12  371.12   12.54
   4   6  15   61.71    7.38
   4   9   9   83.08    7.17
   4   9  10  228.45    8.58
   5   9  11    1.66    5.61
   6   8  13   12.02    5.18
   0  -1  10    1.32    6.82
   0   4   9  815.49   14.00
   1  -1  12   72.47    7.83
   2   1  14   67.25    9.33
   2   4  14  742.25   16.88
   2   6  13   27.14    9.45
   3   3  15   66.97    8.31
   3   4  15   46.60    8.64
   4   8  13  119.61    8.87
   5   6  15   12.37    5.83
   6   7  14   48.07    5.86
   0   3  10   39.28    6.95
   1   6  10  363.31   10.31
   2   3  14   -1.80    9.11
   2   7  11    4.20    7.38
   3   6  14  521.66   14.26
   3   7  13   34.73    9.04
   4   1  15   -4.83    5.40
   4   7  14  117.47    8.79
   5   8  13  103.16    8.10
   0   2  10   -2.71    5.79
   0   4   8  103.65    5.85
   1   4  12  545.24   14.26
   1   5  11   69.16    7.81
   1   6   9  748.30   13.80
   5   7  14   10.56    6.71
   0   1  10  659.56   13.51
   1  -2  11  349.65   10.10
   2   5  13   83.92    9.20
   2   6  12  626.32   14.93
   3   0  14    4.52    6.57
   3   8  10  122.67    8.38
   5   5  15   22.96    6.45
   6   8  12  193.59    7.53
   0   3   9  440.06   10.03
   1   1  12  272.07   11.91
   1   3  12   34.66    9.12
   1   6   7  236.67    7.46
   3   5  14   59.29    9.61
   3   8   7   20.59    5.24
   4   3  15  146.27    8.39
   5   4  15  132.17    7.59
   6   6  14   35.15    7.05
   1   2  12   -1.44    5.51
   2  -2  12   25.96    6.91
   2   0  13  126.78    9.49
   2   4  13   97.11   10.51
   2   7   9  103.32    7.31
   3   6  13   75.14    9.79
   3   7  12  111.83    9.69
   3   8   8   13.85    5.35
   3   8   9    3.43    5.97
   4  -2  13   25.38    5.68
   4   6  14   41.91    6.56
   4   7  13   40.91    7.89
   5   8  12    1.60    6.72
   6   7  13   27.94    7.31
   0   2   9  284.45    8.84
   0   3   8   48.83    4.95
   1   4  11  106.27    6.87
   2   7   7   35.66    4.80
   2   7   8  933.00   13.94
   3   1  14    7.18    7.77
   3   4  14   18.41    8.97
   4   0  14  109.50    8.35
   4   8  11  113.21    8.55
   5   6  14   -4.18    6.36
   6   8  11   17.96    6.48
   0   0   9  313.80    9.12
   1  -1  11   84.65    7.33
   2   2  13  188.02   11.10
   2   3  13   80.95   10.22
   2   5  12   64.64    8.41
   2   6  11  395.84   11.00
   3   2  14   31.30    8.77
   3   3  14   45.03    9.39
   5   0  14   -2.39    4.95
   1   3  11  180.33    9.70
   1   5   9  413.55   10.76
   3  -1  13   12.98    6.86
   4   8  10   15.10    6.89
   5   8  11  110.24    8.02
   6   5  14   -4.31    5.95
   0   2   8  224.50    7.55
   1   0  11  232.02   10.18
   1   2  11   20.22    7.22
   2  -1  12  141.27    9.31
   2   6  10  122.96    8.26
   3   5  13  116.17   10.14
   3   6  12   15.74    7.91
   4   4  14    5.43    8.03
   4   6  13   -4.71    8.15
   5   5  14  165.10    8.92
   6   8  10   27.76    6.74
   1   5   8  141.01    6.10
   2   4  12    4.87    7.87
   4   2  14   46.13    8.01
   4   3  14   98.17    9.20
   4   8   9   56.48    6.57
   5   8  10   58.06    7.17
   6   2  14   -5.15    4.75
   6   3  14   17.13    5.40
   6   4  14   35.57    6.25
   6   7  12  179.89    8.61
   7   7  11   57.89    5.34
   0  -1   8  215.38    7.14
   1   5   7   44.35    4.41
   2   5  11  372.24   11.45
   3   4  13   81.52    9.16
   4   8   8   26.13    5.32
   5   4  14   13.62    7.21
   5   6  13    5.46    7.63
  -8  -9  -2    3.28    6.82
  -7 -11  -1  111.90    7.87
  -7 -11   0   21.49    5.81
  -6 -10  -5   98.39   11.53
  -5 -12  -1  111.15    9.55
  -4 -11  -4   10.28   10.79
  -3  -8  -6   98.30    8.42
  -2 -10  -3   37.74    8.72
  -2  -8  -5   70.06    7.27
  -8  -8  -3  208.50    9.03
  -7  -8  -5   18.94    8.11
  -6  -8  -6  484.27   15.29
  -5 -11  -4  398.82   15.36
  -5  -9  -6  206.07   12.31
  -4 -11   4  157.71    7.88
  -4 -10  -5  289.69   12.59
  -3 -11   3   24.85    8.08
  -3  -7  -6  610.27   13.31
  -2  -9  -4   31.74    7.78
  -7 -10  -3    9.99    7.85
  -7  -7  -5   15.09    7.89
  -7  -6  -5   48.56    8.46
  -6 -11  -3   35.58    9.26
  -6  -7  -6   -2.69    8.56
  -4  -4  -6   35.77    5.42
  -3 -10  -4   18.67    8.73
  -3  -5  -6   25.35    4.86
  -2  -7  -5  103.86    6.47
  -1  -9  -1  210.23    9.74
  -8  -9  -1   76.01    6.88
  -8  -7  -3   15.89    7.49
  -4 -11  -3  115.79   12.12
  -4  -8  -6  295.47   10.36
  -2  -6  -5  333.30    9.04
  -6 -11  -2    4.32    8.81
  -6 -10  -4   50.51   10.74
  -5 -11  -3   -3.87   10.35
  -5  -5  -6   29.52    6.39
  -3 -11   1   70.91   11.26
  -3 -11   2   45.99    8.53
  -1  -9   0   34.68    6.76
  -1  -7  -3  161.69    7.26
  -8  -8  -2    7.10    7.12
  -7 -10  -2   40.19    8.19
  -6 -11  -1   18.95    8.56
  -6 -11   2   12.39    6.33
  -5 -11   3    7.30    7.58
  -4 -11  -2  408.20   15.40
  -4 -11   3   21.16    7.37
  -4  -9  -5    9.88    8.26
  -4  -6  -6    9.09    6.31
  -4  -5  -6  509.58   11.02
  -3 -10  -3   57.00    9.61
  -3  -8  -5  184.76    9.04
  -2 -10  -1  220.11   11.56
  -2 -10   3   89.12    7.81
  -2  -9  -3   19.72    7.30
  -2  -8  -4   25.56    6.34
  -1  -9   1  111.72    8.12
  -1  -9   2  203.77    9.84
  -7  -8  -4    7.80    8.48
  -6 -11   0  414.64   12.84
  -6 -11   1   -2.81    7.03
  -5 -11  -2   40.61   10.74
  -5 -10  -4    0.55   11.43
  -5  -9  -5   41.66    8.73
  -2 -10   0   36.99    8.19
  -2 -10   2   21.85    9.26
  -7 -10  -1   31.92    8.38
  -7 -10   2  118.50    7.56
  -6 -10  -3   41.86   10.60
  -4 -11  -1    9.35   10.39
  -3  -9  -4   25.73    5.56
  -2 -10   1  264.11   11.52
  -8  -8  -1   -1.35    7.15
  -8  -7  -2   -0.22    7.00
  -7 -10   0   48.79    8.30
  -7 -10   1   31.03    7.19
  -6  -9  -4   66.98   10.88
  -6  -7  -5   34.92    9.83
  -5 -11   0   -0.48    9.17
  -5 -11   1   -1.26    8.58
  -4 -11   1   17.68    9.27
  -4 -10  -3   18.14    9.33
  -4  -8  -5   32.02    8.26
  -3 -10  -2  219.85   12.57
  -3  -7  -5  463.91   11.67
  -2  -7  -4  292.36    8.91
  -1  -8  -1  696.02   13.18
  -7  -6  -4   56.09    9.97
  -6  -6  -5   35.12    8.63
  -6  -5  -5  200.16    9.54
  -5 -10  -3   95.64   12.23
  -5 -10   5   31.36    6.02
  -5  -8  -5   89.63    8.19
  -4  -9  -4  133.78   10.06
  -8  -6  -2  129.18    8.75
  -7  -9  -2   31.82    8.93
  -6 -10  -2   63.90   10.83
  -5  -9  -4   10.98   11.13
  -4 -10   5   40.90    6.77
  -3 -10  -1  315.88   13.76
  -3 -10   4  132.55    9.39
  -3  -8  -4  166.45    8.51
  -3  -6  -5  235.11    7.68
  -2  -8  -3  175.50    7.42
  -4 -10  -2    5.06    9.78
  -4  -7  -5   12.58    6.84
  -1  -8   0  241.75    8.97
  -8  -7  -1   41.78    7.75
  -6 -10  -1   -0.10   10.02
  -6 -10   3   12.14    8.11
  -6  -9  -3  545.98   16.46
  -5  -6  -5  286.01   10.59
  -5  -4  -5  115.25    6.55
  -3 -10   3  191.69   10.83
  -7  -7  -3   16.31    9.02
  -6 -10   0   69.94   10.53
  -6 -10   2  122.73    9.73
  -5 -10   4  131.80    9.30
  -5  -5  -5   20.84    6.02
  -4 -10  -1   45.33   10.98
  -4 -10   4   -0.59    7.52
  -4  -9  -3  111.35    9.87
  -4  -8  -4   90.55    8.72
  -4  -5  -5    0.76    4.83
  -4  -4  -5  553.46   10.32
  -3 -10   1   -0.73    9.37
  -3 -10   2   13.16    8.92
  -2  -9   0  369.71   11.85
  -1  -8   1   10.77    5.57
  -8  -7   0   14.39    7.78
  -8  -6  -1   -0.23    8.85
  -7  -9   0   44.53    9.10
  -7  -9   3    6.85    6.53
  -6 -10   1   46.75    7.38
  -6  -7  -4  118.60   11.20
  -5 -10  -1  133.66   12.66
  -5  -8  -4  569.76   14.62
  -3  -9  -2  220.77   11.48
  -3  -7  -4  793.44   13.78
  -2  -9   4   21.81    7.35
  -2  -8  -2  281.95    9.57
  -2  -7  -3  734.43   12.24
  -1  -8   2  114.74    8.14
  -1  -7  -1  183.23    7.05
  -7  -9   1  174.81   10.48
  -7  -9   2   58.12    8.32
  -7  -6  -3   99.12   11.14
  -6  -9  -2   25.86   11.04
  -5 -10   0   52.98   11.19
  -4 -10   0   96.92   11.06
  -4 -10   3    9.70    8.90
  -2  -9   1  179.75    9.52
  -2  -9   3    6.31    7.16
  -1  -8   3   66.16    6.59
  -8  -5  -1   71.61    8.28
  -6  -8  -3   11.60    8.34
  -5 -10   1    3.45    9.91
  -5 -10   2   60.68   10.03
  -8  -7   3   33.00    6.59
  -7  -5  -3   26.54    7.87
  -6  -9  -1   97.99   11.66
  -6  -5  -4   67.77    8.39
  -6  -4  -4   23.36    6.33
  -5  -9  -2    5.05   10.03
  -5  -9   6    5.49    6.50
  -5  -7  -4   19.36    8.44
  -4  -9  -2   26.34    9.18
  -4  -9   6  196.59   10.26
  -4  -7  -4  296.61    9.50
  -3  -9  -1   65.09    9.05
  -3  -6  -4    1.19    4.74
  -8  -6   0  225.19   10.60
  -7  -7  -2  110.97   11.01
  -5  -8  -3   53.65   11.05
  -4  -8  -3    6.03    7.00
  -3  -9   5   22.89    8.01
  -1  -7   0  198.24    7.51
  -7  -8   0   -2.33    9.47
  -6  -9   0  249.36   13.39
  -6  -9   4   14.96    8.09
  -6  -8  -2   27.75   11.05
  -4  -9  -1  113.26   10.63
  -4  -6  -4 1019.72   15.43
  -3  -9   0   -1.30    8.07
  -3  -8  -2   64.63    7.36
  -3  -7  -3  319.49    9.32
  -2  -7  -2  420.81   10.10
  -8  -6   1   -1.22    7.92
  -7  -8   1   -4.51    9.06
  -7  -8   4   -0.78    7.40
  -7  -6  -2   10.79    9.06
  -6  -9   1  111.77   11.67
  -6  -9   3  172.98   11.02
  -3  -9   4  207.74   11.03
  -8  -6   4  103.03    8.29
  -7  -8   2   85.95   10.24
  -7  -8   3   -0.69    8.52
  -6  -9   2   27.00    7.89
  -5  -5  -4   18.61    6.46
  -5  -4  -4  149.41    8.00
  -5  -3  -4    4.75    4.15
  -4  -9   0  109.38   10.74
  -4  -5  -4   37.74    5.08
  -3  -9   2  110.40   10.67
  -3  -9   3   20.47    8.92
  -1  -7   1  699.88   12.04
  -8  -4   0   21.29    7.55
  -7  -7   6    0.49    7.16
  -6  -8  -1   81.20   11.64
  -6  -8   6   -2.74    7.13
  -5  -8  -2  175.42   11.59
  -5  -7  -3  419.87   13.87
  -4  -8  -2  339.52   11.88
  -4  -7  -3   31.79    6.97
  -3  -8   7   -9.61    6.67
  -7  -4  -2   43.27    9.02
  -6  -7  -2  195.73   12.69
  -5  -9   2  173.69   12.68
  -5  -9   3  170.17   12.14
  -5  -8   7   24.06    7.03
  -4  -9   4   10.24    9.32
  -3  -6  -3    5.02    4.60
  -2  -8   1   -2.54    6.31
  -2  -8   5   -3.41    6.34
  -2  -7  -1  158.26    7.32
  -1  -7   2  143.61    6.95
  -7  -7   0   33.87   10.41
  -7  -6  -1   40.32   10.19
  -6  -5  -3   48.15    8.58
  -4  -9   2  348.32   13.83
  -4  -8   7   11.13    7.51
  -4  -7   9  -10.20    6.23
  -3  -7  -2    0.52    4.75
  -2  -8   2 1021.15   16.79
  -2  -8   4  131.79    8.83
  -1  -7   3  276.57    9.09
  -8  -5   2   15.76    8.18
  -8  -4   1  509.32   14.11
  -7  -7   1   15.71   10.29
  -7  -7   5   40.98    8.02
  -6  -8   5   13.50    8.34
  -6  -4  -3   46.72    7.52
  -6  -3  -3  319.71    9.73
  -5  -8  -1   34.88    9.96
  -2  -8   3  392.78   11.89
  -8  -5   3   21.98    8.11
  -8  -3   1   36.56    8.50
  -6  -8   1   67.47   11.69
  -6  -8   4   12.13    9.36
  -5  -8   6   17.36    9.83
  -5  -7  -2   -2.96    8.55
  -4  -6  -3  690.29   12.45
  -3  -8   0  443.07   11.41
  -3  -8   6  296.08   11.76
  -7  -7   2   72.89   10.89
  -7  -7   3   67.82   10.63
  -7  -7   4    2.82    8.46
  -7  -6   7    1.34    6.05
  -7  -5  -1  376.94   13.34
  -6  -8   2   87.41   11.66
  -6  -7  -1   19.47    7.10
  -6  -7   7    5.51    7.33
  -8  -4   2   -2.16    7.87
  -5  -7   8   -3.99    6.84
  -5  -5  -3  251.16   10.27
  -4  -8   0  283.14   12.01
  -4  -8   6   24.88    8.86
  -3  -8   1  221.97   10.36
  -3  -8   5    0.83    8.28
  -7  -4  -1  267.26   11.78
  -6  -7   0   34.26   10.89
  -6  -5  -2    0.10    8.47
  -5  -8   1   34.19   10.37
  -5  -8   5    6.15    9.44
  -5  -4  -3  259.91    9.73
  -4  -6  10   43.62    6.68
  -3  -8   4   91.75    9.17
  -3  -7   8    1.71    6.65
  -8  -4   3   12.72    8.05
  -8  -4   4   17.71    7.56
  -8  -3   2   62.33    8.35
  -7  -6   1   37.22   10.85
  -7  -6   6  238.70   10.49
  -7  -3  -1   64.58    8.06
  -6  -7   6    1.73    8.32
  -5  -8   2  165.16   12.02
  -5  -8   4   -1.41   10.04
  -5  -7  -1    3.63    9.30
  -5  -6  -2   -3.28    7.68
  -5  -3  -3   17.96    5.61
  -4  -8   1   30.68    7.85
  -4  -8   5  141.23   11.37
  -4  -7  -1  448.37   12.24
  -4  -7   8  368.22   12.89
  -3  -8   3   23.48    8.32
  -2  -7   1  529.97   11.25
  -8  -2   2  149.63    8.78
  -7  -6   2   60.15   10.95
  -7  -6   5  138.55   10.35
  -7  -5   0   -6.72    9.54
  -6  -7   1   14.76   10.99
  -6  -4  -2   47.27    9.50
  -4  -8   3   32.38    9.71
  -4  -6  -2    5.99    6.24
  -4  -4  -3   12.74    4.17
  -8  -3   3   44.57    8.31
  -8  -3   6    4.96    5.71
  -7  -6   3  196.86   12.69
  -7  -6   4   81.65   10.39
  -6  -7   5   73.47   10.70
  -6  -6   8  109.80    8.64
  -3  -7   0  289.61   10.02
  -2  -7   2  129.90    7.58
  -8  -3   4   39.43    7.75
  -8  -3   5   96.80    9.22
  -7  -5   7    7.77    7.16
  -6  -7   2   23.46   11.46
  -6  -7   3  127.64   12.63
  -6  -7   4  336.11   14.63
  -6  -3  -2   17.08    6.56
  -5  -7   0  238.05   10.03
  -5  -6   9   44.75    7.84
  -3  -7   7   58.87    8.69
  -2  -7   5   81.86    7.83
  -6  -6   0   12.19   10.11
  -5  -6  -1  376.68   12.85
  -4  -7   0   12.71    4.96
  -4  -7   7    0.25    8.97
  -3  -6  -1  555.92   10.69
  -2  -7   3  164.20    8.41
  -2  -7   4  321.52   10.56
  -2  -6   0  329.03    8.16
  -1  -6   3  170.02    6.68
  -8  -2   4   33.78    8.40
  -8  -2   6    0.83    6.77
  -6  -6   7    1.47    8.39
  -6  -5   9   11.38    7.14
  -5  -7   1    5.56    8.28
  -5  -7   6  186.18   12.13
  -3  -7   1  314.56   10.24
  -3  -6   9   -1.78    8.12
  -1  -6   4  102.61    6.62
  -8  -2   5    1.08    6.49
  -7  -5   6   91.43    9.59
  -7  -4   8    5.95    6.38
  -7  -2   0   27.83    7.36
  -6  -6   1  388.65   15.01
  -5  -7   2  129.23   11.10
  -5  -7   5   30.95   10.87
  -5  -5  10   13.52    7.70
  -5  -4  -2  320.73   10.29
  -4  -7   1  284.54   11.37
  -4  -6  -1  728.69   13.35
  -8  -1   5    0.21    7.03
  -8  -1   6   -4.17    6.25
  -7  -5   3   60.89   11.38
  -7  -5   4    9.06   10.37
  -7  -5   5   83.62   10.50
  -7  -4   1   15.17   10.15
  -6  -6   6   73.46   10.87
  -6  -4  -1   90.61    9.16
  -6  -4  10   20.50    7.09
  -5  -7   3   -2.02    9.30
  -5  -7   4   -0.10    9.97
  -4  -7   6  109.03   11.12
  -3  -7   2  187.20    7.98
  -3  -7   5   13.32    7.80
  -7  -3   9    8.78    5.99
  -6  -6   2  133.63   12.66
  -5  -5  -1  333.67   11.41
  -4  -7   2  325.68   12.29
  -3  -7   4  149.06    9.73
  -3  -6   0  180.00    7.37
  -7  -4   7   53.21    8.64
  -7  -3   1  118.34   10.56
  -6  -6   3   47.82   12.01
  -6  -6   5  163.41   13.01
  -6  -5   8   10.41    8.27
  -6  -3  -1  457.00   12.34
  -5  -4  11   -5.45    5.95
  -5  -3  -2  150.23    7.33
  -4  -7   3   55.61   10.22
  -4  -7   4   15.54    9.78
  -4  -6   0   93.13    7.45
  -6  -2  -1   15.76    7.24
  -5  -6   1  174.27   10.55
  -5  -6   7   29.21   10.26
  -5  -2  -2  154.06    6.57
  -4  -6   8   79.65    9.80
  -4  -5  -1   65.26    6.54
  -4  -5  10   28.41    8.92
  -2  -6   2    2.93    4.25
  -2  -6   7   23.77    6.83
  -7  -4   3  348.41   14.93
  -7  -4   6   11.10    9.20
  -7  -2   1  217.83   11.21
  -6  -5   1  110.35   11.42
  -3  -5  10   58.68    7.64
  -7  -4   4   20.08   10.89
  -7  -4   5   12.18   10.20
  -7  -3   2   32.73   10.52
  -7  -3   8    2.58    7.09
  -7  -1   1  236.24   10.23
  -6  -5   7  194.29   12.31
  -6  -4   9    2.48    8.00
  -5  -6   2  105.97    9.63
  -5  -6   6   -0.65   10.66
  -5  -5   0   37.90    7.96
  -4  -6   1   57.67    6.95
  -3  -6   1  585.48   11.49
  -2  -6   3  165.79    7.47
  -2  -6   6  499.13   12.19
  -7  -2   9   35.33    7.21
  -5  -6   3    0.87    9.12
  -5  -6   5    0.38   10.86
  -4  -6   7   98.54   11.27
  -2  -6   4  242.04    8.87
  -2  -5   9   24.13    7.61
  -7  -3   7   60.73    9.51
  -6  -5   3   39.44   10.55
  -6  -5   5  106.73   12.81
  -6  -5   6   10.47    8.42
  -6  -3  10    4.97    8.66
  -5  -6   4  105.03   11.82
  -4  -6   2   36.68    7.37
  -4  -4  11   24.98    7.41
  -7  -3   6  150.66   11.50
  -7  -2   2   16.64    8.98
  -6  -5   4   65.39   10.04
  -6  -2  11   34.25    7.40
  -5  -5   1   46.36    7.86
  -5  -5   8   81.17   11.51
  -5  -3  -1   21.97    5.79
  -4  -5   0 2176.49   22.06
  -4  -5   9  169.26   11.02
  -4  -4  -1  701.30   12.10
  -3  -6   6  133.97    9.64
  -3  -5   0  107.59    4.92
  -3  -4  11   39.78    8.49
  -7  -3   5   27.84   10.63
  -7  -2   8    3.09    7.60
  -7  -1   2   11.83    8.30
  -6  -4   8   14.59    9.44
  -4  -6   4   49.51    9.10
  -4  -3  12  247.58   10.03
  -3  -6   5  465.46   12.95
  -3  -5   9    4.76    7.80
  -1  -5   6  371.98    9.13
  -7  -2   3   16.71   10.09
  -7  -1   9  148.06    8.91
  -7   0   2   -6.70    6.85
  -6  -4   2   77.06   11.11
  -6  -2   0   42.11    7.44
  -5  -5   7   78.74   11.92
  -5  -4   0  426.84   11.56
  -7  -2   7   31.87    9.06
  -6  -4   7    0.51   10.57
  -6  -3   9  101.23   10.16
  -6  -1   0  112.94    7.49
  -5  -5   2  589.21   14.37
  -5  -2  -1  924.86   13.73
  -4  -5   1 1095.55   16.17
  -2  -5   8   11.51    6.75
  -7  -2   6   71.38   10.47
  -7  -1   3  171.23   11.52
  -6  -4   6  -13.17   11.13
  -5  -5   6   41.82   11.66
  -5  -4   9    3.54    9.37
  -4  -4  10  213.45   11.33
  -3  -5   1   65.65    4.41
  -3  -3  12  189.02    9.18
  -7  -1   8   -7.41    7.94
  -7   0   3   14.15    9.87
  -7   0   9    8.86    8.19
  -7   1   3   16.37    8.49
  -6  -4   4  129.42   12.90
  -6  -4   5  507.31   17.53
  -6  -2  10   -9.35    7.51
  -5  -5   4  135.90   10.64
  -5  -5   5   19.78    9.55
  -5  -4   1   80.09    7.98
  -5  -1  -1  165.73    6.57
  -4  -4   0 1458.85   17.18
  -3  -5   8  348.32   12.60
  -2  -5   7   61.95    8.42
  -2  -4  10   33.79    6.77
  -7  -1   4   20.10    9.87
  -7  -1   7   -5.42   10.64
  -6  -3   8  412.05   15.14
  -6  -2   1   47.00    7.64
  -6  -1  11  135.57    8.64
  -5  -3   0   58.06    6.68
  -4  -5   2   17.79    5.91
  -3  -5   2 2890.12   23.69
  -3  -4  10  158.98   10.06
  -3  -2  13  152.94    7.79
  -2  -5   3   41.74    4.90
  -7  -1   5   12.12    9.86
  -5  -4   8   41.23   11.29
  -5  -3  10  276.98   12.31
  -4  -5   3   40.32    7.24
  -4  -5   6  134.63   10.94
  -3  -5   7   33.64    9.02
  -2  -5   6   44.27    6.72
  -7   0   4   17.97    8.98
  -6  -3   3  146.63   11.53
  -6  -3   7   58.19   11.91
  -6  -1   1  138.63    9.92
  -4  -5   4   72.83    8.63
  -4  -5   5  159.42   10.68
  -4  -3  11   22.08    8.49
  -3  -5   3    7.63    5.58
  -2  -5   4 2934.14   23.21
  -2  -5   5  261.73    8.85
  -7   0   5    7.51    9.30
  -7   2   9   14.27    6.30
  -6  -3   4   19.94   11.07
  -6  -2   9   10.64    9.64
  -6   1  12  108.49    7.75
  -5  -4   7  147.81   13.24
  -5  -2   0  339.68    9.28
  -5  -2  11   86.94    9.43
  -3  -5   4  174.74    8.58
  -3  -5   6   16.37    8.33
  -7   0   6    5.93    9.05
  -7   2   5   69.48    9.14
  -6  -3   5    9.69    8.83
  -6  -2   2   26.46    8.54
  -6  -1  10    0.29    8.54
  -6   0   1  683.84   13.62
  -5  -4   6  229.11   12.80
  -5  -1  12   14.79    7.85
  -5   0  13   -9.58    5.64
  -4  -3   0  307.08    8.19
  -4  -2  12    4.33    8.03
  -4   0  14   80.09    6.37
  -3  -4   9   24.29   10.41
  -3  -3  11  463.03   14.48
  -2  -4   9   63.92    7.83
  -2  -3  11   36.60    8.09
  -7   1   6   53.75    9.02
  -7   1   7    8.03    8.18
  -7   2   8   18.64    6.90
  -7   3   6   37.25    7.05
  -7   3   7  153.00    9.01
  -7   3   8    4.57    6.02
  -6  -2   8  130.24   12.37
  -6   0  11   12.87    7.42
  -5  -3   9    2.31   10.49
  -4  -4   8   63.65   11.53
  -4  -1  13   -2.59    7.08
  -7   2   6   -9.66    7.62
  -7   2   7    6.40    7.66
  -6  -1   2  126.14   10.39
  -5  -1   0   23.80    4.76
  -4  -4   2  366.78    9.77
  -1  -4   7   20.74    4.81
  -6  -2   4   47.88   10.34
  -6  -2   7  158.82   13.32
  -6  -1   9   33.42   10.34
  -6   2  12  126.11    7.39
  -5  -3   2  157.42    8.96
  -5  -3   8   19.55   11.44
  -5  -2  10   33.11   10.35
  -4  -4   7   -6.94   10.04
  -2  -4   8   67.77    7.69
  -1  -4   6  572.53   10.29
  -6  -2   5    1.15   10.28
  -6   1  11   51.82    8.22
  -5  -2   1  191.83    8.27
  -5   0   0   64.39    5.63
  -4  -4   3  108.49    7.22
  -3  -4   2  837.05   12.46
  -3  -4   8    8.97    8.16
  -3  -2  12   24.18    8.08
  -2  -2  12  115.69    9.22
  -6  -1   3  311.89   13.12
  -6   0   2  249.84   10.56
  -6   0  10    0.79    8.62
  -6   3  12    3.14    5.42
  -5  -3   3   36.48    8.05
  -5  -3   7   31.02   10.19
  -5  -1  11   51.42    9.53
  -5   1  13    1.26    6.75
  -4  -4   6  241.50   12.46
  -4  -3   1   93.62    6.00
  -3  -3  10   -0.17    8.66
  -3  -1  13  121.08   10.20
  -6  -1   8   12.34   10.93
  -6   1   2  252.25   10.17
  -5  -3   4  362.70   13.27
  -5  -3   5   15.46    8.68
  -5   0  12   16.81    7.99
  -4  -3   9  249.48   13.82
  -3  -4   3   11.25    4.84
  -2  -4   7   40.45    6.78
  -2  -3  10  506.43   13.05
  -6  -1   7   99.11   12.69
  -6   0   9  292.50   13.67
  -6   2  11    3.66    7.15
  -5  -2   9   20.21    8.83
  -4   1  14   95.43    7.59
  -3  -4   4  506.52   11.00
  -2  -4   4   95.03    5.29
  -2  -4   6  253.01    8.66
  -2  -1  13   21.70    7.95
  -1  -3   9   61.52    7.06
  -6  -1   5  483.82   16.35
  -6  -1   6    7.31   11.39
  -6   0   3   86.16    8.90
  -6   1  10  114.61   10.08
  -5  -1   1  988.95   14.29
  -4  -3   2  421.72   10.00
  -4  -3   8    2.39   10.56
  -3  -4   5  180.77    8.63
  -2  -4   5   35.43    5.20
  -2   0  14   44.41    7.54
  -6   0   8    8.26   10.85
  -6   3  11   71.49    9.21
  -5  -1  10   21.15   10.67
  -5   2  13   43.25    7.17
  -4  -2  10    6.31    9.57
  -3  -3   9   15.13    8.76
  -3  -2  11  103.00   10.30
  -6   0   4   11.23    8.90
  -6   1   3  123.31    9.36
  -6   5  11    0.80    6.30
  -5  -2   3  258.54   10.50
  -5   0  11   80.07   10.67
  -5   1  12   72.27    9.29
  -4  -3   7   66.36    9.95
  -2  -3   9    1.79    7.05
  -6   0   6   62.04   11.73
  -6   0   7   -0.93   10.08
  -6   1   9   36.87   10.22
  -6   2   3   19.21    6.98
  -6   2  10   -6.65    8.00
  -5  -2   4   29.24    8.43
  -5  -2   7  249.78   11.76
  -5   0   1   53.71    5.04
  -3   2  15   -9.31    6.49
  -2  -2  11   77.38    8.76
  -1  -3   8  291.90    8.52
  -6   1   4   43.79    9.18
  -5  -2   5  926.77   18.51
  -5  -2   6   96.57    9.02
  -5  -1   2  924.14   15.09
  -5  -1   9   67.68   12.36
  -4  -3   5   81.93    7.67
  -4  -1  11  108.93   11.61
  -4   2  14   16.78    7.20
  -3  -1  12   47.25    9.31
  -6   1   8   47.12   10.89
  -6   2   9   15.46    9.24
  -6   3  10   41.11    8.69
  -5   3  13   87.10    7.86
  -4   0  12   51.48    9.82
  -4   1  13   33.93   10.15
  -3  -2  10    2.04    9.72
  -3   1  14   34.16    7.92
  -2  -3   8  251.97    9.83
  -6   1   5   13.73   10.11
  -6   1   7   29.78   11.21
  -6   2   4   60.17    8.77
  -6   3   4   32.05    7.47
  -6   5  10   31.26    6.82
  -6   6   9    7.41    5.67
  -5  -1   8  318.50   14.22
  -5   0  10   56.30   11.37
  -5   2  12   -6.49    8.19
  -4  -2   2   10.41    4.48
  -3  -3   3    5.08    3.71
  -2  -1  12  153.16    9.74
  -1  -3   7  652.70   11.00
  -6   2   5   45.04   10.91
  -6   6   8   19.95    5.88
  -5   0   2 1125.02   15.84
  -5   1  11   49.40   10.45
  -5   4  13    4.54    6.24
  -4  -2   8  531.34   15.78
  -3  -3   6  235.47    9.32
  -2  -3   7  325.31    9.68
  -1  -2  10   62.09    6.47
  -6   2   6  100.80   11.07
  -6   3   5  -11.41    9.57
  -6   4   5   38.00    7.33
  -6   4   9  109.46    9.27
  -6   5   6   21.27    7.83
  -6   5   9    0.40    7.14
  -5  -1   4   41.28    8.10
  -5  -1   6  188.93   12.42
  -5  -1   7  707.43   18.09
  -5   5  13   -3.22    5.80
  -4  -1  10   73.70   11.93
  -3  -3   5 1163.01   16.10
  -2  -2  10   38.06    8.24
  -2   0  13  118.36   10.46
  -2   2  15  118.54    7.62
  -6   3   6   75.83   11.32
  -6   3   8    2.27    9.00
  -6   4   8    7.02   10.04
  -6   5   7  103.02    9.23
  -6   5   8   76.60    8.57
  -5  -1   5   19.69    8.65
  -5   6  13  155.76    7.18
  -4  -2   7  412.65   13.69
  -4   3  14  128.67    8.94
  -3  -1  11   47.34   10.69
  -3   3  15   40.87    6.86
  -2  -3   6  297.17    8.69
  -2   1  14   10.71    7.05
  -6   3   7  112.62   10.67
  -6   4   6    6.25    7.72
  -6   4   7  115.93    9.88
  -5   0   3  554.75   13.05
  -5   1   2  283.84    8.92
  -5   1  10    4.95   10.73
  -5   2  11   41.32   10.29
  -5   3  12  142.57   10.22
  -4  -2   5  256.41    9.69
  -4  -2   6   91.47    8.32
  -2  -3   5   56.77    4.27
  -4  -1   9  107.63   12.11
  -4   1  12   82.73   10.83
  -3   2  14   11.93    7.63
  -2  -2   9  120.38    8.31
  -2   4  16   -9.35    3.81
  -1  -2   9   75.59    7.23
  -5   0   7  137.72   12.22
  -5   2   2  113.60    7.18
  -5   4  12  268.21   11.16
  -4   4  14   70.94    7.86
  -3  -2   8  216.59   10.63
  -2  -1  11  130.49    9.68
  -1  -1  11    0.18    7.18
  -5   0   5   26.23    9.09
  -5   0   6   22.72    9.24
  -5   1   9    9.42   11.42
  -5   5  12   35.06    8.13
  -5   7  12   43.33    6.07
  -4  -1   8   -4.03    8.47
  -5   2  10   -2.89   10.42
  -5   6  12   -3.31    6.68
  -4   3  13   20.79    8.69
  -3  -2   7   32.42    7.00
  -4  -1   3   36.46    3.89
  -8  -4   3    8.88    6.11
  -8   2  -4   21.89    8.35
  -7  -5  -4   20.95    9.94
  -7  -4  -5   13.55   10.67
  -7   0  -6    8.30    9.33
  -5  -5  -5   30.70    7.32
  -5  -1  -7  520.29   13.28
  -9  -2  -1   65.75    8.48
  -9  -1  -2   16.37    7.74
  -9   0  -2   52.76    7.91
  -8  -4  -3   48.67   10.96
  -8  -3  -4  286.28   13.71
  -6  -6   1  385.04   11.83
  -6   2  -6    6.11    6.87
  -4  -6  -1  743.97   12.65
  -4  -6   0   93.33    6.09
  -4  -3  -6   21.56    5.68
  -9  -2   0   13.19    7.74
  -9  -2   1   -5.23    7.61
  -8   3  -3  118.71    8.65
  -6  -6  -1  425.20   13.00
  -5  -6  -2    5.22    6.41
  -5  -6   1  170.10    8.76
  -4  -5  -4   36.06    4.27
  -9  -1  -1   24.65    7.90
  -8  -4  -2   57.33   10.87
  -8  -2  -4   14.14   10.24
  -7   2  -5  130.78    9.52
  -6  -4  -5    0.14    8.50
  -5  -6  -1  364.86   11.15
  -5  -6   0   -5.40    5.99
  -5  -3  -6   14.98    7.44
  -4  -4  -5  565.07   11.35
  -9   0  -1    8.78    7.81
  -9   1  -1    3.40    6.17
  -8  -4  -1   19.54    9.97
  -8  -4   1  519.37   14.47
  -8  -3  -3   82.98   11.62
  -8  -1  -4   -1.22    9.78
  -7  -5  -2   44.27   10.81
  -7  -5   2   81.18    9.06
  -7  -4  -4    4.75   10.03
  -6  -2  -6   14.97    9.51
  -6   1  -6   18.40    8.19
  -5  -4  -5  114.79    8.07
  -4  -2  -6 1445.46   17.21
  -9  -1   0  119.45    8.80
  -9  -1   2   -1.38    7.16
  -8  -3   4   34.71    6.41
  -7  -2  -5  247.35   14.06
  -7   1  -5  169.88   12.58
  -6   0  -6  378.08   13.04
  -5  -2  -6   80.37    7.89
  -9  -1   1    0.71    6.94
  -9   0   0   42.57    7.33
  -9   1   0    6.84    6.60
  -8  -3  -2   22.90   10.69
  -8  -2  -3   62.35   11.18
  -8   2  -3  255.66   12.21
  -7  -5   0  -18.16    9.23
  -6   3  -5    9.54    6.40
  -5   1  -6   44.19    7.11
  -4  -1  -6  194.73    7.74
  -4   0  -6  175.86    7.86
  -7  -4  -3  272.94   13.88
  -7  -4   4   14.64    8.34
  -7  -3  -4   32.65    9.75
  -7   3  -4   54.04    8.02
  -6  -5   3   31.64    7.93
  -6  -4  -4   17.01    8.29
  -6  -3  -5    1.24    8.55
  -5  -5  -3  257.71    8.98
  -5   0  -6    1.36    6.85
  -4  -4  -4  227.69    7.68
  -4  -3  -5  238.42    8.04
  -9   0   2   41.64    6.78
  -9   1   1   22.86    6.54
  -8  -3  -1  225.68   13.16
  -8  -3   3   36.23    8.15
  -8  -1  -3   49.78   10.95
  -5  -3  -5  493.59   12.56
  -9   1   2    0.62    5.80
  -8  -3   0   76.92   10.96
  -8  -3   2   69.11   10.75
  -8  -2  -2  246.30   13.77
  -8   0  -3   95.28   11.12
  -8   3  -2   24.06    7.53
  -7  -4  -2   46.10   10.35
  -7  -2  -4   30.32   11.04
  -6  -5   2   18.62    8.55
  -6   2  -5  260.93   12.32
  -5  -4  -4  155.45    8.43
  -8   4  -1    4.79    6.79
  -7  -4   3  358.89   13.32
  -7  -3  -3  149.02   11.90
  -7   2  -4  181.87   11.18
  -7   4  -3    2.80    6.96
  -6  -5   0   41.65    8.86
  -6  -5   1  112.89    9.42
  -5   3  -5  137.49    7.66
  -4  -5  -1   64.93    5.19
  -8  -1  -2   62.91   11.42
  -7   5  -2  190.04    9.32
  -6  -4  -3   57.41    6.93
  -6  -3  -4   13.95    8.19
  -6  -1  -5   68.10   10.57
  -6   1  -5  195.42   11.15
  -5  -5  -1  328.79   10.46
  -5  -2  -5  603.62   13.46
  -4  -2  -5  342.45    8.69
  -8  -2  -1   49.82    8.95
  -8  -2   4   31.23    7.60
  -8   0  -2   62.80   11.14
  -7  -4   1    4.10    9.86
  -7  -4   2   32.78    9.51
  -7   1  -4  241.97   13.03
  -5  -5   0   42.07    6.66
  -5  -5   2  596.61   12.64
  -5  -4  -3  260.50   10.02
  -4  -5   0 2142.02   19.32
  -4  -5   1 1129.97   14.33
  -4  -4  -3    9.11    4.57
  -8  -2   0   -5.12   10.29
  -8   1  -2   18.96    9.67
  -7  -3  -2   73.84   11.19
  -7  -3   5   35.66    7.44
  -7  -2  -3   -0.92    9.92
  -6  -4  -2   45.54    8.71
  -5  -5   1   44.08    6.55
  -5  -3  -4   -0.29    5.74
  -5   2  -5  143.33    8.20
  -4  -3  -4  219.19    6.65
  -8  -2   1   22.75   10.25
  -8  -2   3   87.80    9.26
  -8  -1  -1   39.35   11.59
  -7   3  -3   26.80    8.91
  -6   3  -4   17.21    9.24
  -4   2  -5  396.74    9.03
  -8  -1   5    4.94    7.01
  -8   4   0  285.66   10.59
  -7  -3  -1   69.24   11.34
  -7  -1  -3   16.99   10.68
  -6  -4   4  122.94    8.27
  -6  -3  -3  324.03   12.32
  -5   0  -5  418.94   11.72
  -4   1  -5  393.99    9.08
  -8  -1   0    1.16   11.37
  -8   0  -1  111.17    9.80
  -8   0   6   14.62    6.59
  -8   1  -1  107.19   11.37
  -8   2  -1   74.33   10.44
  -7  -3   4   50.68    8.65
  -7   2  -3   -7.53    9.57
  -6  -4  -1   96.29    7.36
  -6  -1  -4  131.69   11.25
  -5  -4  -2  329.04   10.25
  -4  -4  -2  535.85    9.82
  -8  -1   1  119.12   11.92
  -8  -1   4   67.32    8.92
  -7  -3   0  318.10   13.78
  -7  -2  -2   -1.31    6.10
  -7  -2   6   59.14    8.19
  -7   0  -3   -1.98   10.52
  -7   4  -2   14.60    7.99
  -6  -4   3  167.05    9.60
  -6   0  -4  155.41   11.34
  -6   2  -4    0.89    8.15
  -5  -2  -4  154.19    8.50
  -4  -2  -4  125.56    5.88
  -8  -1   2  107.35   11.08
  -8  -1   3   19.82    9.49
  -8   0   0  260.69   13.97
  -8   5   2   44.16    6.45
  -7  -3   2   32.06   10.44
  -7  -3   3   19.55    9.09
  -7   5  -1  214.71   10.93
  -6  -4   1   34.46    8.10
  -6  -4   2   83.14    8.94
  -6  -3  -2   15.91    7.71
  -6  -2  -3  107.29    9.04
  -6   1  -4  264.12   12.00
  -5  -3  -3   24.89    4.53
  -4  -3  -3 1734.00   17.26
  -8   0   5  142.56   10.35
  -8   1   0   56.23   11.11
  -8   2   0   -1.89    9.13
  -7  -2  -1  148.40   11.99
  -7  -1  -2   38.27    9.64
  -7   6   0   46.76    7.02
  -6   4  -3    3.63    7.19
  -8   0   1   61.86   11.31
  -8   1   6  114.13    8.44
  -7  -1   7    1.77    7.04
  -7   3  -2  100.26   10.74
  -5  -1  -4  151.57    7.22
  -5   3  -4   99.91    7.62
  -8   0   2   36.81   10.38
  -8   0   3    4.41    8.90
  -8   0   4    0.95    8.30
  -8   1   1   21.27   10.40
  -8   3   1   37.50    8.99
  -7  -2   0   25.32   11.05
  -7  -2   5  105.32    9.18
  -6  -3  -1  473.50   13.39
  -6  -1  -3   17.83    8.86
  -4  -4   0 1403.54   15.34
  -4  -1  -4   16.10    3.37
  -8   2   1    4.29    9.33
  -8   4   2    3.40    7.63
  -8   5   4  121.31    7.19
  -7  -1  -1  301.12   13.15
  -7   0   8    9.74    6.29
  -7   4  -1   52.45   11.35
  -6  -3   5    6.45    7.44
  -6  -2  -2    6.98    7.00
  -6   3  -3  679.09   15.48
  -6   5  -2    0.95    7.08
  -5  -4   1   93.14    7.00
  -5  -4   3  243.23    8.88
  -5  -2  -3   12.53    6.01
  -5   2  -4  212.69    9.37
  -4  -3  -2  930.79   12.84
  -8   1   2   41.80   10.39
  -8   1   3   18.60    9.07
  -8   1   4   26.87    8.35
  -8   1   5    0.44    7.76
  -8   2   2  247.26   12.20
  -8   2   6   21.30    6.41
  -8   3   2   49.41    9.02
  -8   4   3  184.91   10.52
  -7  -2   1  225.37   12.94
  -7  -2   4  114.02   10.50
  -7   7   2   42.65    6.22
  -6  -3   0   21.65    8.03
  -4  -4   1   46.22    4.64
  -4  -2  -3   89.89    5.21
  -4   3  -4  310.44    8.07
  -8   3   6   19.21    5.96
  -7  -2   2    9.96    7.31
  -7   0  -1   18.00   10.44
  -7   5   0  118.33    9.66
  -7   6   1   16.54    8.46
  -6  -3   4   -6.42    7.36
  -6   6  -1  162.91    8.85
  -4  -4   2  377.03    8.47
  -4  -4   3   99.53    5.46
  -4   1  -4   46.45    4.82
  -4   2  -4  286.81    7.80
  -8   2   3   19.58    9.03
  -8   2   4   17.88    8.07
  -8   2   5   -2.68    7.45
  -8   3   3   48.90    8.96
  -8   3   4   16.53    7.17
  -8   3   5   86.72    7.75
  -8   4   4    9.12    6.98
  -8   4   5  114.64    7.44
  -7  -1   0   11.10    7.97
  -7  -1   6   65.69    8.56
  -7   1  -1   49.80   11.49
  -6  -3   2  185.21   11.01
  -6  -2  -1   -0.46    6.94
  -6  -1  -2  195.63   10.18
  -5  -3  -1   26.32    5.79
  -5  -1  -3 1058.18   16.27
  -7   2  -1  205.22   10.44
  -6   4  -2  467.13   13.53
  -5  -2  -2  152.95    7.86
  -7  -1   5   22.08    9.16
  -7   0   0    5.15    9.73
  -7   0   7  207.78   10.03
  -7   7   3   34.53    6.45
  -6   0  -2   39.09    8.38
  -5   0  -3  333.62   10.65
  -4  -3  -1   19.46    3.36
  -4  -1  -3    5.10    3.74
  -7  -1   2   16.43   11.05
  -7  -1   3  161.55   12.65
  -7   1   8   99.19    7.60
  -6  -2   0   43.52    8.24
  -6  -2   6   20.81    7.13
  -6   3  -2  463.63   13.62
  -5   3  -3   19.88    6.88
  -4  -2  -2  304.49    7.70
  -7   0   1  303.73   14.43
  -7   1   0  102.28   10.22
  -7   2   0  296.53   14.61
  -7   5   1   39.21    9.30
  -6  -1  -1  302.59   11.41
  -6   1  -2   98.80   10.12
  -6   5  -1   61.24    9.05
  -5  -3   1  505.69   11.47
  -5  -3   5    8.43    5.62
  -5   2  -3  671.54   13.64
  -7   0   6   11.19    8.69
  -7   7   4   44.63    6.84
  -6  -2   5    9.96    8.18
  -6   8   2  220.67    9.12
  -5  -3   4  351.65   10.97
  -5  -2  -1  879.17   14.23
  -5  -1  -2   46.16    6.65
  -5   5  -2   -2.79    5.96
  -4   0  -3  846.62   12.11
  -4   4  -3  502.18    9.78
  -7   0   2   22.74   11.42
  -7   1   1  286.74   13.69
  -7   3   9    2.50    5.56
  -6  -2   4   48.94    9.06
  -6   0  -1  139.19    9.16
  -6   6   0    4.52    7.70
  -6   7   1   12.15    8.04
  -5  -3   3   35.08    6.56
  -7   0   3   19.56   10.32
  -7   0   4   19.46   10.56
  -7   2   1   10.18   10.32
  -7   2   8   22.19    7.17
  -7   3   1  172.39   12.34
  -6  -2   3  219.51   11.93
  -6  -1   0  108.59    8.65
  -6  -1   7  113.94    8.99
  -6   4  -1   17.82    9.23
  -4   1  -3  247.89    7.18
  -7   1   2   25.72   10.92
  -7   7   6   13.03    5.87
  -6   1  -1   90.22    9.32
  -5  -2   0  344.64    9.82
  -5   0  -2  734.82   13.75
  -4  -3   1   94.81    5.18
  -4  -2  -1  507.94    9.44
  -4  -1  -2  346.34    8.19
  -4   2  -3  174.44    6.66
  -4   3  -3  102.75    5.75
  -7   1   3   21.35   11.25
  -7   2   2   26.38   11.63
  -7   4   2  399.85   14.85
  -7   6   4    8.82    8.31
  -6  -1   1  127.42    9.83
  -6   2  -1  107.12    9.92
  -5   4  -2   27.76    7.05
  -5   6  -1   43.06    6.72
  -4  -3   2  406.14    8.47
  -7   1   4  173.32   12.80
  -7   1   5  -15.38    9.65
  -7   3   2   18.29   11.20
  -7   5   3   11.16    8.86
  -7   6   8   74.22    6.26
  -6  -1   6    1.37    8.24
  -6   0   8   -6.73    8.46
  -6   5   0   48.83    9.49
  -6   8   3   47.69    8.18
  -6   9   5   48.50    6.33
  -5   1  -2   90.52    7.56
  -5   3  -2    7.80    6.29
  -4  -3   3  599.50   10.25
  -4  -3   4  125.71    5.91
  -7   2   3   -5.73   11.02
  -7   2   6  -15.22    8.58
  -7   4   3   32.10   10.44
  -7   4   8  151.13    8.90
  -7   5   8   41.19    7.21
  -7   6   5  120.78    8.94
  -7   6   6    2.61    6.62
  -7   6   7    6.64    6.32
  -6  -1   2  116.23   10.23
  -6  -1   5  479.13   14.07
  -6   6   1   33.57   10.68
  -5  -2   1  194.23    8.22
  -5  -2   6   94.58    7.48
  -5   7   0  143.40    8.09
  -7   2   4  281.32   14.08
  -7   2   5   72.12   10.86
  -7   3   3    3.04    8.16
  -7   3   7  151.69    9.71
  -7   5   4   22.14    8.93
  -6  -1   3  275.96   12.07
  -6   0   1  686.70   15.81
  -6   1   0  217.23   11.33
  -6   1   9   43.15    7.31
  -6   2  10   -0.52    5.89
  -6   7   2    7.65    7.98
  -4  -2   0  869.39   11.81
  -4   0  -2   26.57    4.15
  -4   5  -2  125.96    6.35
  -7   3   4   -8.13   10.03
  -7   3   5  163.58   11.67
  -7   3   6   34.42    9.82
  -7   4   4   -1.17    9.36
  -7   4   7   74.36    8.72
  -7   5   5   16.64    8.33
  -7   5   6  102.40    9.25
  -7   5   7    6.75    7.59
  -6   0   7   -8.58    9.97
  -6   3   0  148.56   10.86
  -6   9   6   71.72    6.02
  -5  -2   5  923.94   15.43
  -5  -1   8  307.04    9.77
  -5   0  -1   73.50    6.74
  -7   4   5  150.89   11.07
  -7   4   6    5.65    8.41
  -6   4  11   22.11    5.03
  -6   8   4   -1.03    6.92
  -5  -2   3  257.69    9.55
  -5  -2   4   29.10    6.64
  -6   0   6   71.93   10.41
  -6   1   1  136.49    9.89
  -6   5   1  247.53   13.09
  -5   1  -1 1063.46   15.58
  -5   4  -1   14.95    6.62
  -4   4  -2    6.59    4.19
  -6   0   3   84.07   10.66
  -6   1   8   31.43    8.64
  -6   3  10   27.71    8.01
  -6   4   1   -2.28    9.40
  -6   5  11    8.10    5.15
  -6   6   2   85.52   10.62
  -6   7   3    4.59    8.21
  -5  -1   1 1017.08   15.04
  -5   3  -1  122.37    8.10
  -5   6   0  133.29    8.93
  -5   9   3    5.93    7.11
  -4   2  -2  485.87    9.53
  -4   3  -2  121.05    6.15
  -6   0   4   10.07    6.51
  -6   1   2  253.08   12.13
  -6   2   9   11.25    8.16
  -6   3   1    5.71    9.92
  -6   8   5   51.08    8.11
  -5  -1   7  700.28   14.03
  -5   0   0   62.24    6.18
  -5   0   9   37.77    6.82
  -5  10   5   -1.51    5.81
  -4   6  -1   13.69    5.14
  -6   1   7   32.78    9.68
  -6   8   9   12.67    5.61
  -5  -1   2  928.71   14.75
  -5   3  12  147.57    7.06
  -5   7   1   44.02    7.98
  -5   8   2    3.85    7.22
  -4   0  -1  476.22    9.11
  -6   1   3  104.81   11.26
  -6   2   2  104.51   10.61
  -6   4  10  239.81    9.72
  -6   7  10   74.06    6.61
  -6   8   8   70.10    7.28
  -5  -1   6  174.58    8.92
  -5   2  11   44.65    7.24
  -5   5   0  178.62    9.86
  -4  -1   0   49.38    3.55
  -6   1   4   51.29   10.73
  -6   1   5   -8.04   10.09
  -6   2   8   24.98    9.15
  -6   4   2    5.06    7.96
  -6   5  10   33.35    7.35
  -6   6  10   10.90    6.40
  -6   8   7   22.99    7.28
  -5  -1   4   24.38    7.26
  -5  -1   5   18.69    6.68
  -5   1   0  107.11    6.03
  -5  10   6   20.99    6.75
  -4  -2   3   45.81    4.76
  -4  -2   4  108.01    5.80
  -4  -2   5  264.49    7.84
  -4   7   0   -4.91    6.30
  -6   2   3   10.67    8.71
  -6   5   3    3.85   10.53
  -6   7   5    3.47    8.61
  -6   7   9   42.99    7.02
  -5   0   8   72.96    8.20
  -5   2   0  150.28    8.31
  -5   4   0  250.87   10.33
  -5   9   4   37.73    8.50
  -4   1  -1    8.26    3.67
  -4   5  -1  559.98   11.09
  -6   2   4   69.57   10.00
  -6   2   7  286.68   13.41
  -6   3   3  129.61   10.74
  -6   4   3   26.94   10.02
  -6   4   9  101.89    9.52
  -6   6   4   20.88    9.89
  -6   7   6  179.47   10.50
  -5   3   0  402.14   11.38
  -5   6   1   31.46    8.37
  -4  -1   1  138.93    5.66
  -6   2   5   61.11   11.28
  -6   2   6  121.88   11.86
  -6   3   8   -6.90    8.82
  -6   5   4    6.10   10.50
  -6   5   9   -6.21    7.30
  -6   6   9   -5.18    7.11
  -6   7   7   76.43    8.75
  -6   7   8    6.25    7.31
  -5   0   2 1129.47   16.50
  -5   1   1  224.07    8.61
  -5   7   2  128.98    9.78
  -5   8   3   41.31    8.28
  -5  10   7   -0.81    5.57
  -4   0   0  617.93    9.87
  -4   4  -1  289.39    8.36
  -6   3   4   32.83    7.04
  -6   3   5    3.97    9.98
  -6   3   7  105.55   10.50
  -6   4   4  418.09   14.91
  -6   4   8    3.14    9.01
  -6   6   5   33.57    7.90
  -6   6   8   38.14    8.78
  -5   1   9    3.60    7.56
  -5   5   1   88.22    9.72
  -5  10   8  191.55    7.79
  -4   3  -1  380.93    8.99
  -6   3   6   55.00   11.02
  -6   4   5   20.08   10.83
  -6   4   7   95.93   10.98
  -6   5   5   24.91   10.56
  -6   5   8   78.40   10.01
  -6   6   6   12.32    7.25
  -6   6   7   88.88   10.17
  -5   3  11   57.67    7.56
  -5   5  12   24.48    7.20
  -5   9   5  122.41    8.87
  -5   9  11   44.51    5.45
  -4   6   0  283.62    9.27
  -6   4   6    5.30    7.81
  -6   5   6   15.93    7.69
  -6   5   7  101.68    8.98
  -5   0   4  115.74    8.32
  -5   1   2  289.59    9.78
  -5   4   1   14.04    7.56
  -5   7  12   40.32    5.93
  -4  10   4  143.19    8.75
  -4  11   6   57.86    5.98
  -5   1   8   33.34    8.48
  -5   6   2    7.19    9.13
  -5   7   3   25.86    9.58
  -5   8   4   61.46    9.86
  -5   9   6  141.28    9.16
  -4   0   9   30.21    5.84
  -4   1   0  241.87    6.75
  -5   1   3   51.71    7.32
  -5   2   2  125.09    8.00
  -5   4  11   36.12    7.79
  -5   9  10   11.52    6.16
  -4  -1   4  783.25   12.13
  -4   7   1   -5.78    6.16
  -5   1   7  138.36    9.96
  -5   2   9  548.52   14.45
  -5   3  10    1.73    8.02
  -5   8  11   20.81    6.16
  -5   9   8   36.35    7.65
  -5   9   9    3.17    7.10
  -4  -1   5   13.73    4.96
  -4   2   0   93.40    5.47
  -4   8   2  -12.58    6.33
  -4   9   3  167.92    8.66
  -4  11   7   48.27    6.22
  -5   1   4   17.31    5.55
  -5   1   5  346.37   11.91
  -5   3   2  253.55    9.37
  -5   4   2  439.61   13.23
  -5   7  11    3.97    6.48
  -4   1  10   60.90    7.96
  -4   4   0   21.88    5.23
  -5   2   3  438.64   12.06
  -5   2   8    6.02    9.60
  -5   6  11   27.68    7.52
  -5   8  10   97.97    8.70
  -4   0   2   15.86    4.26
  -4   0   8   95.94    7.35
  -4   3  12    6.34    7.07
  -4  10   5    2.61    6.96
  -4  11   8   44.86    6.11
  -4  11   9    2.95    6.09
  -5   2   4   -4.22    7.19
  -5   5   3   81.53    9.98
  -5   8   6   30.06    9.44
  -5   8   9   19.33    7.86
  -4   1   1 1759.76   16.47
  -4   2  11  255.63    9.76
  -4   6   1   -1.22    6.50
  -4   9  13   -7.14    4.54
  -4  10  12   -3.55    4.61
  -3  12   7    9.33    5.20
  -5   2   5   35.28    8.39
  -5   2   6   -4.85    8.36
  -5   4   3    8.42    5.97
  -5   5  10   36.91    9.01
  -5   6   4  394.69   14.01
  -5   7   5   21.02    9.32
  -5   7  10   19.79    8.04
  -5   8   7  148.62   10.92
  -5   8   8   -1.73    8.38
  -4   0   3  134.52    6.31
  -4   0   7    1.75    7.22
  -4   5  13   17.39    6.32
  -5   3   4  289.99   11.35
  -5   3   8   11.33    9.04
  -5   5   4    5.43    8.95
  -5   6  10   59.31    9.28
  -5   7   9  103.40   10.18
  -4   2   1  147.49    6.21
  -4   5   1   86.29    7.35
  -4   7   2  105.58    8.67
  -4   8  13  112.59    6.89
  -4   9   4    7.54    7.38
  -4  10   6   54.47    8.09
  -5   3   5   47.33    8.29
  -5   3   7  267.69   12.34
  -5   4   4   15.60    7.86
  -5   5   9  123.59   11.20
  -5   6   5  -12.93    9.71
  -5   6   9    8.45    9.36
  -5   7   6   63.79    7.75
  -5   7   7   69.47   10.77
  -5   7   8  183.15   11.75
  -4   0   5  200.08    8.11
  -4   0   6    7.27    5.48
  -4   1   2   91.85    5.30
  -4   1   9   33.36    7.11
  -4   3   1   40.77    5.00
  -4   6  13   59.53    7.04
  -4  10  11    5.57    5.96
  -3   6   0   77.19    5.10
  -3  11   5   -0.71    5.91
  -3  12   8   52.49    6.27
  -5   3   6   25.80    6.62
  -5   4   5  295.02   12.16
  -5   4   8   -7.84    9.69
  -5   5   5   36.62    9.72
  -5   6   6   15.28   10.29
  -5   6   8   11.80    9.97
  -4   4  12    9.91    7.27
  -4   9  12   42.80    6.50
  -4  10   7   -7.22    7.08
  -5   4   6  114.37   10.34
  -5   4   7  166.34   11.24
  -5   5   6    2.25    8.17
  -5   5   7    3.47    9.40
  -5   5   8   12.43   10.12
  -5   6   7  157.44   12.23
  -4   2  10    1.09    7.27
  -4   3  11   22.79    7.82
  -4   6   2   26.86    6.97
  -4   9   5   23.58    8.44
  -4  10  10  281.07    9.81
  -3  12   9   65.12    5.77
  -3  12  10   48.83    5.30
  -4   1   3   45.08    5.00
  -4   1   8   22.62    6.57
  -4   2   2 1068.33   14.28
  -4  10   9   -2.55    7.20
  -3   5   0    0.41    3.53
  -3   5  14   21.22    6.50
  -3   7   1   62.44    6.47
  -3  10   4   50.91    7.88
  -4   1   7  504.58   12.32
  -4   7   3  159.01   10.23
  -4   8   4   50.37    9.23
  -4   8  12  179.55    9.34
  -4   9  11    2.10    6.97
  -3  11   6   42.83    6.68
  -4   1   5   58.59    6.56
  -4   2   9   12.04    7.82
  -4   3   2  625.66   11.29
  -4   4   2   64.76    6.78
  -4   4  11   84.90    9.49
  -4   7  12  140.05    9.08
  -4   9   6  244.67   11.97
  -3   9   3   56.98    8.05
  -3   9  14   83.29    6.07
  -4   2   3   15.14    4.58
  -4   3  10   38.93    8.95
  -4   9  10    4.52    7.92
  -3   6  14   57.79    6.76
  -3  11  12    2.72    5.22
  -4   2   8    8.36    8.07
  -4   8  11   39.72    6.78
  -4   9   8  104.45   10.46
  -4   9   9  183.33   10.99
  -3   4  13    5.21    6.31
  -3   6   1  411.12    9.65
  -3   7  14  104.76    7.43
  -3  10  13    3.29    5.18
  -3  11   7    4.11    6.93
  -4   2   4  497.15   11.36
  -4   3   3   56.63    6.46
  -4   6  11  174.72   11.05
  -4   7  11   66.45    9.58
  -4   8  10   25.81    9.41
  -3   2  11   78.85    7.30
  -3   3  12    3.07    8.04
  -3  10   5   27.11    7.67
  -3  11  11   10.17    6.43
  -4   2   5  331.68   10.42
  -4   2   6    1.59    6.12
  -4   6   4    2.21    7.59
  -4   8   6  114.32    8.48
  -3   0   7  287.34    8.02
  -3  11  10   -6.01    6.71
  -4   3   4   92.49    6.74
  -4   3   8   21.64    8.04
  -4   7   5   10.65    9.33
  -4   7  10   17.98    9.82
  -4   8   7  462.71   15.23
  -4   8   9   79.61   10.78
  -3   0   6   36.63    4.54
  -3   5   1  750.69   11.35
  -3   7   2   -3.38    5.58
  -3   9   4   99.64    8.61
  -3   9  13    9.36    6.33
  -3  10  12  180.02    9.03
  -2  11  14   -0.87    4.13
  -4   3   5  140.24    8.29
  -4   4   4   19.00    6.56
  -4   4   9   59.70    9.93
  -4   5   4   14.79    7.32
  -4   6  10   33.49    8.01
  -4   7   9  139.86   11.92
  -3   1   9  533.64   11.56
  -3   8   3  233.38    9.73
  -3  10   6  371.98   12.18
  -2   4  14   41.64    6.34
  -4   3   6   14.47    6.97
  -4   3   7    0.16    5.20
  -4   4   5   38.32    6.82
  -4   4   8   49.90    8.82
  -4   5   9   -6.21    8.67
  -4   6   5    1.71    5.64
  -4   6   9   31.39   10.46
  -4   7   8   96.13   10.09
  -3   6  13  102.32    9.33
  -3   8  13   63.88    7.78
  -2   7  15   -5.18    5.24
  -2  12  12   69.97    6.05
  -3   8   8    9.78    9.65
  -3   8  11   83.45   10.79
  -1   8   3  450.62    9.59
  -1  11   8  154.48    9.82
  -1  11  14   21.37    5.82
   0  12   9  174.62    9.34
  -3   4  13   -3.97    6.81
  -3   5   4  221.76    8.35
  -3   6   5   73.04    7.53
  -3   6  13   92.71    9.18
  -3   8   9  158.32   12.00
  -3   8  10   20.51   10.79
  -2   8  15   82.53    7.15
  -2   9  14   43.33    7.30
  -2  10   9  176.87   11.73
  -2  10  10    3.59    9.38
  -2  10  11   14.72    9.06
  -2  10  12   15.84    8.36
  -1  10   6  185.07    9.54
  -3   5  13  642.94   14.22
  -3   7   7    3.11    8.09
  -3   7  12   35.04    9.48
  -1  11   9   81.51    9.62
  -1  11  13  307.95    9.87
   0  12  10   -5.28    7.65
  -3   4   4   71.31    5.96
  -3   7  11  228.32   13.07
  -2   6   3  388.32    9.27
  -2   9   7   69.53   10.27
  -1   9  16   74.63    5.77
  -1  10  15  242.11    8.17
   0  10   5  410.34    9.91
   0  11   7  152.02    9.47
   0  12  11  -12.39    7.58
   0  12  12   99.65    8.58
   0  12  13   10.12    5.79
  -3   3  12    5.35    7.43
  -3   5   5   -1.01    6.02
  -3   6   6    6.89    6.82
  -3   7   8   95.87    9.96
  -3   7   9   35.43   10.05
  -3   7  10  199.26   13.23
  -2   5  15  261.76    9.72
  -2   6  15   98.50    7.73
  -2   9  13   97.27    9.59
  -1   9   5  113.57    8.15
  -1  11  11   16.34    8.95
  -1  11  12   40.88    7.80
  -3   2  11   74.12    8.58
  -3   4  12   38.72    8.81
  -3   5  12   79.21   10.69
  -2   8  14   -2.63    7.51
  -2   9   8  216.39   12.80
  -1  10   7   10.88    8.57
   0  11  15  210.26    7.38
   1  12   9   11.66    6.87
  -3   6   7   -6.94    7.21
  -3   6  11   12.98    9.55
  -2   8   6  470.58   13.55
  -2   9   9   40.20   10.17
  -2   9  12   22.57    9.93
  -1   8  16   -6.04    5.81
  -1  10  14   28.94    7.38
   0   9   4    2.81    4.35
  -3   3  11    7.84    9.43
  -3   4   5  664.61   12.90
  -3   5   6   45.03    7.33
  -3   6   8  306.23   12.48
  -3   6   9    4.49    9.42
  -3   6  10   93.67   11.49
  -2   7  14   -1.78    9.77
  -2   9  10  292.93   14.15
  -2   9  11   20.94    8.17
   0  10  16   14.62    5.03
   0  11   8   -0.37    7.41
   1  12  14   41.37    5.50
  -3   1   9  491.54   11.16
  -3   2   5  138.14    6.43
  -3   3   5   79.73    6.31
  -3   4  11  102.71   11.04
  -2   6   4  142.60    7.51
  -2   7   5   -4.61    4.48
  -2   8   7    8.09    9.59
  -2   8  13   27.78    9.72
  -1   9  15   75.71    7.94
  -1  10  13   53.77    8.94
   0  11  14   16.42    6.87
   1  12  10   36.03    6.67
  -3   1   6    2.85    4.25
  -3   5   7  243.40    9.44
  -3   5   8    8.38    8.41
  -3   5  10   33.13   10.56
  -1   9   6  167.10    9.59
   1  11   7   72.55    6.59
   1  12  11  174.58    9.48
   1  12  13    9.37    5.73
  -3   1   7   11.22    4.59
  -3   1   8  112.97    6.91
  -3   3  10  215.39   10.70
  -3   4  10  482.35   14.90
  -3   5   9   54.33    7.40
  -2   4  14   46.70    7.88
  -2   5  14   38.96    8.67
  -2   8   8   78.23   10.10
  -2   8  12   28.62   10.65
  -1   5  16   11.53    5.78
  -1   6  16    5.96    6.03
  -1  10  11   61.05   10.64
  -1  10  12   19.50    9.57
   0  11   9  176.66   10.36
   0  11  13   22.78    7.65
   1  12  12    4.04    6.16
  -3   2   6  497.13   10.39
  -3   2   9   28.51    7.08
  -3   3   9   -2.53    6.91
  -3   4   7  123.27    7.12
  -2   7  13  693.22   16.81
  -2   8   9   81.14   10.11
  -2   8  10  320.96   13.48
  -2   8  11   82.06   11.53
  -1   8  15   -8.98    7.16
  -1   9  14    8.57    8.39
   0  10  15   32.83    7.98
   0  11  10   13.55    8.82
   2  12  14   13.34    5.41
  -3   2   7  636.18   12.53
  -3   2   8    4.02    6.07
  -3   3   8    8.06    6.43
  -2   6   5  201.46    8.63
  -1   8   5   74.92    7.38
   0   7  17  222.84    7.29
   0   9   5   17.34    5.62
   0   9  16   97.64    7.07
   1  11  15   62.10    6.48
   2  12  10   24.27    6.18
  -2   6  13   53.57   10.84
  -2   7   7  961.97   17.72
  -2   7  12  105.08   11.38
  -1   7   4   34.75    5.35
   0   6  17    5.50    4.68
   0  10   7   60.94    8.32
   1  11   8  178.87    9.95
   2  12  13  235.12    8.67
  -2   3  13    8.01    7.65
  -2   5  13    2.00    9.54
  -1   3  15   -8.57    6.84
  -1   7  15  268.82   11.17
  -1   9   8  164.69   11.03
  -1   9  13  199.93   10.28
   1   9  17  102.88    5.83
   1  10  16    6.97    5.28
   2  12  11   -4.83    5.76
   2  12  12   51.51    6.41
  -2   4  13   68.33    9.31
  -2   6   6  599.86   13.55
  -2   7   8  127.53    9.74
  -2   7   9   69.86    9.58
  -2   7  10   74.82   10.02
  -2   7  11   56.73    9.17
  -1   8  14   13.86    9.50
  -1   9  12  418.70   15.06
   0   8   4   48.18    5.11
   0  10  14   15.37    7.82
   1  10   6    4.14    5.26
   1  11  14   56.32    7.30
   3  12  13   38.61    5.43
  -2   6  12  212.37   12.60
  -1   4  15   64.62    8.87
  -1   9   9   29.36    9.88
  -1   9  10  201.46   12.23
  -1   9  11    9.34    9.87
   0   8  16   20.96    6.94
   0   9  15  364.57   11.47
   0  10   8   32.64    8.12
   1  11   9   39.42    8.09
   3  12  12   -5.83    5.48
  -2   2  12   78.17    7.97
  -2   5   5    6.12    3.59
  -1   5  15    8.53    7.96
   0  10  13   94.34    9.97
   1   8  17   -4.91    5.73
  -2   3  12  414.22   13.10
  -2   4  12   25.36    9.76
  -2   6   7  234.21    8.76
  -2   6  11   25.10    8.47
  -1   7  14   68.06   10.27
  -1   8   7   71.91    8.52
  -1   8  13  314.33   13.88
   0   7  16    4.97    8.81
   0  10   9   17.48    9.84
   1  11  11   11.76    8.26
   1  11  12   21.52    8.19
  -2   5   6  239.41    8.83
  -2   6   9   93.70    9.42
  -2   6  10  237.53   13.00
   0  10  11  589.08   15.52
   1   9  16   -0.85    7.50
   1  10  15   67.81    7.76
  -2   5  11   22.75    9.48
  -1   8   8   -3.20    8.45
  -1   8  12  405.70   15.07
   0   4  16  176.75    8.93
   0   8  15   94.49    9.30
   0   9  14  274.43   12.14
   1   7  17   11.12    5.57
   1   9   5  758.66   12.02
   1  10   7  635.63   13.02
   2  10  16   59.97    6.14
   3  11  15   18.11    4.88
  -2   2  11    6.88    6.85
  -2   4  11  416.35   13.87
  -2   5   7   62.18    7.40
  -1   7  13    2.65   10.64
  -1   8   9  200.31   12.25
  -1   8  10  161.59   11.84
  -1   8  11   66.82    9.95
   0   5  16   31.80    7.28
   0   8   5 1067.70   14.90
   2  11   9   54.57    8.12
  -2   1  10   40.84    6.21
  -2   3  11    5.36    7.47
  -2   5   9  433.84   13.27
  -1   3  14  145.15    9.51
  -1   4  14  131.34   10.16
  -1   5  14   29.44    9.66
  -1   7   6  208.55    9.06
   0   9  13   -5.23    9.58
   1   5  17   53.50    5.61
   1   6  17   68.91    6.19
   1  10  14   12.83    7.92
   2  11  13   58.58    7.45
  -2   4   6   69.92    4.81
  -1   7  12  -15.02   10.34
   1  10   8  756.42   15.07
   2  11  10   11.38    6.94
   3  10  16   22.75    4.85
  -2   3  10   36.46    7.54
  -1   6   5  587.33   11.23
  -1   6  13   20.28    9.83
  -1   7   7    2.72    6.82
   0   7  15   28.26    9.10
   0   8  14  296.66   12.96
   0   9  12  100.44   11.44
   1   8  16  288.41   10.03
   1   9  15   44.21    8.20
   1  10  13  551.40   14.39
   2   8  17    5.00    4.95
   2  10  15   59.41    7.38
   2  11  11   33.38    7.93
   2  11  12   28.02    7.59
   3  11  14  131.06    7.10
   4  11  14   -2.67    4.97
  -2   1   9    2.87    5.14
  -2   3   6   16.01    4.61
  -2   4   8    4.39    4.30
  -1   7  11  331.27   13.05
   0   8   6  158.43    8.14
   0   9   9   57.67    9.91
   0   9  11  -10.29    9.79
   1   9   6  120.23    8.01
   1  10   9    9.18    7.69
   1  10  12    6.31    9.31
   2   9  16   16.99    5.88
  -2   2   9   37.28    6.46
  -2   3   9 1014.54   16.56
  -1   2  13   36.02    7.39
  -1   7   8  111.61    7.35
  -1   7   9  368.97   12.28
  -1   7  10   89.30    9.46
   0   6  15   39.20    9.07
   1  10  10   20.64    8.55
   2  10   7  105.23    6.98
  -2   1   8  313.09    8.68
  -2   2   7   42.27    5.04
  -1   3  13   14.16    8.35
  -1   6   6   16.82    5.61
  -1   6  12   24.92   10.65
   0   3  15    1.57    6.70
   0   5  15  202.05   10.84
   0   7  14   34.53   10.26
   0   8  13  104.61   11.59
   1   7  16    5.61    7.01
   1   9  14   42.44    9.19
   2   7  17   29.47    5.76
   2  10  14    8.29    7.01
   3  11  10   49.13    7.06
   3  11  12   26.48    6.56
   4  11  13   59.80    5.73
   0   4  15   58.35    8.75
   1   8  15   18.20    8.50
   3   8  17   39.29    4.98
   3  10  15   -0.65    5.97
   3  11  11  110.99    7.83
  -1   1  12   77.11    7.10
  -1   6   7  197.21    8.71
  -1   6  11  504.31   15.29
   0   7   5  426.50    9.55
   0   8  12   49.55    9.63
   1   3  16  219.34    8.21
   1   6  16   -1.80    7.44
   1   9   7  194.70    9.07
   2   5  17  105.40    6.38
   2  10   8    9.00    7.24
   3   9  16    7.88    5.50
   4  10  15   49.30    6.18
   4  11  11  346.60    9.18
  -1   6   8   16.90    6.18
   0   6  14    2.79    9.68
   0   8   8 1752.11   21.48
   1   4  16    4.22    6.26
   1   5  16  139.37    8.85
   1   9  13    6.88    9.49
   2   8  16   13.95    6.56
   2   9  15   25.67    7.25
   2  10  13    8.52    8.07
  -1   2  12   99.66    8.57
  -1   3  12   13.61    7.76
   0   7  13   85.86   11.43
   0   8   9   11.10    8.03
   0   8  10   46.18    9.93
   1   8   5  565.11   10.35
   2  10   9    6.10    7.28
   3   7  17   15.73    4.95
   4   9  16  133.47    6.15
  -1   5  11  179.02    9.20
   1   7  15    5.24    8.62
   1   8  14   28.90    9.54
   1   9  12   32.75    6.83
   2  10  10  148.02    9.66
   2  10  11  134.04   10.09
  -1   5   6  318.69    8.74
  -1   5  10  138.39    9.58
   0   3  14   68.86   10.52
   0   4  14   -4.13    8.78
   0   7  12   49.89    9.09
   1   9  11   73.23   10.38
   2   7  16  100.40    8.40
   2   9  14   41.69    8.55
   3   6  17   23.95    5.26
   4  10  14  342.37   10.09
  -1   1  11   38.76    6.62
  -1   5   9  341.01   10.89
   0   6  13  406.38   13.98
   1   6  15  182.04   10.99
   2   2  16   58.35    5.58
   2   8  15   49.74    8.30
   3   8  16  157.75    7.92
   3   9  15    9.99    6.49
   3  10   8    9.42    5.28
  -1   2  11  153.17    9.15
  -1   3  11  257.34   10.55
  -1   5   8   72.27    6.97
   0   7   7   66.98    6.28
   0   7  11  516.32   14.16
   1   2  15  166.74    9.01
   1   8   6  242.21    8.08
   1   8  13   83.13   10.91
  -1   0  10  108.46    7.14
  -1   4  10    4.76    6.81
   0   5  13   27.59    9.29
   0   7  10  303.33   11.23
   1   7  14   26.35    9.74
   2   6  16   76.97    7.75
   2   9  13  191.79   11.02
   3  10   9  146.19    8.17
   3  10  12  387.43   11.72
   4   8  16    4.13    5.07
   4   9  15    8.89    5.98
   4  10  13   27.32    7.65
   5   9  15   -5.53    4.44
   5  10  13  382.35    8.72
   0   1  13   95.21    7.57
   0   6  12    4.82    9.39
   0   7   9   74.05    8.05
   1   3  15  374.60   11.74
   1   8  12   26.94    9.58
   2   3  16  171.20    8.14
   2   9   7  429.50   10.59
   3  10  10   33.50    7.33
   3  10  11   53.37    7.93
  -1   1  10 1021.34   15.40
  -1   3  10    6.09    6.24
  -1   4   7  308.95    8.58
  -1   4   8  536.56   11.31
  -1   4   9  880.92   14.49
   1   8   7 1031.74   15.19
   2   4  16   -2.82    6.58
   2   7  15   15.93    8.28
   2   8  14   69.59    9.56
   2   9  12   28.10    9.15
   3   7  16  194.80    8.32
   3   9  14  133.22    8.95
   4  10  12  136.38    9.20
   5  10  12   37.37    5.49
  -1   2  10 1570.73   18.89
   0   2  13   88.55    8.62
   0   3  13  130.91   10.18
   1   7  13  329.15   13.13
   1   8  11    2.84    9.07
   2   9   8   39.86    7.15
   3   8  15   11.49    7.46
   4  10   9   25.03    5.49
   5  10  11   12.07    6.01
   0   5  12   86.05   10.17
   0   6   6  107.43    5.69
   1   8   9   -2.52    6.74
   1   8  10  805.75   16.05
   2   9   9   84.37    8.46
   3   2  16   -6.24    2.79
   3   6  16   12.06    6.26
   4   7  16    0.38    5.29
   4   9  14   13.70    8.18
   4  10  10    8.05    6.36
   4  10  11  169.01    8.64
  -1   0   9    8.96    4.34
   0   6  10    9.71    6.49
   1   5  14  169.50   11.30
   2   1  15   -5.71    5.51
   2   6  15  154.04   10.11
   2   8  13   15.82    9.23
   3   9  13   -0.97    7.94
   5   9  14    4.41    5.51
  -1   1   9   25.35    5.03
   0   4  12    6.72    8.29
   0   6   7  593.91   11.50
   0   6   8  214.18    8.37
   0   6   9   73.38    6.89
   1   7  12   78.89    9.54
   2   7  14  133.24   10.55
   3   3  16   41.56    6.79
   3   5  16    5.51    6.66
   4   8  15   58.89    6.85
   5   8  15   55.59    5.94
   0   1  12   70.10    7.34
   0   5  11   57.88    6.54
   1   2  14  168.35    9.52
   1   3  14  342.91   12.32
   1   6  13  242.73   10.68
   2   5  15  194.37   10.50
   3   7  15   12.45    7.95
   3   8  14   57.16    8.62
   3   9   7  131.46    6.73
   4   6  16  283.38    8.55
   5   6  16    5.21    4.46
  -1   2   8   29.95    4.68
   0   2  12   93.30    7.97
   0   3  12  170.22    9.02
   1   7   6 2522.83   20.76
   1   7  11  215.38   10.19
   2   2  15   24.41    6.70
   2   8   6  163.98    6.66
   2   8  12  269.91   12.02
   5   9  13   14.31    6.37
   6   8  14   31.37    5.45
   6   9  12   28.58    5.51
  -1   1   8 1766.21   17.26
   0   4  11   86.11    8.50
   0   5  10    6.50    6.46
   1   7  10  266.96   10.49
   2   3  15   16.68    7.39
   3   9   8  419.49   10.60
   4   3  16   61.44    6.09
   4   5  16    1.53    5.87
   5   5  16   -6.17    4.27
   1   0  13    8.40    5.60
   1   5  13   33.65    7.57
   1   6  12    3.73    8.06
   1   7   9    0.13    6.52
   2   6  14    2.34    8.92
   2   7  13  217.11   11.41
   2   8  11    7.82    8.03
   3   6  15   77.33    8.64
   3   9   9   49.66    7.44
   3   9  10   24.25    7.86
   4   7  15   18.33    7.13
   4   8  14  208.43    9.47
   6   9  11   60.15    6.07
   0   0  11   20.05    6.57
   0   5   9   20.22    4.59
   2   0  14   -2.57    5.81
   2   8   7   50.87    5.98
   2   8  10   11.84    7.32
   3   1  15  401.29   10.00
   3   8  13    9.74    6.48
   5   7  15  149.91    7.62
   5   8  14  241.84    9.02
   5   9  12  495.00   11.38
   0   4  10 1351.39   18.15
   0   5   7   45.79    3.87
   0   5   8  730.61   12.02
   1   1  13    5.88    8.46
   1   4  13   32.01    9.53
   2   5  14   26.45    9.24
   2   8   8   17.36    6.31
   3   7  14   -7.45    6.14
   4   9  11   12.89    7.47
   0   1  11    7.55    6.28
   0   2  11    7.60    6.18
   1   2  13   84.03    8.86
   1   3  13    4.50    8.12
   1   5  12   56.94    9.61
   1   6  11   -3.87    5.43
   2   7  12  390.43   12.45
   3   5  15   12.60    7.72
   3   8  12  320.77   12.17
   4   6  15   67.55    7.48
   4   9   8   56.93    6.56
   4   9  10  235.00    9.63
   5   9  11   -4.41    6.18
   6   8  13   18.90    5.43
   2   1  14   63.66    7.61
   2   4  14  746.92   16.11
   2   6  13   26.69    8.99
   3   2  15  166.49    8.25
   3   4  15   41.59    7.69
   4   8  13  118.27    9.27
   4   9   9   82.59    7.40
   5   6  15    7.63    6.02
   5   9  10   44.56    7.87
   6   7  14   41.94    5.98
   0   4   9  797.51   13.15
   2   2  14  129.47   10.50
   3   6  14  574.55   14.34
   3   7  13   43.80    9.26
   4   7  14  114.51    9.02
   5   9   9    8.77    5.68
   0   4   8  103.41    5.93
   1   4  12  557.08   14.17
   1   6   9  737.16   13.52
   2   7  11    4.59    5.28
   3   8   6   99.27    5.62
   3   8  11  364.72   12.34
   4   5  15  161.84    8.68
   5   7  14   11.75    6.59
   0   0  10   18.41    5.22
   0   2  10    0.06    5.71
   1   5  11   62.55    6.15
   2   5  13   82.69    9.48
   2   6  12  634.89   14.59
   4   2  15  225.05    8.45
   4   4  15  171.93    8.51
   4   8  12  160.27   10.16
   5   5  15   21.44    5.94
   6   8  12  194.06    8.13
   0   1  10  624.33   12.21
   0   3   9  441.70   10.34
   1   0  12    2.16    6.25
   2   7  10  153.26    7.59
   3   5  14   27.72    8.27
   3   8   7   23.95    5.58
   3   8   8   17.68    7.19
   3   8   9    5.15    6.99
   5   2  15  115.64    6.05
   5   4  15  133.35    7.42
   6   6  14   34.99    6.31
   7   7  12   17.44    5.27
   1   1  12  278.87   10.63
   1   2  12    8.57    7.27
   1   5  10  148.00    7.93
   2   7   9  109.86    7.69
   3   6  13   72.17    9.37
   4   6  14   38.70    8.34
   4   7  13   49.44    8.76
   5   3  15   22.82    5.68
   0   2   9  295.40    8.84
   0   3   8   48.81    5.12
   1   4  11   95.67    8.95
   2   0  13  116.25    8.48
   2   4  13   97.42    8.38
   2   7   7   40.64    5.41
   3   4  14   25.51    8.79
   5   6  14    4.26    6.81
   5   7  13   13.41    7.61
   6   8  11   12.52    5.99
   0  -1   9  666.06   11.14
   2   5  12   63.05    8.24
   2   6  11  401.40   10.87
   3   1  14    3.50    6.88
   3   3  14   38.83    8.92
   4   8  10   19.52    7.91
   5   8  11  125.85    9.59
   0   0   9  319.38    9.03
   1  -1  11   93.27    7.72
   1   3  11  174.74    9.28
   2   1  13  273.01   10.87
   2   2  13  200.34   10.55
   3   2  14   32.05    8.10
   3   7  11  173.80    8.23
   4   0  14  118.80    6.93
   4   5  14   83.65    7.38
   4   7  12   36.35    9.07
   6   5  14    4.08    6.02
   6   8  10   35.82    6.54
   7   7  11   71.37    5.92
   1   4  10    9.14    5.90
   2   6  10  118.42    8.09
   3  -1  13    6.86    7.02
   3   6  12    9.54    7.88
   4   6  13   -5.46    8.37
   4   8   7    3.21    5.22
   4   8   8   14.30    6.21
   5   5  14  168.76    9.25
   5   8  10   59.03    7.80
   6   8   8   38.06    6.77
   6   8   9   34.73    6.38
   7   5  13  211.99    7.17
   1   2  11   20.03    6.83
   2   4  12  -12.35    8.40
   4   1  14   93.92    7.86
   4   4  14   -0.03    7.90
   5   7  12   34.17    8.59
   5   8   9    2.23    8.05
   6   2  14    5.32    4.65
   6   4  14   40.25    6.37
   6   6  13  250.48    9.64
   7   6  12   42.18    5.80
   1   0  11  246.40    9.54
   1   1  11    9.63    6.38
   1   5   7   43.09    4.05
   2  -1  12  131.12    9.08
   2   6   9  117.84    7.83
   3   4  13   89.15   10.19
   3   7   5  467.54    8.91
   4   3  14  105.19    9.14
   5   1  14  130.27    7.35
   5   4  14   -1.47    7.30
   5   6  13   -0.99    7.89
   5   8   7   48.83    5.72
   5   8   8   98.58    7.37
   6   3  14   29.27    6.05
   7   7  10  529.46   11.28
   1   4   9  106.35    7.01
   2   3  12    1.23    8.66
   4   7  11    9.61    8.34
   5   2  14  156.68    8.40
   5   3  14   -5.79    6.39
   7   4  13   -3.24    5.11
   1   3  10   26.39    4.70
   2   6   8   33.56    5.75
   3   0  13   37.78    8.01
   3   3  13   37.83    9.52
   3   5  12  145.53   10.08
   3   6  11   -0.24    7.24
   3   7   6  595.93   10.69
   3   7   7   29.68    5.34
   3   7   8    7.51    5.79
   4   5  13   -1.13    8.82
   4   6  12   24.19    9.11
   6   5  13   -5.97    7.06
   6   7  11  403.99   11.74
   7   3  13    4.80    4.72
   7   7   9    1.87    6.47
   2   1  12   40.50    7.97
   2   5  10  157.43    8.27
   2   6   6 1525.10   16.01
   3   1  13  145.36   10.28
   4  -1  13   19.40    6.23
   5  -1  13  288.98    8.88
   5   5  13  221.54   11.00
   6   6  12   11.71    7.58
   1   4   8   79.48    5.51
   2   4  11   38.38    5.79
   3  -2  12   51.95    7.17
   4   4  13   68.17    9.85
   5   6  12  167.97   10.96
   6   0  13  160.85    7.46
   7   5  12   32.00    6.60
   7   6  11   60.27    6.98
   7   7   8   -2.98    5.71
   1   3   9   19.65    5.68
   3   4  12   84.15    9.90
   3   6  10   95.21    8.30
   4   7   9   34.75    8.29
   5   7  10   82.06    9.65
   6   4  13    9.35    7.37
   6   7  10   -6.12    7.27
   8   5  10   10.88    4.77
   1   0  10   27.25    6.20
   1   1  10  172.59    8.47
   2   3  11   28.89    8.60
   2   5   9  373.09   10.49
   4   0  13  220.69   10.32
   4   3  13   61.52    9.81
   4   5  12  212.73   11.44
   4   6  11   66.47    9.56
   4   7   5    6.85    4.55
   5   4  13   29.68    8.80
   2   4  10    0.75    5.83
   3   6   9   -9.22    6.32
   4   2  13    1.66    8.71
   4   7   8  210.54    9.19
   5   0  13   32.81    7.23
   5   7   9  101.90    8.76
   6   1  13   54.99    6.93
   6   2  13    4.52    6.47
   6   3  13  356.91   11.33
   6   5  12    4.23    8.46
   6   7   9   79.06    8.41
   7   4  12  176.63    9.04
   7   6  10  211.16    9.26
   2  -1  11    1.36    8.14
   2   2  11  348.20   12.12
   3  -1  12  286.15   11.04
   3   3  12   79.66   10.22
   4  -2  12   12.89    6.87
   4   7   7   54.55    6.77
   5   2  13   55.49    8.84
   5   3  13   18.37    8.60
   5   5  12   63.67   10.18
   5   6  11  136.21   10.41
   6   7   8  685.46   14.84
   8   5   9  141.42    8.07
   1   2   9  250.47    8.18
   2   5   8  500.32   10.69
   3   0  12  229.45   12.90
   3   2  12   27.59    9.08
   4   4  12   47.33    9.80
   4   6  10  367.11   12.70
   5  -2  12  281.22    9.33
   5   7   8   20.46    7.65
   6   7   7   52.58    8.06
   7   1  12   76.60    7.45
   7   3  12   41.99    7.37
   8   4  10   39.24    6.95
   2   0  11   15.00    7.18
   2   1  11   15.92    8.50
   3   5  10  495.26   12.96
   4   5  11  136.35   10.67
   5   7   7   83.10    7.62
   6   4  12   33.22    9.68
   7   2  12    7.60    6.38
   7   6   9  413.04   11.91
   0   1   9   10.25    4.06
   1   2  11   17.43    6.62
   1   3  10   25.38    6.15
   1   4   8   79.03    5.77
   2   3  12   18.41    7.83
   3   6   8  848.32   14.76
   4   1  14   93.24    7.81
   4   4  13   66.98    9.67
   5   2  14  152.77    8.58
   6   6   6   17.60    6.78
   7   5  10   24.74    7.44
   8   3  10   41.51    5.93
   3   5  11  206.66   10.17
   4   5  12  224.32   10.17
   4   6   5  104.08    6.36
   4   6  10  372.61   11.21
   5   4  13   19.50    8.95
   5   5  12   71.10   10.55
   5   6   5  305.64    9.48
   5   6  10   32.30    9.72
   6   6   7  135.22    9.14
   6   6   8   13.09    7.96
   6   6   9    8.59    8.59
   7   3  12   38.34    6.71
   2   5   7   18.17    4.59
   2   5   8  488.52   10.47
   3   4  12   93.98    9.07
   4   6   9   62.56    8.94
   6   3  13  385.04   11.85
   6   5  11  499.29   14.09
   7   4  11   -1.88    6.91
   7   5   6   46.42    7.96
   7   5   9   46.61    8.88
   1   1  11    9.86    5.96
   2   2  12  467.49   12.57
   3   2  13  249.43   11.36
   4   6   6    9.12    5.52
   4   6   8    5.30    6.62
   5   6   6  148.94    8.53
   5   6   9   85.32    9.96
   6   4  12   36.42    8.98
   7   5   7  565.52   14.16
   7   5   8   -2.37    7.58
   8   2  10   12.71    5.23
   8   3   9   27.76    6.37
   2   4  10   -3.83    5.80
   3   5  10  462.73   11.99
   4   3  13   57.54    7.47
   4   5  11  149.10    9.66
   5   3  13   -0.33    8.38
   5   5  11  106.24   11.02
   5   6   7   18.47    7.27
   6   0  13  180.58    8.17
   6   2  13   15.16    7.06
   7   2  12    6.62    5.80
   1   2  10  392.40   10.07
   3  -1  13   15.96    6.61
   3   0  13   39.71    8.93
   3   1  13  145.55    9.56
   4   4  12   28.80    9.28
   5   4  12   27.42    9.90
   6   1  13   77.31    7.28
   6   5  10  392.61   13.26
   7   1  12   73.85    6.09
   8   3   8  217.10    9.31
   3   3  12   79.16    8.79
   3   4  11  141.08    9.21
   3   5   9   19.44    5.66
   4   2  13   12.67    8.40
   5   2  13   61.40    8.81
   7   3  11   41.86    7.18
   8   3   7   12.42    7.06
   1   3   8  458.22    8.98
   2  -1  12  134.63    8.86
   2   0  12   22.28    7.04
   2   4   9   63.03    5.41
   4   5  10   63.92    6.30
   5  -1  13  303.33    9.23
   5   5  10   -6.64    9.03
   6   3  12    7.74    8.65
   6   4  11  196.73   11.99
   8   2   9  100.67    7.16
   3   5   8   90.98    5.94
   4  -1  13   19.85    6.47
   4   0  13  218.74    9.73
   5   1  13  369.27   11.39
   7   4   9  449.59   12.93
   1   1  10  173.19    7.60
   1   2   9  242.63    7.88
   2   4   8  760.85   12.31
   3   4  10  135.98    8.16
   3   5   6   17.70    4.09
   3   5   7  117.15    5.55
   4   3  12   38.51    7.36
   4   4  11   12.84    8.00
   5   3  12   26.35    9.62
   5   4  11   61.88    9.36
   5   5   4   15.57    5.42
   5   5   9  291.77   12.19
   6   2  12   22.48    8.55
   6   5   8   24.82    8.70
   7   2  11  179.20    8.95
   7   3  10   33.28    9.22
   4   5   4   33.88    4.27
   6   4  10  134.44   10.23
   7   4   5   -3.25    5.93
   7   4   8  -13.10    7.67
   8   1   9   47.05    6.63
   8   2   8  234.15    9.29
   2   4   7  106.02    4.96
   3   1  12    4.78    8.32
   4   5   5    0.00    4.14
   4   5   8   -1.17    4.47
   5  -3  12   20.60    4.83
   5   5   5   29.60    6.78
   5   5   8  528.66   13.43
   6  -1  12   68.86    7.09
   6   1  12  126.51    9.34
   6   3  11   25.67    9.50
   7  -1  11  194.93    7.62
   7   1  11  -14.70    6.06
   7   4   7    1.42    7.66
   2   1  11    9.25    6.39
   4   2  12  358.14   11.06
   4   5   6  500.41   10.56
   4   5   7    8.64    5.50
   5   2  12   90.09   10.32
   5   4  10   67.45    9.96
   5   5   6   30.40    6.21
   5   5   7   20.32    6.90
   6   0  12  236.39    9.77
   7   0  11    7.63    5.98
   8   2   7  274.80    9.94
   1   2   8 1225.01   14.25
   2   3   9   16.73    3.74
   3  -2  12   53.79    7.35
   3   0  12  220.17   10.45
   4  -3  12   30.40    6.10
   4   3  11    8.44    8.19
   5   3  11  372.63   13.79
   6   4   9   32.78    9.38
   7   2  10  147.18    9.31
   8   1   8   73.33    7.47
   8   2   6    2.05    6.32
   1  -1  10   92.48    6.35
   1   1   9  100.32    6.01
   2   0  11    8.79    6.70
   3   2  11    9.98    7.24
   3   3  10  264.06    9.98
   5  -2  12  287.56    9.72
   5   1  12   26.82    8.94
   6   2  11    3.90    9.22
   3   4   8   13.33    4.61
   4  -2  12    3.28    7.19
   4   4   9  373.17   11.08
   5   0  12   26.30    8.30
   5   4   9   55.02    9.49
   6   3  10    9.86    9.60
   7   1  10    8.24    7.22
   7   3   8   60.03    9.81
   2  -2  11  277.32    9.58
   2  -1  11    0.62    6.30
   4  -1  12   76.17    8.58
   5   2  11   35.10   10.38
   6   1  11    8.34    9.06
   6   4   4   21.28    5.70
   7   2   9    3.39    8.13
   8   1   7   12.23    6.90
   3  -4  11    4.52    6.89
   3   4   7  402.93    9.18
   4   2  11   35.85    7.34
   4   3  10    5.50    6.87
   4   4   8   76.86    7.44
   5  -4  11   66.13    6.34
   5   3  10   13.97    8.20
   6   4   5   -3.15    6.28
   6   4   6   13.12    7.34
   7  -2  10   88.07    6.80
   7   0  10    5.74    7.41
   7   3   4   37.10    7.64
   7   3   7    8.59    8.39
   1   0   9   17.87    4.66
   2   2   9  136.43    6.67
   3   3   9   21.93    5.75
   3   4   6  425.46    8.82
   5   4   8   70.61    7.34
   6  -2  11   10.75    6.67
   6  -1  11    6.11    7.34
   6   0  11  339.34   12.38
   6   2  10   19.82    9.76
   6   3   9   27.24    9.79
   7  -1  10   39.05    7.30
   7   3   6  169.38   10.07
   2   3   7   -0.13    2.34
   3   0  11  118.05    9.54
   3   2  10  900.64   15.39
   4   4   7  401.49   10.54
   5   1  11   23.03    9.09
   7   1   9   83.66    9.26
   8   0   7  167.95    9.07
   8   1   5  125.05    8.28
   3  -3  11  596.84   13.08
   5  -3  11   48.96    6.87
   5   3   9  181.76   10.59
   5   4   4  144.42    6.70
   5   4   6   60.16    6.86
   6   3   8   -2.25    8.96
   1  -1   9  202.45    7.28
   2   0  10  419.25   10.74
   3  -2  11   44.16    7.95
   3  -1  11   77.32    8.79
   3   3   8  408.81    9.75
   4   0  11  269.92   11.53
   4   3   9 1385.92   18.37
   4   4   4  220.01    6.78
   4   4   5  545.89   10.21
   5   0  11   40.84    9.94
   5   2  10   78.39   10.09
   5   4   5  112.86    6.97
   6   1  10   59.10   10.41
   8   0   6   -0.24    7.81
   2   2   8  774.41   11.79
   4  -3  11   -7.53    7.14
   5  -5  10   52.80    6.32
   5  -1  11   -2.84    8.74
   7  -3   9   -3.77    5.58
   7   0   9   78.73    9.11
   7   2   7  184.87   11.35
   1  -2   9  106.40    6.08
   2  -1  10   86.75    7.61
   3   1  10   -0.71    4.59
   3   2   9   -0.16    5.58
   4  -2  11   14.12    8.15
   5   3   8   30.10    7.91
   6  -3  10  136.46    9.05
   6   0  10   32.14   10.04
   7  -2   9    0.04    7.29
   7  -1   9   31.76    8.11
   7   1   8   17.52    9.04
   8   0   5    8.11    8.47
   1   0   8  728.59   11.11
   2  -3  10   77.18    7.54
   2  -2  10   69.60    7.15
   3   3   7 1298.43   15.14
   4   3   8  766.97   14.10
   5   1  10  148.72   11.51
   6  -2  10   13.53    8.02
   6  -1  10  -10.06    9.57
   7   2   3   -8.09    7.16
   7   2   6   93.43    9.85
   8  -1   6  387.25   11.42
   8   0   4  272.04   10.79
   4  -5  10  215.44    8.93
   4   2   9   -0.95    6.27
   5   2   9    3.08    7.92
   6   1   9  148.78   11.77
   6   2   8   28.55    8.87
   6   3   3  306.57    9.25
   6   3   4   10.55    7.48
   6   3   5   -1.44    6.35
   7   2   4   34.53    7.66
   7   2   5  240.67   11.06
   8  -2   6   18.62    6.75
   5  -6   9   80.55    6.48
   5  -4  10   44.08    7.23
   5   0  10   22.01   10.41
   5   3   7   27.84    7.24
   7  -4   8   11.18    5.88
   7   0   8  395.22   13.42
   8  -1   5   -3.98    6.87
   2   0   9  752.58   12.88
   3  -4  10  191.34    9.24
   3  -1  10   41.97    8.53
   3   2   8  571.77   11.13
   3   3   6 2436.99   19.41
   4   0  10  -13.51    8.49
   4   3   7    7.70    4.08
   7  -3   8  145.67    9.29
   7  -1   8    9.75    8.47
   1  -1   8  105.06    5.58
   2   1   8  902.54   12.66
   3  -3  10    5.58    8.84
   3  -2  10   73.48   10.06
   3   1   9 1088.95   15.86
   4  -4  10  111.01    8.99
   5  -3  10   61.03    9.36
   5  -2  10  145.85   10.88
   5  -1  10  154.68   11.79
   5   1   9   65.21    9.96
   5   2   8  249.74   11.65
   6  -4   9   41.95    7.99
   6   0   9   34.68   10.46
   6   2   7   22.59    8.40
   7  -2   8   49.46    8.68
   8  -3   5   29.23    6.43
   8  -2   5   20.94    7.27
   8  -1   4   88.94    8.33
   3  -6   9  134.66    8.80
   4  -3  10    2.22    8.36
   4  -1  10   57.70    8.92
   4   1   9    2.52    7.04
   4   2   8  603.65   12.80
   4   3   6   20.29    5.16
   5  -7   8   33.39    5.01
   6  -3   9   74.98    9.13
   6  -1   9  300.70   13.32
   6   1   8   10.95    9.83
   7  -5   7  124.92    7.35
   7   0   7   18.27    9.53
   8  -1   3   15.75    6.67
   2  -1   9  153.95    7.62
   4  -6   9   -1.37    6.31
   5   3   3   11.00    4.37
   5   3   4    9.82    4.93
   6  -2   9   34.79    9.60
   7   1   5   75.83    9.76
   8  -2   4   20.99    7.09
   3   0   9    9.97    6.18
   3   2   7  341.33    8.30
   5  -5   9  182.11    9.25
   5   0   9  443.66   14.63
   7  -4   7    8.71    7.14
   7  -1   7   12.20    9.59
   7   1   2   36.24    7.88
   7   1   4   81.21   10.69
   8  -4   4   -3.96    5.58
   8  -3   4   83.45    7.53
   2  -4   9  379.23   10.66
   2  -3   9  524.13   12.50
   3   1   8  243.24    8.65
   4   0   9  136.97   10.16
   4   3   4  214.78    6.52
   5   1   8  106.90    9.36
   5   2   7  407.18   11.54
   6  -5   8   40.96    7.68
   6   0   8    6.10   10.12
   6   1   7   83.49   10.50
   6   2   5   14.92    7.96
   7  -3   7   47.64    8.88
   7  -2   7  219.34   11.59
   7   1   3   25.46    7.57
   8  -2   2  104.41    8.32
   8  -2   3  204.95    9.27
   1  -3   8  140.09    6.42
   3  -5   9  278.27   11.48
   4  -5   9   26.30    9.50
   4   2   7  210.27    8.47
   5  -4   9   80.61    9.55
   5  -1   9   23.59    9.80
   6   2   2   12.11    5.50
   6   2   4    3.88    7.17
   8  -4   3    4.46    5.85
   8  -3   3   84.03    7.65
   3  -7   8  155.31    9.01
   4  -7   8   -2.30    6.02
   4   1   8  336.01   10.55
   5  -3   9  282.84   12.84
   5  -2   9   20.30    9.60
   5   2   6   80.11    7.56
   6  -4   8  182.80   10.68
   6  -1   8   17.86   10.53
   6   2   3   99.43    7.59
   7  -5   6   28.41    7.25
   7   0   5   66.85   10.53
   8  -3   1   24.36    6.56
   8  -3   2   23.89    7.29
   3  -4   9  134.84    9.32
   3  -2   9  120.17    9.38
   3   2   6  741.58   10.83
   4  -4   9  171.96   12.33
   4  -1   9   -5.35    7.94
   5  -6   8  446.59   12.03
   6  -6   7   84.81    8.25
   6  -3   8   46.71   10.61
   6  -2   8  518.22   15.68
   6   1   6  193.17   11.49
   7  -1   6   23.29   10.17
   8  -4   2    2.06    5.73
   2  -1   8  245.78    8.13
   3  -3   9  148.26    9.17
   4  -2   9   45.33    8.91
   4   2   6 1478.31   17.30
   5   0   8    0.52    8.26
   6   0   7  116.51   11.25
   7  -6   5   23.74    6.64
   7  -4   6   22.42    8.47
   7  -2   6   26.28   10.15
   7   0   4  129.18   10.63
   8  -4   1    3.43    5.62
   3   0   8  311.81    9.60
   3   1   7    4.19    4.18
   4  -8   7  125.91    7.37
   4   0   8   43.77    7.56
   6  -7   6   19.84    6.76
   7  -3   6  129.82   10.85
   3  -8   7   -6.26    6.99
   4  -6   8   35.60    8.35
   4   1   7   38.67    6.17
   5  -7   7   13.27    7.34
   5  -5   8   30.95    8.93
   5  -1   8   81.54    9.87
   6  -8   5    1.71    5.78
   6  -5   7  179.30   11.01
   6  -1   7   93.47   10.64
   7   0   1   13.12    6.46
   7   0   2  399.57   12.26
   2  -5   8   -3.41    7.25
   2  -2   8  113.84    6.78
   3  -6   8   22.39    7.58
   4   2   5  345.72    8.76
   5  -4   8   30.09    9.96
   5  -2   8   23.14   10.64
   6   0   6  387.35   13.57
   7  -5   5   62.65    8.64
   2  -3   8  126.85    8.55
   4  -1   8   96.40    9.07
   5  -8   6   11.17    6.63
   5  -3   8  166.76   12.62
   5   0   7  125.94    9.51
   5   1   6  112.71    8.65
   5   2   2  154.17    6.14
   5   2   3   15.57    4.81
   6  -4   7  120.59   11.18
   6  -3   7   45.44   10.69
   6  -2   7  119.60    9.85
   6   1   4  122.44    9.36
   7  -4   5   28.76    9.25
   7  -3   5  129.61   11.50
   7  -2   5  127.95    9.74
   7  -1   4  248.91   12.99
   2  -4   8   67.60    7.12
   4  -5   8   57.04    9.78
   5  -9   5   67.74    6.54
   6  -6   6   36.07    8.57
   6   1   1  310.69   10.06
   6   1   3    8.52    7.36
   7  -6   4   -8.93    7.70
   1  -3   7  290.29    7.68
   2  -7   7   95.65    8.01
   3  -5   8  140.69    9.54
   3   0   7 1050.39   14.48
   3   1   6  378.94    8.02
   4  -7   7   -4.25    9.30
   4  -2   8  160.82   10.96
   4   1   6  210.63    8.19
   5  -6   7   56.02    9.53
   6  -1   6   17.69   10.14
   6   0   5  158.66   10.75
   6   1   2  188.98    8.91
   7  -7   3   -5.13    6.37
   7  -1   3   95.85   10.43
   1  -4   7 1263.57   15.26
   2  -1   7 1345.28   14.97
   3  -4   8  424.56   12.73
   3  -3   8   40.73    7.68
   4  -3   8   31.40    9.56
   5  -1   7  202.01   11.60
   5   1   5   77.52    7.31
   6  -7   5   43.33    8.40
   6  -5   6  150.05   11.59
   7  -5   4   18.32    8.89
   7  -1   2  139.91   10.58
   3  -7   7  718.25   14.76
   5  -5   7  114.62   11.25
   5   0   6   28.29    7.60
   6  -8   4   80.46    9.27
   6  -2   6   -4.32   10.36
   7  -4   4  277.54   13.50
   7  -3   4   71.64   11.13
   7  -1   1   51.11    8.15
   4  -8   6   13.44    8.99
   4  -1   7   62.50    7.75
   5  -7   6   69.50    9.44
   5  -4   7  161.02   12.63
   5  -3   7   71.35   11.24
   6  -4   6   43.11   10.82
   6  -3   6  143.09   12.56
   6  -1   5  185.25   12.20
   7  -6   3   98.21    9.82
   7  -2   3   -0.36   10.01
   2  -6   7  111.31    9.16
   2  -2   7 1459.45   16.28
   4  -6   7  286.69   12.58
   4   1   5 2551.39   21.57
   7  -7   2   50.10    7.78
   3   0   6  597.69   10.59
   4  -9   5   17.68    8.33
   4   0   6  180.40    8.10
   5  -1   6   51.25    8.18
   6  -6   5   18.01    9.67
   6   0   3    5.53    7.91
   7  -5   3   32.17    9.47
   7  -4   3   -8.54    9.52
   7  -2   2   70.76   10.22
   2  -8   6   12.88    5.97
   2  -5   7   80.87    8.50
   2  -3   7   17.02    5.30
   3  -8   6   63.75    8.37
   3  -6   7  221.04   10.77
   3  -2   7   91.57    6.94
   4 -10   4   14.26    6.13
   4  -2   7  147.86    8.23
   5  -6   6   -5.43    9.50
   5   0   5  417.98   10.87
   6  -5   5  265.99   13.95
   6  -2   5  256.90   12.75
   6   0   2   36.48    9.34
   7  -6   2    9.15    8.53
   7  -2   0  241.90   10.93
   7  -2   1  184.10   11.04
   2  -4   7   23.23    6.20
   4  -4   7   91.62   10.06
   4  -3   7  256.75   11.73
   4   1   4   20.86    4.12
   5  -2   6  289.67   12.14
   5   1   2   51.64    5.38
   6  -9   2    7.61    6.72
   6  -7   4   30.97    9.44
   6  -4   5   13.42   11.10
   6   0   0  366.65   10.79
   6   0   1  137.88    8.53
   7  -7   1   -4.20    7.29
   7  -3   2   71.79   10.99
   3  -5   7   74.87    9.12
   3  -4   7  334.79   11.38
   4  -7   6    3.61    9.04
   5  -5   6  177.57   13.02
   5   1   1  166.46    6.52
   6  -8   3   25.30    8.25
   7  -5   2  205.93   12.49
   7  -3   1   26.32   11.35
   3  -9   5    8.62    7.20
   4  -1   6   81.19    5.98
   4   0   5  761.65   13.28
   5  -7   5  278.34   13.01
   5  -4   6   23.79   10.66
   5  -1   5   22.44    7.40
   6  -6   4   65.06   11.22
   6  -2   4    5.35    9.57
   7  -3   0   -3.40   10.01
   2  -7   6   14.54    8.25
   3  -7   6   -7.35    9.47
   3  -1   6   57.91    4.44
   7  -4   1   62.85   10.34
   7  -3  -1  136.97    9.49
   1  -5   6  168.17    6.87
   1  -4   6    7.84    3.97
   3 -11   3   21.56    5.95
   3 -10   4   13.04    6.90
   4  -8   5  136.44   10.55
   4  -2   6   -2.03    6.70
   5  -8   4    8.26    8.90
   6  -7   3   -0.97    9.80
   6  -5   4   69.82   11.95
   6  -4   4   50.74   11.90
   6  -3   4   25.60   11.06
   6  -1   2   97.56    9.20
   7  -7  -1   -3.03    6.91
   7  -6   0   49.59    8.42
   7  -4   0    4.49   10.88
   2 -10   4  -11.33    6.65
   5 -10   2   16.19    7.36
   5  -9   3   21.79    9.07
   5  -6   5   13.60   10.80
   5  -2   5  143.25    9.51
   6  -9   1   45.49    7.83
   6  -8   2  105.63   10.26
   6  -2   3  392.19   14.81
   7  -7  -3   31.30    5.94
   7  -7  -2   37.98    7.14
   7  -5  -3   -6.10    7.12
   7  -5   0  119.10   11.01
   7  -4  -2  347.12   11.73
   7  -4  -1   18.97    8.51
   2  -6   6    3.73    7.84
   3  -6   6   30.99    8.90
   3  -2   6  602.75   11.94
   4 -11   2   74.69    7.27
   4  -9   4   -1.25    8.02
   4  -4   6   18.95    8.68
   4  -3   6  153.06    8.40
   4   0   4  311.10    8.48
   5  -5   5   23.44   10.24
   5  -3   5  139.60   10.77
   5  -1   4   -3.64    6.78
   6  -1   1  105.96    9.07
   7  -6  -3   55.02    7.03
   7  -6  -2   25.80    8.60
   7  -6  -1   11.26    8.16
   7  -5  -2   19.69    8.55
   2  -3   6  260.32    7.99
   3  -8   5   33.05   10.47
   4 -10   3  131.56    9.01
   5  -4   5   93.41   10.22
   5   0   2  719.52   12.70
   6  -6   3    6.64   11.06
   6  -3   3  703.01   17.86
   6  -1  -1  143.66    8.14
   6  -1   0  219.12    9.90
   2  -8   5   28.65    8.65
   2  -4   6  468.85   10.54
   3  -5   6    5.14    7.57
   3  -3   6   41.23    6.25
   3  -1   5  253.21    7.45
   5 -11   0  115.26    7.55
   6  -7   2  215.96   13.22
   6  -5   3    8.05   11.52
   6  -4   3   11.45   11.63
   4  -2   5  408.61   11.38
   5  -2   4  210.31   10.18
   5   0   1   72.97    6.60
   6 -10  -2   -4.16    6.12
   6  -9   0   11.99    8.02
   6  -8   1   19.36    9.66
   1  -7   5    3.55    6.19
   3  -9   4  443.77   13.48
   4  -6   5   -0.79    9.20
   4   0   3  827.16   12.09
   5 -10   1   60.05    9.04
   5  -8   3   12.62   10.34
   5  -1   3  554.47   12.51
   6  -6   2   -6.89   11.07
   3  -7   5    4.21    8.84
   4  -5   5  267.01   12.93
   4  -3   5   -8.11    6.73
   5  -9   2  365.12   13.49
   5  -5   4   56.82   10.51
   5   0   0   68.16    5.41
   6  -5   2   18.81   11.86
   6  -4   2  476.30   16.85
   2  -7   5  207.24    9.69
   3 -11   2   81.79    8.39
   3 -10   3   29.24    8.30
   3  -2   5   83.39    5.87
   5 -11  -1    5.00    6.60
   5  -4   4   -1.05    5.87
   6  -9  -1    2.57    7.83
   6  -7   1   10.85   11.68
   6  -2   0  -12.28    7.82
   1  -6   5  132.04    6.67
   6  -8   0   20.12    9.56
   6  -2  -2   96.35    7.80
   6  -2  -1  186.92    9.72
   1  -5   5    3.51    4.02
   3  -3   5  573.58   11.96
   4  -7   4   71.98   11.32
   4  -2   4  296.79    9.63
   6  -9  -2   -0.02    8.23
   6  -6   1  194.76   14.05
   2 -11   2    2.11    7.67
   2 -10   3  128.35    9.16
   2  -6   5   94.64    7.85
   2  -3   5  127.10    5.83
   3  -8   4  140.66   11.26
   3  -4   5   37.74    6.45
   4 -12  -1  109.33    8.22
   5 -10   0   46.15    9.18
   5  -9   1   17.82   10.12
   5  -6   3  126.58   12.43
   5  -3   3   29.69    8.26
   6  -8  -1   14.87    9.13
   6  -7   0  143.48   12.54
   6  -5   1   64.05    9.86
   6  -3   0  166.75   10.89
   2  -5   5  115.31    6.99
   2  -4   5  412.31    9.55
   4  -8   3   34.31   10.76
   4  -6   4   13.66   10.22
   4  -1   3  247.86    7.12
   5 -11  -2   19.31    6.89
   5  -5   3  702.83   17.64
   5  -4   3  440.95   14.10
   5  -1   1 1103.20   15.77
   6  -3  -1    8.47   10.31
   2  -8   4   36.30    7.90
   3 -12   0   18.25    8.21
   4  -5   4  425.17   13.56
   4  -4   4   -2.44    6.56
   5  -7   2   15.15   11.65
   5  -2   2  135.69    7.20
   6  -9  -5   48.68    7.01
   6  -9  -4   24.95    7.47
   6  -3  -3  122.17    9.37
   6  -3  -2   53.49    9.49
   3  -2   4    9.70    3.97
   5  -1   0  117.39    6.97
   6  -8  -2  231.07   12.20
   6  -7  -1    5.79   10.36
   3 -13  -2   28.10    6.88
   3 -11   1   15.91    8.55
   3 -10   2   25.67    9.24
   4  -7   3  515.89   16.28
   5 -11  -3   40.00    7.29
   5 -10  -1   28.31    9.43
   5  -9   0   61.48   11.12
   5  -8   1  313.21   15.11
   5  -6   2  120.11   11.88
   5  -3   2   18.89    7.96
   5  -1  -1  237.29    8.56
   6  -8  -6   -2.34    6.33
   6  -4  -1    8.03    9.74
   2 -13  -1   39.34    5.67
   4 -12  -2  141.53    8.97
   4  -1   2  150.54    6.18
   5  -5   2  -10.05    8.39
   5  -4   2   20.24    8.75
   5  -1  -2  294.69    8.23
   6  -8  -5   43.06    7.83
   6  -8  -4    3.15    7.69
   6  -4  -4  402.76   11.75
   6  -4  -2    2.33    8.67
   3  -3   4   14.55    4.10
   2   0  10  428.03   11.77
   3   1   8  239.73    8.99
   4  -6  10   -3.86    7.06
   5  -1   7  196.54   11.95
   6  -6   2   -9.80    7.96
   6  -4   3    5.57    7.84
   1  -2  11  338.11   10.15
   4  -2  10  529.58   14.68
   4   0   8   51.12    7.55
   5  -2   8   27.65   11.28
   6  -6   3   -0.52    6.84
   6  -5   3   -3.20    7.85
   1  -6  11  154.84    8.50
   2  -6  11   -1.96    6.58
   2  -2  11  281.28   11.51
   3  -1  10   58.25   10.22
   3   1   7    7.98    4.83
   4  -5  10  222.76   11.55
   4  -3  10    2.83   10.12
   4  -1   9    1.73    7.76
   5  -6   8  422.13   13.63
   5  -1   3  554.29   12.58
   5  -1   6   49.91   10.01
   1  -3  11    4.97    7.89
   2  -8  10   38.38    5.95
   3  -7  10  188.44    9.48
   4  -7   9  344.23   11.77
   4   0   7 1028.25   16.71
   5  -9   5   84.39    7.19
   5  -7   7   16.43   10.72
   5  -5   8   41.67   11.61
   5  -4   8   16.46   11.30
   5  -3   8  184.28   10.60
   5  -2   1   33.03    5.18
   5  -2   7   22.37   10.06
   5  -1   4   -1.53    7.39
   1  -5  11   68.41    8.40
   1  -1  10  101.47    7.03
   2  -5  11  621.05   14.08
   2  -4  11   26.86    8.44
   2  -3  11   78.00    9.36
   3   1   6  368.08    8.23
   5  -8   6   -1.50    7.79
   1  -4  11  139.02    8.61
   2  -1  10   90.98    6.74
   3  -2  10   78.75   10.38
   4  -8   8  244.03   10.26
   4  -2   9   28.57    6.46
   4  -1   8   86.42    8.65
   4   0   6  177.84    8.61
   5  -3   7   75.68   12.24
   3  -6  10    8.57    8.19
   3   0   8  316.56    9.95
   4  -9   7    3.94    6.53
   4  -6   9   -4.64    9.00
   4  -3   9  243.57   13.11
   5  -6   7   58.16   10.81
   5  -2   2  137.88    7.85
   2  -9   9   22.59    5.73
   3  -8   9   14.21    7.36
   3  -5  10   11.90    9.67
   3  -3  10   13.80   10.51
   3  -1   9  348.33   12.11
   4  -5   9   12.67   10.34
   4  -4   9  163.31   11.95
   5  -9   4   25.13    6.99
   5  -4   7  151.40   11.23
   5  -2   3  648.91   14.31
   5  -2   4  224.04   10.68
   0  -3  10   96.52    7.38
   2  -7  10   10.24    7.07
   2  -2  10   77.75    9.08
   4  -2   8  142.94   10.74
   4  -1   7   60.80    7.53
   5  -3   6   32.19   10.54
   1  -7  10   14.29    8.12
   1   0   8  703.61   10.90
   2   0   8  474.40   10.05
   3  -9   8   21.74    7.10
   3   0   7 1028.69   14.39
   4  -7   8   20.47    9.41
   5  -9   3   27.11    8.54
   0  -6  10  394.42   11.14
   1  -9   9   40.39    5.62
   1  -1   9  192.43    7.64
   2  -6  10   17.40    9.09
   2  -3  10   68.29    9.56
   3 -10   7   33.56    6.58
   3  -7   9   -4.97    8.30
   3  -2   9  127.32   10.15
   3  -1   8  262.46    9.95
   4  -3   8   35.33    9.25
   4  -1   6   79.53    8.02
   0  -5  10    1.07    6.86
   0  -4  10    3.50    5.39
   1  -3  10  386.70   11.50
   2  -5  10   13.08    9.46
   2  -4  10   23.30    9.78
   3   0   6  609.81   11.15
   4 -10   5   76.65    8.12
   4  -8   7  133.67   10.69
   4  -6   8   10.41   10.72
   4  -5   8   65.34   12.05
   4  -4   8   77.25   11.49
   4  -2   7  152.11   10.17
   5  -9   2  365.96   11.37
   5  -8   4    5.82    8.40
   5  -3   3   27.50    8.34
   5  -3   4   93.04    9.93
   1  -4  10  185.04   10.95
   2   0   7    2.70    3.85
   3  -6   9  146.19   11.71
   3  -3   9  151.40   11.16
   4  -9   6  243.53   11.24
   4  -1   5  417.98   10.35
   5  -9   1   14.83    7.21
   0  -2   9  121.66    6.10
   1 -10   8   57.17    6.24
   3  -8   8  100.66    9.66
   3  -5   9  267.07   13.14
   3  -4   9  165.89   11.72
   4 -11   3   15.98    6.32
   5  -8   3    7.83    9.45
   5  -7   4   94.36   11.33
   5  -4   1   11.53    6.47
   2  -1   8  243.56    8.75
   3  -2   8  158.20    9.40
   3  -1   7  632.27   12.55
   4  -2   6    2.79    7.43
   5  -6   4   33.70   11.37
   5  -5   4   60.02   11.73
   5  -4   2   25.38    8.07
   5  -4   3  435.11   14.10
   0  -8   9   13.37    6.42
   1  -8   9  475.50   12.24
   1  -2   9  104.77    7.25
   1  -1   8  101.45    5.90
   2  -9   8   46.03    7.98
   3  -9   7   20.00    8.37
   4  -6   7  278.81   14.09
   4  -4   7   86.00   10.35
   5  -8   0    7.55    7.29
   5  -8   2   49.89    9.09
   5  -7   3   32.82   10.06
   3 -11   5   27.33    6.73
   3 -10   6   70.88    8.61
   3  -7   8  131.87   11.81
   3  -3   8   37.99    8.66
   4 -11   2   78.02    7.58
   4  -5   7  183.65   11.28
   4  -2   5  400.49   11.94
   5  -7   0  141.12    9.87
   5  -7   2   19.25    9.12
   5  -5   1   61.11    8.03
   5  -5   2   -2.64    8.37
   0  -3   9  226.37    8.01
   2 -10   7   36.03    7.89
   3  -1   6   63.35    5.78
   5  -7   1   -0.75    7.69
   5  -6   2   98.26   10.38
   0  -7   9   28.79    7.44
   1  -7   9   57.91    8.79
   1  -3   9   65.03    7.10
   2 -11   6   58.56    7.18
   2  -1   7 1415.29   16.39
   3 -12   3   -3.28    5.89
   3  -6   8   23.38   11.02
   3  -5   8  120.85   12.19
   3  -4   8  423.18   14.72
   3  -2   7   96.30    7.41
   4  -7   6   22.16   11.65
   4  -4   6   10.29    9.38
   4  -2   4  298.50   10.08
   0  -4   9   -0.49    5.70
   1  -9   8    8.78    7.25
   1  -4   9   71.91    9.91
   2  -8   8   33.85    9.35
   3  -1   5  259.42    7.96
   4 -11   1   -1.77    6.42
   4  -8   5  101.91   12.19
   4  -6   6  242.18   14.88
   4  -5   6  149.94   13.01
   4  -3   5   -2.63    8.01
   4  -2   2  485.09   10.50
   4  -2   3  178.37    7.23
   0  -9   8   -8.99    6.51
   0  -6   9   94.32    8.65
   0  -2   8  723.36   11.01
   1  -6   9  -11.00    8.42
   1  -5   9  620.44   14.53
   4 -11   0    9.05    7.46
   4  -9   4   -2.57    9.44
   1  -2   8   86.19    6.54
   2  -7   8  267.62   13.22
   2  -3   8  130.63    9.19
   3 -11   4   26.63    7.92
   3 -10   5   89.61   10.11
   3  -9   6   36.95   10.08
   3  -7   7  731.30   18.80
   3  -3   7  275.16    9.46
   3  -2   6  591.94   12.05
   4 -11  -1   54.75    6.75
   4  -7   5   51.23   12.37
   4  -4   5   44.96   10.40
  -1  -8   8   35.01    7.76
   2  -9   7  237.81   11.91
   2  -1   6 1367.76   15.14
   3  -4   7  327.24   12.11
   4 -10   2  143.81   10.87
   4  -5   5  274.81   14.29
  -1 -10   7  350.67    9.37
   1 -12   5  300.12    9.39
   1 -11   6  -17.18    7.25
   1  -8   8   10.96    8.75
   2 -12   4   16.39    6.74
   2 -10   6   29.78    8.81
   2  -6   8   99.19   10.88
   2  -5   8   -3.83    9.93
   2  -4   8   67.89    9.92
   3  -6   7  219.83   11.45
   4  -8   4   34.32   11.75
   0 -10   7   46.75    7.35
   0  -8   8   -1.66    7.63
   0  -3   8   91.38    6.72
   2 -11   5   -2.46    8.17
   3  -8   6   64.13   11.85
   3  -3   6   43.39    6.58
   4 -10   1    1.67    8.71
   4  -4   4   -3.88    7.95
   4  -3   1  370.23    9.43
   4  -3   2  113.67    7.13
  -1  -7   8   83.04    8.03
   1  -7   8   40.45   10.07
   2 -13   2   13.39    7.10
   2  -8   7   -8.13   10.18
   3 -11   3   18.45    8.63
   4  -6   4   22.69   10.68
   4  -5   4  436.61   14.89
  -1 -11   6   16.36    6.32
  -1  -5   8   -1.63    6.02
   0 -11   6   44.71    7.26
   1  -4   8   32.69    7.21
   1  -2   7 1228.78   15.23
   2  -3   7   16.21    6.42
   3 -10   4    2.50   10.56
   3  -4   6  121.38    8.81
   4 -10  -2  -20.17    8.05
   4 -10  -1   27.05    8.92
   4 -10   0   26.02    8.53
   4  -9   2   -1.44   10.17
  -1  -6   8  407.74   10.48
   0 -12   5   11.17    6.36
   0  -7   8  201.61   10.37
   1  -6   8   40.70   10.00
   1  -5   8   25.60    9.00
   2  -7   7   95.00   11.24
   3  -6   6   19.49    9.37
   3  -5   6   11.09    8.21
   3  -2   4    8.56    4.36
   4  -4   2    6.83    6.74
   0  -6   8   66.90    8.47
   0  -5   8   19.35    6.72
   1 -13   3   24.07    6.52
   2 -12   3   -1.56    7.97
   2  -9   6   18.97   10.42
   2  -4   7   24.71    7.90
   2  -2   6  270.35    7.41
   3  -8   5   35.45   12.34
   3  -3   5  574.57   12.65
   4  -9   1   28.73   10.02
   4  -8   2  129.72   12.85
   4  -4   1  265.72    9.37
  -1  -9   7  148.13    8.54
   0  -9   7   -0.01    8.18
   1 -10   6   31.27    8.83
   2 -11   4  188.13   11.61
   2 -10   5  112.92   11.64
   2  -6   7  117.66    9.73
   2  -5   7   92.99    9.64
   3 -12   0   17.59    7.90
   3 -11   2   92.04   11.21
   4  -9   0  562.65   15.63
   4  -5   2  125.29    9.92
   1 -12   4   13.23    7.17
   1 -11   5  -10.05    8.32
   1  -3   7  272.40    9.23
   2 -13   1   50.62    7.47
   3  -9   4  447.82   17.00
   3  -7   5    6.20    9.96
   3  -4   5   36.37    6.97
   4  -9  -2   13.08    7.23
   4  -9  -1   11.29    8.39
   4  -8   1   29.06   10.20
   4  -7   2  217.39   13.66
   3 -12  -1   49.53    7.96
   3  -6   5  251.12   12.87
   3  -5   5   26.15    7.81
   4  -5   0   39.63    6.49
  -1  -8   7   -3.16    8.49
   0 -10   6  446.99   13.33
   0  -8   7  599.19   15.16
   0  -3   7   16.23    4.37
   3 -12  -2    8.44    8.18
   4  -8  -2  -10.80    6.69
   4  -8  -1  292.50   11.69
   4  -8   0    2.64    8.99
   4  -7   1   -4.67    9.22
   4  -6   1    5.60    7.59
  -1 -10   6   -0.07    7.03
   0 -13   3    3.89    7.92
   1  -9   6   14.92   10.24
   2 -12   2   77.49   10.17
   2  -9   5    0.40   10.20
   2  -7   6   13.54   10.53
   2  -4   6  488.19   12.06
   3 -12  -3   14.01    6.68
   3  -8   4  150.19   11.61
   4  -7  -1    4.24    7.00
   4  -7   0    1.39    8.24
  -2 -11   5   11.12    6.05
  -1  -4   7   15.91    4.23
   0 -12   4   -1.95    7.39
   1 -13   2   21.47    7.32
   2 -13   0   71.89    8.58
   2 -11   3    4.53   10.31
   2  -6   6   16.35    8.81
   2  -5   6    4.63    7.29
   3 -10   2   25.08   11.41
   3  -9   3   28.77   12.25
   3  -7   4  168.41   12.38
   3  -3   3   47.15    5.17
  -2 -12   4   56.83    6.46
  -2  -9   6  377.59   11.35
  -1 -11   5  265.26   11.38
  -1  -7   7   51.93    7.85
   0  -7   7   29.82    8.15
   0  -4   7   87.00    6.46
   1 -14   0    8.15    6.08
   1 -10   5    1.75   10.74
   3 -11   0  133.20   11.47
   3  -6   4  131.96   10.70
   3  -5   4  388.09   12.63
  -1 -13   3  103.01    7.40
   0  -9   6   18.80    9.69
   0  -6   7    4.17    7.45
   0  -5   7  378.26   10.79
   1 -12   3   92.19    9.98
   1 -11   4  192.98   12.11
   1  -8   6   94.59   11.59
   2  -8   5   24.86   10.85
   2  -3   5  133.87    6.56
   3  -8   3   17.60   10.85
  -1 -12   4   15.85    7.36
   0 -14   1   58.32    6.87
   2 -12   1  176.00   11.86
   3 -11  -1   -2.87   10.00
   3  -9   2   70.10   12.69
  -1  -9   6  100.75    9.34
   1  -7   6   34.09    9.48
   2  -9   4   -5.58   11.14
   2  -7   5  211.60   11.72
   2  -4   5  406.94   10.39
   3 -11  -2   49.40   10.95
   3  -7   3   -6.00    9.50
  -2  -8   6   51.51    7.82
   1 -14  -1   16.02    6.90
   1 -13   1  229.02   10.83
   1  -9   5  221.65   13.75
   1  -6   6   30.37    8.31
   1  -4   6    6.09    5.63
   2 -13  -2  166.65    9.84
   2 -11   2   12.18   11.23
   2 -10   3  133.72   13.40
   2  -6   5   92.74    8.76
   2  -5   5  112.86    7.95
   3 -11  -3  203.46   10.55
   3 -10   0   54.60   11.84
   3  -6   3  315.58   12.85
   3  -5   3  114.59    7.28
  -2 -10   5  119.93    9.52
   0 -13   2  144.02    9.27
   0  -8   6   18.60    9.89
   1  -5   6  157.40    7.48
   2 -12   0  124.18   11.02
   2  -3   4    7.71    3.77
   3  -8   2   21.02   11.57
  -3 -12   3   -5.26    5.82
  -1 -14   1   10.80    6.17
  -1 -10   5    4.62    8.44
  -1  -8   6   18.21    7.93
   0 -12   3  319.05   12.40
   0 -11   4   -4.02    9.32
   1 -12   2    4.78    9.56
   1 -11   3   80.54   11.67
   2 -13  -5   63.45    7.32
   2 -13  -4    0.98    7.49
   2 -13  -3  252.34   10.23
   2  -8   4   35.90   10.52
   3 -10  -1   31.49   10.57
   3  -7   2  148.75   11.40
  -2  -7   6   14.76    5.68
   0 -14   0   28.62    7.18
   0  -7   6   36.85    8.60
   0  -4   6   73.32    5.42
   1 -14  -2   21.73    7.35
   1  -8   5   22.15   10.63
   2 -11   1   86.10   12.45
   2  -9   3   79.71   12.29
  -2 -11   4   59.20    8.05
  -1 -13   2   -0.11    7.85
  -1 -11   4  101.16    9.91
  -1  -7   6   90.39    9.58
   0  -6   6   24.97    7.47
   0  -5   6   19.84    6.09
   1 -13   0   78.30    9.82
   2 -10   2   28.61   12.41
   2  -7   4   29.95    8.55
   2  -4   4   39.26    5.27
   3 -10  -4   56.52    8.91
   3 -10  -3   11.97    9.91
   3 -10  -2   12.70    9.28
  -2 -13   2  146.89    8.41
  -2 -12   3   43.12    9.06
  -1  -4   6  555.12    9.70
   0 -15  -3    0.42    5.50
   1  -9   4   51.24   11.78
   1  -7   5   16.21    8.54
   2  -6   4   11.73    6.72
   2  -5   4   82.54    7.01
   3  -5   1  964.75   15.58
  -2  -9   5    2.99    7.06
  -1  -6   6   95.72    7.37
  -1  -5   6  351.90    9.10
   0 -13   1   15.82    8.85
   0 -10   4   73.55   11.38
   1 -12   1   19.84   10.73
   1  -6   5  134.04    9.16
   1  -4   5   16.27    4.70
   2  -8   3   45.17   10.45
  -3 -10   4  123.74    8.85
  -1 -15  -2    6.45    6.38
   0 -14  -1   37.54    8.22
   0 -12   2    8.81   10.00
   1 -14  -4   32.88    7.18
   1 -13  -1   74.14    9.83
   1 -11   2  264.02   14.71
   1 -10   3  290.54   15.37
   1  -5   5    6.96    6.15
   2 -11   0   -5.76   11.19
   3  -5   0   -2.29    4.78
  -1 -14   0   26.99    7.65
   0 -11   3   97.83   11.84
   1 -14  -6   30.27    5.73
   1 -14  -5   37.06    6.76
   1  -8   4   17.54    9.27
   2 -12  -3  -12.98   10.92
   2 -10   1   25.68   12.51
   2  -9   2  444.20   14.41
   2  -7   3   10.86    7.62
   2  -4   3  261.06    7.85
   3  -9  -4  108.31    8.10
   3  -9  -3   59.37    8.53
   3  -6   0   65.07    7.55
  -1 -10   4   20.69   10.02
   0 -15  -5   22.37    5.87
   2  -6   3 1144.75   18.15
   3  -5  -1  735.89   12.54
  -3 -11   3   15.97    7.94
  -2 -10   4    0.47    8.05
  -2  -8   5   -3.87    6.58
  -1 -13   1   -2.61    8.11
  -1  -8   5  192.29   10.27
   1 -12   0   60.74   11.78
   2 -12  -5   69.65    8.66
   2 -12  -4   16.58    8.70
   2  -8   2  340.93   13.99
   2  -5   3   -0.60    3.49
   3  -8  -3  185.43    9.50
   3  -8  -2   64.17    8.84
   3  -7  -1   56.55    8.17
  -3 -13   1   32.07    6.70
  -2 -15  -2   37.64    5.94
  -1 -15  -3   10.02    6.02
  -1 -12   2   11.45    9.40
   0 -14  -2    9.85    8.32
   0 -13   0   11.47    9.48
   0  -9   4  318.14   12.62
   0  -4   5 2084.23   18.91
   1 -13  -2   26.75    9.29
   1  -9   3   37.14   10.45
   2 -10   0   -2.77   10.86
   2  -9   1  168.12   12.76
   3  -7  -3   45.23    7.17
   3  -7  -2   -4.08    6.17
  -3 -12   2   49.02    7.63
  -2 -11   3  215.39   11.26
  -1 -14  -1   21.15    7.78
   0 -12   1   -1.12   10.66
   0 -10   3  222.81   13.94
   0  -5   5   95.67    6.72
   1 -11   1   44.38   10.05
   1 -10   2  128.77   12.99
   1  -6   4  357.34   11.05
   1  -4   4 2147.42   19.20
   2  -7   2  196.25   10.76
  -3  -9   4  201.33    8.93
  -2 -12   2   70.34    9.41
  -2  -7   5   77.49    7.07
  -1  -7   5   25.92    7.21
   0 -11   2   62.82   11.07
   1  -5   4   97.45    5.90
  -1  -9   4  137.39   11.56
  -1  -6   5  126.12    7.52
   0 -14  -3   23.57    8.21
   0  -8   4   -0.33    9.20
   1 -12  -1  274.72   14.75
   1  -8   3  268.92   11.97
   2 -11  -3    5.73   10.21
   2  -8   1  355.99   13.95
   2  -6   2   54.07    7.19
  -4 -12   1    4.44    7.01
  -2 -15  -3  153.54    7.83
  -2 -14  -1   -5.73    7.57
  -2  -9   4   32.72    8.62
  -2  -6   5  256.61    8.21
  -1 -15  -4   -9.73    6.21
  -1 -13   0   97.18   10.59
  -1  -5   5  386.92    9.12
   0 -13  -1  185.13   12.58
   1 -13  -4   65.35   10.28
   2 -11  -6    0.31    8.01
   2 -11  -4   35.91    9.83
   2  -9   0   10.59   10.19
  -3 -14  -1  339.74   10.16
   0  -7   4   58.16    8.36
   1 -13  -7   22.47    7.75
   1 -13  -5  241.99   11.45
   1 -11   0   29.56    9.71
   1 -10   1  230.92   13.24
   1  -9   2   25.15    6.98
   1  -7   3  382.57   11.98
   2 -11  -5  159.38   10.49
   2  -7   1   37.70    8.32
  -3 -10   3  190.87   10.13
  -3  -8   4   95.50    7.16
  -1 -15  -5   68.99    7.43
  -1 -12   1  156.81   12.31
  -1 -11   2    2.24   10.47
  -1  -8   4  104.29    9.37
   0 -14  -4   39.61    8.72
   0 -12   0   41.76   11.87
   1 -13  -6  -12.70    7.24
   1 -12  -2   18.18   11.36
  -3 -13   0  207.59   10.01
  -2 -13   0   11.97    9.02
  -2 -10   3   86.87   10.28
   0 -13  -2   94.12   11.69
   0 -11   1   53.58   11.55
   0 -10   2  396.46   15.40
   0  -6   4  384.28   10.76
   1  -6   3   25.05    5.77
   2  -8   0   11.06    8.62
   2  -6   1  874.94   15.36
   2  -5   1    9.34    4.70
  -4 -14  -2   32.41    5.95
  -3 -11   2   41.03    9.21
  -2 -15  -4    6.99    6.19
  -2 -11   2   92.33   11.19
  -2  -8   4  123.33    9.02
   0 -14  -8   31.79    6.74
   1  -5   3 1149.95   14.77
   2 -10  -3   16.85   10.18
  -2 -14  -2   49.45    8.61
  -1 -15  -7   65.17    6.29
   0 -14  -7    7.56    6.60
   0  -8   3   11.06    8.28
   1 -10   0   31.71   10.75
   1  -9   1   18.42    9.08
   2 -10  -6   14.03    8.16
   2 -10  -4  122.41   10.94
   2  -7   0   38.93    7.84
  -4 -10   2   57.73    8.37
  -3 -15  -4   40.85    6.30
  -3 -14  -2   34.65    8.16
   0 -12  -1  155.81   13.82
   1  -7   2   75.80    7.40
   2 -10  -5   24.90    8.34
   2  -9  -2   94.09   10.51
  -4 -13  -1   43.01    8.40
  -3  -9   3   22.88    7.50
  -2 -15  -5   15.27    6.34
  -2  -7   4  332.12   10.26
  -1 -12   0   23.84   10.64
  -1 -10   2  174.13   12.26
   0 -13  -3    9.52    8.00
   0  -9   2   19.27    9.31
   1 -12  -8  174.91    9.93
   1 -11  -2   99.52   13.24
  -2 -13  -1  110.68   11.07
  -2  -9   3   11.50    8.67
  -1 -14  -4   15.42    8.75
   0 -11   0  213.44   14.24
   0 -10   1  603.29   16.99
   0  -7   3  244.51    9.97
   1 -12  -5   -1.07    9.78
   1  -6   2  190.25    8.00
  -4 -12   0  287.92   11.13
  -4 -11   1   13.81    7.37
  -3 -15  -5   67.01    6.83
  -2 -15  -6    3.92    6.44
  -2 -14  -3   13.03    8.76
  -2  -6   4  243.79    8.64
  -1 -13  -2   45.78   11.38
  -1  -5   4  796.16   12.11
   1 -12  -7  263.45   11.31
   1 -12  -6   87.21   10.04
   1  -9   0  108.06   10.78
   1  -8   1  218.99    9.39
   2  -9  -4    7.68    8.06
   2  -8  -2  150.68   10.24
  -4 -14  -3  277.69    9.67
  -3 -10   2   14.15    8.59
  -2 -12   0   29.25   10.77
  -2 -10   2   15.99   10.46
   0 -12  -2  174.21   14.20
   0  -6   3  305.01    9.22
   1 -11  -3   -1.61   10.89
   2  -9  -6   19.89    6.75
   2  -9  -5   66.19    8.30
   2  -6  -1   88.81    6.50
  -3 -14  -3    0.70    8.30
  -3 -12   0   52.83   10.06
  -3 -11   1   69.22   10.18
  -2 -15  -7  161.81    8.04
  -1 -14  -5    4.36    8.97
   0  -8   2   19.98    7.78
   2  -7  -2   43.90    6.74
  -3 -15  -6    5.69    5.73
  -3  -8   3   25.18    6.80
  -2  -8   3  381.34   11.75
  -1 -14 -10   77.70    6.51
  -1 -12  -1   -2.60   11.66
   0 -13  -9    4.15    7.47
   0 -11  -1  111.60   11.83
   1 -10  -2   98.71   11.79
   1  -7   1   48.89    5.48
  -4  -9   2  352.70   10.85
  -1 -14  -6   57.15    9.25
  -1 -10   1  318.94   14.00
   0 -13  -6   21.81    9.70
   0 -12  -3  422.84   16.31
   0 -10   0  282.05   13.47
   1  -9  -1  652.79   17.05
   1  -8   0  487.82   14.03
   2  -8  -4   10.16    6.85
   2  -6  -2   75.48    5.78
  -8  -8  -7   14.61    8.31
  -8  -6  -8   29.20    8.01
  -7 -10  -2   44.61    9.32
  -7  -9  -7   94.13   11.43
  -7  -8  -8  101.38   13.61
  -7  -6  -9  423.70   14.62
  -7  -5  -9   36.00    9.87
  -6  -7  -9  104.09   12.36
  -4  -5  -9   88.80    9.76
  -4  -4  -9  352.14   11.99
  -3  -9  -4   36.18    9.65
  -2  -8  -2  278.84   11.34
  -2  -8  -1   16.20    6.97
  -8  -9  -5   26.12    8.26
  -8  -5  -8    3.22    6.88
  -7 -10  -4  140.96   11.02
  -7 -10  -3    8.47    9.68
  -6 -10  -5   91.73   12.64
  -5 -10  -5   28.11   12.72
  -5 -10  -1  141.46   11.85
  -5  -9  -7    9.65   10.29
  -4  -9  -6  225.58   13.38
  -3  -8  -6   93.15    9.16
  -3  -5  -8   87.49    8.04
  -2  -7  -5   94.73    7.62
  -2  -6  -6 1515.90   20.50
  -8  -9  -4   64.98    8.81
  -6  -9  -7   25.45   12.31
  -6  -8  -8   22.09   12.04
  -6  -6  -9    5.85   11.25
  -5 -10  -4   12.13   11.83
  -5 -10  -2   27.18   11.13
  -5  -8  -8  100.99   11.81
  -5  -6  -9   77.42   10.61
  -4  -7  -8  204.46   12.04
  -3  -7  -7   18.68    6.03
  -3  -4  -8    9.62    5.58
  -3  -3  -8  407.37   10.42
  -8  -9  -3   16.39    8.64
  -8  -8  -6   35.81   10.21
  -7  -9  -6   29.25   10.61
  -7  -9   1  181.71    9.61
  -6 -10  -4   47.04   11.59
  -6 -10  -2   70.78   10.90
  -6  -4  -9   18.20    9.07
  -4  -9   1   17.37    8.48
  -4  -8  -7    6.92    8.75
  -6  -5  -9   45.04    9.71
  -5  -9  -6  206.91   13.63
  -5  -4  -9   55.52    8.15
  -4  -9  -5   16.96   10.63
  -2  -7  -4  279.64   10.08
  -7  -8  -7  404.66   16.12
  -6  -9  -6   49.03   12.69
  -5  -7  -8   25.67   10.67
  -3  -6  -7   18.75    6.91
  -8  -8  -5   -0.39    8.28
  -8  -6  -7   93.24    9.64
  -7  -9  -5  279.02   14.03
  -7  -9   0   49.11    8.25
  -7  -6  -8    5.63   10.07
  -6  -7  -8  656.20   18.83
  -5  -9   1   22.11   10.31
  -4  -9  -4  132.76   11.85
  -4  -9   0   91.19    9.85
  -3  -8  -4  163.76   10.04
  -3  -7  -6  620.48   14.78
  -2  -7  -3  721.95   14.19
  -2  -6  -5  333.61    9.48
  -7  -9  -4   25.36   10.33
  -6  -8  -7    7.60   11.96
  -5  -9  -5   32.92   11.61
  -4  -9  -3  111.81   11.38
  -4  -9  -2   22.75   10.34
  -4  -9  -1  116.45   10.29
  -4  -7  -7   58.93    9.28
  -4  -5  -8    9.32    7.63
  -3  -8   1  229.35    9.97
  -9  -5  -5   45.74    8.02
  -8  -8  -4   41.90    9.65
  -8  -7  -6  254.97   12.01
  -8  -5  -7   89.10    9.09
  -7  -9  -3   31.26   10.13
  -7  -9  -1   20.96    9.40
  -7  -8  -6   91.11   12.02
  -7  -5  -8   -6.65    9.24
  -3  -8  -3   11.53    6.98
  -2  -7  -2  423.92   10.70
  -2  -7  -1  154.13    7.55
  -2  -7   0    5.05    5.22
  -9  -6  -4   12.31    7.20
  -8  -8   0  131.83    8.91
  -8  -4  -7   12.91    7.39
  -7  -9  -2   34.84   10.37
  -7  -7  -7   78.02   12.17
  -7  -4  -8    8.19    8.64
  -6  -9  -4   51.67   12.19
  -6  -9   0  223.48   12.43
  -6  -6  -8   21.91   11.00
  -5  -9  -4    8.28   11.19
  -5  -9   0  289.37   13.26
  -4  -4  -8   80.64    7.58
  -3  -8  -2   75.49    8.50
  -3  -8   0  442.07   12.65
  -8  -8  -3  204.37   11.81
  -8  -8  -2    9.52    9.00
  -6  -9  -3  541.47   17.03
  -6  -9  -1   95.68   13.18
  -6  -8  -6  493.78   18.21
  -5  -9  -3   65.09   11.16
  -5  -8  -6   36.71    7.25
  -5  -7  -7   87.33   10.54
  -4  -8  -5   32.95    8.04
  -3  -7  -5  474.32   12.01
  -3  -6  -6  336.96   10.56
  -3  -4  -7  401.23   10.30
  -9  -6  -3   40.78    8.72
  -8  -7  -5  158.98   10.85
  -7  -8  -5   18.69   11.01
  -6  -5  -8   31.41    9.59
  -5  -5  -8  538.76   14.93
  -4  -8   2   32.92    7.14
  -4  -7  -6   74.49    8.55
  -6  -4  -8  160.78   10.54
  -6  -3  -8   -0.20    7.07
  -5  -4  -8   74.50    8.66
  -4  -8  -4   94.40    9.64
  -9  -6  -2  131.83    8.63
  -9  -6  -1   12.69    6.72
  -7  -8  -4    4.64   10.75
  -7  -8   1    6.74    8.11
  -7  -7  -6   15.71   11.42
  -6  -8  -5  255.29   14.03
  -5  -8  -5   91.66    9.07
  -3  -7  -4  773.22   15.08
  -8  -7  -4   -1.40    9.11
  -8  -5  -6   21.19    8.44
  -7  -5  -7  600.77   17.42
  -6  -8   2   87.36    9.50
  -6  -6  -7  133.84   12.09
  -5  -8   2  152.28   10.41
  -5  -7  -6  437.30   14.55
  -5  -6  -7   15.71    8.54
  -4  -8   1   27.90    7.78
  -3  -5  -6   17.60    4.94
  -9  -4  -4    3.17    7.20
  -8  -7   1  109.76    8.96
  -8  -6  -5   73.29    9.86
  -7  -8  -3   13.12   10.53
  -6  -8  -4  148.47   13.20
  -6  -7  -6   -2.95   11.37
  -5  -8  -4  556.29   16.42
  -4  -8   0  281.67   11.75
  -3  -7   2  197.67    8.44
  -9  -5  -3   24.98    7.86
  -9  -3  -4   11.28    7.77
  -8  -7  -3   19.90    9.61
  -8  -4  -6    6.30    8.15
  -8  -3  -6   36.80    9.47
  -8  -2  -6   -3.13    6.82
  -7  -8  -2   24.39   10.61
  -7  -8  -1  280.79   13.55
  -7  -7   3   80.87    8.40
  -7  -6  -6  195.32   13.74
  -7  -4  -7    7.66   10.47
  -7  -2  -7  201.43   10.09
  -6  -8   1   74.81   10.19
  -4  -8  -1    7.41    8.33
  -8  -7  -2   18.13    9.27
  -8  -7  -1   39.59    9.29
  -8  -6   3  126.18    7.13
  -7  -3  -7    4.11    8.40
  -6  -5  -7   10.80    9.61
  -5  -8  -3   48.92   10.93
  -5  -8   1   28.48    9.25
  -4  -4  -7  419.89   11.02
  -3  -7   1  321.19   10.03
  -9  -5  -2   50.62    8.20
  -8  -6  -4   42.77    9.96
  -8  -5  -5   -5.02    9.24
  -6  -8  -2   22.40   10.32
  -6  -8   0   37.39   10.65
  -6  -7  -5   48.39   11.25
  -5  -8  -2  163.91   11.66
  -5  -8   0   62.62   10.23
  -5  -7  -5  101.79    9.70
  -4  -7  -4  305.46   11.10
  -4  -7   3   45.49    8.18
  -4  -3  -7    9.73    4.99
  -3  -7  -1  396.49   11.11
  -3  -7   0  295.35    9.78
  -9  -5  -1   -7.05    6.94
  -9  -5   0   10.90    6.98
  -9  -4  -3    1.28    7.41
  -7  -7  -4  507.42   17.00
  -7  -7   2   66.77   10.81
  -6  -6  -6   28.40   10.54
  -6  -4  -7  119.10    9.98
  -5  -6  -6  157.82   10.60
  -5  -4  -7   29.17    7.62
  -4  -2  -7  204.63    7.40
  -3  -6  -4    4.03    4.28
  -8  -6  -3   87.88   11.01
  -8  -6   2   10.89    9.19
  -7  -6  -5   48.44   11.72
  -6  -7   3  160.90   11.66
  -6  -3  -7  299.44   12.80
  -4  -6  -5  106.56    7.79
  -4  -5  -6  510.52   12.12
  -3  -5  -5  115.26    5.57
  -9  -4  -2  119.92    9.42
  -8  -5   4    0.52    5.67
  -7  -7  -3   19.74   11.15
  -7  -6   4   65.18    9.14
  -6  -7  -4  118.66   11.75
  -6  -2  -7   29.05    7.17
  -5  -7  -4   15.23    8.03
  -5  -7   3    5.29    7.36
  -9  -2  -3    0.61    6.73
  -8  -6  -2  130.55   11.76
  -8  -6   1    5.74    8.64
  -8  -5  -4   73.71   10.61
  -8  -3  -5   25.26   10.47
  -8  -1  -5  132.83    9.47
  -7  -7  -2  109.10   12.44
  -7  -7   1   12.36    9.82
  -7  -4  -6  120.71   11.96
  -6  -5  -6   45.82   11.15
  -5  -2  -7  401.52   10.69
  -4  -7   2  307.00   10.87
  -3  -6  -3    9.48    4.52
  -9  -4  -1  321.83   11.38
  -9  -4   1    9.25    6.86
  -8  -6  -1   -2.67    9.31
  -8  -6   0  216.50   11.82
  -8  -2  -5   27.43    8.03
  -7  -7  -1   39.16   11.16
  -7  -6  -4   60.20   11.82
  -7  -1  -6   78.26    9.13
  -6  -7  -3   27.14    9.63
  -6  -7   2   14.58    9.38
  -6  -6  -5   39.30   11.45
  -5  -6  -5  292.83   11.78
  -5  -5  -6   23.19    5.74
  -4  -7  -2  109.95    6.94
  -4  -7   1  284.71   10.99
  -9  -4   0    6.56    7.17
  -9  -3  -2   54.43    8.48
  -7  -5  -5  142.60   12.77
  -7  -3  -6  176.70   11.58
  -7  -2  -6   96.35    9.72
  -4  -7   0   17.28    6.69
  -4  -6  -4 1021.68   16.18
  -8  -5  -3  321.86   14.22
  -8  -5   3   18.88    7.79
  -8  -4  -4    5.62    9.40
  -7  -6   3  162.47   10.73
  -6  -7  -1   19.68   10.87
  -6  -4  -6   25.13   10.36
  -4  -5  -5    1.34    5.17
  -3  -6  -2 1191.11   15.65
  -3  -5  -4 1408.82   16.13
  -9  -3  -1  127.08    9.52
  -9  -1  -2    9.49    7.83
  -7  -6  -3   76.35   12.24
  -7  -5   5   99.23    9.25
  -6  -6  -4   72.76   10.06
  -5  -7  -1   -5.97    8.18
  -5  -6  -4   19.69    7.35
  -4  -3  -6   23.36    4.92
  -9  -3   0   85.98    8.44
  -9  -3   2    8.95    6.46
  -8  -5  -2   63.50   11.35
  -8  -5   2   14.12   11.15
  -7  -5  -4   15.16   11.07
  -6  -6   4   37.10    8.75
  -6  -3  -6   -2.78    7.71
  -5  -5  -5   31.07    7.94
  -4  -6  -3  710.54   13.67
  -3  -6   2  149.98    7.02
  -9  -3   1   67.03    7.81
  -9  -2  -1   64.20    9.73
  -8  -5  -1   55.39   11.06
  -8  -4  -3   44.83   10.66
  -8   0  -4  257.77   10.95
  -7  -6  -2   12.19    8.74
  -7  -6   2   67.47   10.59
  -5  -6   4  125.79   10.12
  -3  -6   0  188.28    7.57
  -3  -6   1  608.70   11.65
  -8  -5   0  279.10   13.55
  -8  -5   1   30.13    9.65
  -8  -4   4    3.72    7.35
  -8  -1  -4    6.15    7.91
  -7  -6  -1   24.74   11.48
  -7  -6   0  156.55   12.95
  -7  -6   1   43.16   11.16
  -7  -3  -5   -1.80   10.01
  -6  -6  -3  213.66   12.33
  -6  -2  -6   18.97    7.69
  -6  -1  -6  179.26    9.06
  -5  -6  -3   42.10    7.67
  -4  -2  -6 1455.12   16.08
  -9  -2   0    8.91    7.64
  -9   0  -1   10.64    6.61
  -7  -5  -3   23.90   11.18
  -7  -5   4    1.19   10.00
  -7  -4   6    1.77    6.38
  -6  -6   3   33.19    9.71
  -6  -4  -5   -6.19    8.98
  -4  -6  -2    5.72    6.20
  -4  -6   3  270.62    9.80
  -4  -5  -4   32.03    5.47
  -9  -2   1   -2.00    7.44
  -9  -2   2  113.52    8.05
  -8  -4  -2   58.78   11.33
  -8  -3  -3   85.82   11.02
  -7  -4  -4   -0.26    9.65
  -7  -1  -5   64.54   10.58
  -7   0  -5   47.52    7.52
  -6  -6  -2   83.70    9.87
  -5  -6   3   16.25    9.42
  -5  -4  -5  126.39    8.57
  -9  -1   0  118.40    9.09
  -8  -3   5   97.21    8.92
  -6  -6  -1  433.43   14.71
  -6  -6   2  142.45   12.02
  -6  -5   5  103.72   10.81
  -4  -6  -1  712.73   13.81
  -9  -1   1    6.20    8.48
  -8  -4  -1   10.45    8.45
  -8  -4   2   10.21    9.02
  -8   1  -3   28.30    7.13
  -7  -5  -2   40.95   11.11
  -7  -5   3   70.67   10.60
  -7  -3   7   70.42    6.84
  -6  -6   0   14.67    9.69
  -6  -3  -5   -1.07    9.60
  -4  -6   1   58.20    6.99
  -9  -1   2    1.49    6.77
  -8  -4   0   33.16   11.14
  -8  -3  -2   22.82   10.69
  -8  -2   6    1.10    6.71
  -8  -1  -3   47.12    9.41
  -8   0  -3   90.65   10.52
  -7  -4  -3  256.89   13.14
  -6  -5  -3   54.78    9.04
  -5  -6   0   -8.03    7.46
  -4  -5  -3   83.50    6.19
  -4  -3  -5  244.12    7.79
  -9   0   1    9.58    6.97
  -7  -5   1   39.36   11.60
  -7  -5   2   66.64   11.77
  -7  -4   5    6.45    8.18
  -6  -4  -4   28.83   10.37
  -5  -5  -3  260.06   10.18
  -5  -5   5    4.17    6.94
  -5  -3  -5  509.98   12.12
  -4  -4  -4  226.12    7.86
  -9   0   2   51.64    7.01
  -8  -3  -1  243.34   13.83
  -7  -2  -4   38.46   10.38
  -6  -5  -2  -12.90    7.76
  -6  -5   4   48.33    9.41
  -6  -2  -5   29.22    8.09
  -8  -2  -2  270.29   13.60
  -8   2  -2  119.05    8.23
  -7  -4  -2   40.46   11.16
  -6  -4   6    4.22    9.10
  -6  -1  -5   74.85    8.51
  -6   0  -5  172.79    9.97
  -4  -5  -2  294.76    8.94
  -4  -2  -5  334.65    8.11
  -3  -5   3    6.64    4.15
  -8  -3   0   77.66   11.96
  -8  -3   1   57.74   11.22
  -8  -3   2   58.33   10.77
  -8  -3   3   41.83    9.45
  -7  -3  -3  156.87   12.41
  -7  -1  -4   68.28    9.58
  -7   0  -4  141.49   10.09
  -6  -5  -1  105.34    9.97
  -6  -5   3   37.24   10.47
  -5  -2  -5  596.45   12.41
  -4  -5   4   96.48    8.13
  -8  -2  -1   64.12   11.40
  -8   0  -2   58.50    9.76
  -8   1  -2  -10.31    7.84
  -7  -4  -1  263.19   13.93
  -7  -3   6  129.90    9.35
  -6  -5   0   33.44   10.31
  -5  -5   4  138.96    9.49
  -4  -5  -1   63.22    6.05
  -8   3  -1   37.17    6.78
  -7  -4   0  173.15   13.45
  -5  -4  -3  243.36    9.92
  -4  -4  -3    9.07    4.68
  -4  -3  -4  226.03    7.36
  -8  -2   0    9.84   10.98
  -8  -2   4   30.94    9.68
  -7  -4   1    2.34   10.33
  -7  -4   2   32.61   11.56
  -7  -3  -2   85.65   10.89
  -7  -2   7   22.88    8.66
  -6  -4  -2   43.00    8.29
  -6  -4   5  535.92   16.22
  -6  -2  -4   -4.25    9.02
  -5  -5   3   59.14    8.72
  -5  -4   6  213.30   10.76
  -5  -3  -4    5.23    6.45
  -5   0  -5  425.39    9.91
  -4  -5   0 2136.88   21.05
  -4  -5   3   47.76    6.40
  -8  -2   1    6.54   10.98
  -8  -2   3   92.30   10.73
  -8  -1  -1   48.07   11.01
  -7  -3   5   25.75    9.53
  -6  -3   7   61.53    8.16
  -5  -5   2  612.48   14.41
  -4  -5   1 1099.38   15.71
  -4  -5   2   12.75    5.74
  -8  -2   2  210.63   13.28
  -8   1  -1  126.03   12.00
  -8   2  -1   62.07    8.58
  -7  -3  -1   73.42   11.33
  -7  -1   8    0.07    6.45
  -6  -3  -3  332.07   12.73
  -8  -1   0   -3.38   10.55
  -7  -2  -2    5.94   10.56
  -7   0  -3    4.24    8.68
  -7   1  -3   61.43    9.09
  -6  -4  -1   94.99    9.17
  -6  -4   4  120.68   11.52
  -6  -1  -4  115.29    9.15
  -5  -2  -4  146.20    7.85
  -4  -4  -2  529.93   10.65
  -8  -1   1  100.88   12.13
  -8  -1   4   63.88    9.60
  -8   0   6    2.82    7.44
  -8   3   0   12.40    7.23
  -7  -3   0  329.68   14.90
  -6  -4   0   16.74    8.36
  -6  -2   8  135.62    9.07
  -6   0  -4  160.46    9.17
  -6   1  -4  267.81   10.14
  -5  -4   5   92.49    8.81
  -5  -3  -3   25.35    6.54
  -4  -2  -4  133.93    5.78
  -8  -1   2  120.28   12.06
  -8  -1   3   22.14   10.04
  -8   0   0  263.05   13.50
  -8   4   1   -7.16    7.23
  -7  -3   1   93.66   12.63
  -7  -3   3   20.66   11.44
  -6  -4   1   38.19    9.48
  -6  -4   2   73.15   11.08
  -6  -3  -2   11.88    7.88
  -6  -3   6   91.99    9.99
  -6  -2  -3  101.54    9.90
  -4  -3  -3 1742.09   17.42
  -8   0   5  142.53    9.74
  -8   2   0   -6.79    8.23
  -7  -2  -1  146.19   12.67
  -6  -1   9   32.31    7.05
  -5  -3   7   33.30    7.28
  -4  -4  -1  695.50   11.91
  -4  -4   5   16.39    5.86
  -8   0   1   25.83   10.77
  -8   1   6  119.03    8.66
  -8   2   7   -7.68    5.51
  -7  -1   7   -3.22    7.91
  -7   3  -2   43.67    7.80
  -5  -4   0  444.08   11.82
  -5  -4   4  148.90    9.34
  -8   0   2   28.29   10.71
  -8   0   3   -0.27    9.69
  -8   0   4   16.89    9.20
  -8   1   1    0.65    9.46
  -8   3   1   54.08    8.76
  -7  -2   0   25.79   10.86
  -7   0  -2  421.18   14.92
  -7   0   8   11.57    8.30
  -7   1   9   49.60    5.87
  -7   2  -2   73.07   10.47
  -6  -3  -1  470.63   13.37
  -6  -3   5    4.53    9.78
  -5  -4   3  237.75   10.48
  -5  -3  -2  142.35    8.42
  -4  -4   0 1388.94   16.43
  -4  -4   4  267.23    9.00
  -8   1   5    6.48    7.81
  -8   4   2   -6.13    6.35
  -7  -2   4  111.96   12.31
  -7  -1  -1  286.79   13.71
  -7   1  -2  148.31   10.95
  -6  -2  -2    8.44    8.03
  -6  -2   7  153.93   10.52
  -5  -4   1   82.39    6.34
  -5  -2  -3   12.52    6.13
  -5   0  -4  190.04    7.97
  -4  -3  -2  938.67   13.16
  -8   1   2   49.04   10.47
  -8   1   3   18.45    9.27
  -8   1   4   28.00    9.15
  -8   2   6   36.86    7.38
  -7  -2   1  217.99   11.93
  -7  -2   2   18.96   12.03
  -7  -2   3   24.43   11.80
  -7   4  -1   54.93    9.03
  -6  -3   0   20.67    7.81
  -6   0  -3    6.15    7.11
  -5  -3   6    6.74    9.05
  -5  -2   8    3.93    7.99
  -5   1  -4   -1.26    4.78
  -4  -4   2  373.18    9.78
  -4  -4   3  101.29    6.79
  -8   2   2  249.41   12.20
  -8   2   5   12.53    7.85
  -8   3   6   14.52    6.54
  -7   0  -1    4.12    9.87
  -6  -3   1   31.19    8.94
  -6  -3   3  153.54   12.18
  -6   1  -3  520.18   13.24
  -6   2  -3  385.69   11.44
  -8   2   3   12.22    8.50
  -8   2   4   22.75    8.38
  -8   3   3   27.36    8.20
  -8   3   5   85.18    7.94
  -8   4   4    3.17    6.46
  -8   4   5  101.29    7.59
  -7  -1   0   30.95   11.37
  -6  -3   2  187.54    9.73
  -6  -2  -1   10.57    7.67
  -5  -3  -1   21.48    4.72
  -8   3   4   14.40    7.44
  -7  -1   1  242.17   13.34
  -7  -1   5   13.48   10.66
  -7   1   8  104.77    9.99
  -7   2  -1  195.51   11.82
  -7   2   9   14.54    6.48
  -7   3  -1    8.09    8.21
  -7   5   0  121.29    8.26
  -7   6   1    2.25    6.76
  -6  -2   6   25.09    9.91
  -6  -1  -2  181.65    8.49
  -5  -3   5   15.57    7.34
  -5  -1  -3 1070.93   15.79
  -4  -3  -1   20.58    4.29
  -4  -3   6  535.65   11.75
  -7  -1   2    5.92   11.19
  -7  -1   4   22.88   11.46
  -7   0   0   36.00   11.50
  -6   1  10  123.88    8.03
  -5  -3   0   58.10    6.63
  -5  -1   9   56.40    7.79
  -6  -2   0   49.80    6.28
  -5  -3   1  503.71   12.21
  -5  -3   4  368.06   12.34
  -5  -2   7  248.26   11.94
  -7   0   1  315.61   15.22
  -7   1   0   96.07   12.10
  -7   4   0    7.55    7.98
  -6  -2   1   45.58    8.99
  -6  -1   7  104.90   10.66
  -5  -3   2  152.81    8.71
  -5   0  -3  330.95    9.69
  -4  -3   0  295.37    7.87
  -4  -3   5   81.90    7.52
  -7   0   5    8.30   10.91
  -7   1   7    9.34    9.11
  -7   3   0   -0.12    9.26
  -7   7   3   36.13    5.88
  -6  -2   2   13.55    8.79
  -6  -2   3  216.88   12.19
  -6  -2   4   51.99   10.27
  -6   1  -2  102.46    8.61
  -6   3  -2  457.79   12.98
  -7   0   2    9.04   11.54
  -7   4   9   18.19    5.78
  -7   5   1   36.07    8.02
  -7   6   2   20.78    8.00
  -6   2  -2  140.74    9.36
  -5  -1  -2   55.73    6.33
  -4  -3   1   88.89    5.50
  -4  -3   4  132.51    7.08
  -7   1   1  300.50   14.86
  -7   1   6   65.98   10.73
  -6  -1   0  117.02    9.36
  -6   0   8   -1.15    8.46
  -5  -2   6   89.13    8.70
  -5   2  -3  661.27   12.13
  -4  -3   3  582.32   11.33
  -7   1   2   38.85   11.88
  -7   2   1   17.42   11.04
  -7   2   7   16.41    8.67
  -7   3   8    0.04    7.42
  -7   4   1   24.28    9.75
  -7   7   4   31.14    6.02
  -6   5  -1   58.61    6.78
  -5  -2   0  335.36    9.79
  -5  -1   8  317.38   11.84
  -4  -2  -1  521.09    9.63
  -7   1   4  186.36   13.43
  -7   1   5   -8.86   10.47
  -7   5   2   12.78   10.02
  -7   7   5    3.83    6.38
  -6  -1   1  128.67    9.58
  -6  -1   5  480.60   15.28
  -5  -2   5  925.69   16.98
  -7   2   2   65.90   11.17
  -7   4   8  154.39    8.71
  -7   5   8   42.09    6.63
  -7   6   3   75.47    8.22
  -7   6   8   77.55    6.57
  -6  -1   3  292.66   12.81
  -6  -1   4  100.63   11.49
  -6   4  -1   19.45    8.78
  -6   4  11    7.17    5.56
  -5  -2   1  190.24    8.38
  -7   2   3    4.99   11.17
  -7   3   2  -14.97   10.15
  -6   2  -1  102.91    8.80
  -6   3  -1   43.32    8.46
  -6   6   0   -2.63    6.23
  -5  -2   2    4.94    6.29
  -5  -2   3  260.23   10.05
  -5   0   9   42.28    8.24
  -4  -2   0  872.07   11.73
   0  -8  10   10.46    7.38
   0  -5  11   74.43    7.36
   0  -4  11  273.95    9.25
   1 -11   7  120.21    7.72
   1 -10   8   68.05    8.22
   1  -7  10   29.76    8.15
   2  -7   9   70.63   10.75
   2  -2   9  127.10    9.10
   2  -1   8  235.11    8.70
   3  -5   8  138.33   10.95
   3  -4   8  403.73   13.24
   1  -2  10  614.07   13.40
   2 -12   3   10.59    7.30
   2 -11   5    9.90    8.69
   3 -10   3   47.92   10.62
   3  -9   5    8.97   11.86
   3  -8   6   53.01   12.69
   3  -7   7  731.28   20.07
   3  -3   7  294.93   12.07
   1  -1   9  191.72    7.64
   2  -8   8   17.34   10.69
   2  -6   9  329.14   14.55
   3 -10   0   35.52   10.32
   3 -10   2   34.67   11.93
   3  -6   7  217.30   14.65
   1 -12   5  327.07   10.18
   1  -6  10    5.26    9.03
   1  -3  10  423.04   12.79
   2 -10   6   18.44   10.44
   2  -9   7  227.49   13.13
   2  -5   9    8.29   10.69
   2  -4   9  350.34   14.26
   3 -10   1  226.88   12.11
   3  -9   4  461.87   17.01
   3  -5   7   83.65   11.05
   3  -4   7  344.77   13.95
   3  -2   4   10.56    4.70
   0  -9   9  242.54    9.92
   0  -7  10   98.09    9.99
   0  -2  10    0.47    5.28
   1  -8   9  479.13   14.23
   1  -5  10   26.41    9.75
   1  -4  10  193.84   11.18
   3  -8   5   41.77   13.10
   3  -7   6    1.37   12.83
   3  -3   6   48.63    7.69
   2 -12  -1   23.84    8.18
   2 -11   4  191.41   11.72
   2  -7   8  256.92   14.82
   3  -6   6   33.54   11.69
   3  -4   6  124.58   10.11
   0 -11   7  204.38    9.36
   0 -10   8   11.19    7.30
   1 -11   6    6.51    8.41
   1 -10   7  100.65   10.03
   1  -9   8   23.40    7.00
   1  -2   9   99.64    7.87
   2 -12   0  131.18    9.23
   3  -9   0    6.53   10.34
   3  -9   2   53.79   14.22
  -1  -9   9   48.20    7.05
  -1  -7  10   27.05    6.89
   0  -6  10  402.65   13.25
   0  -3  10  102.19    7.86
   1 -13   2   31.94    7.28
   1  -1   8  104.66    6.04
   2 -10   5  126.38   12.60
   2  -8   7    0.48   11.92
   2  -6   8  116.27   13.17
   3  -9   1   -4.07    9.73
   3  -8  -1  330.88   11.31
   3  -8   4  134.06   11.71
   3  -3   3   35.56    5.90
   3  -3   4   10.96    4.84
   0  -5  10   10.56    8.32
   0  -4  10   13.41    7.56
   1 -12   4   16.33    8.09
   2  -9   6   25.36    9.58
   2  -4   8   69.92   10.00
   3  -7  -1   58.38    7.25
   3  -6  -1  369.85    9.85
   3  -6   5  221.61   13.56
  -1 -10   8   52.88    8.31
  -1  -6  10   20.90    8.25
   0  -8   9   19.33    8.61
   1 -13   1  220.75    9.69
   1  -8   8   28.25   10.80
   1  -3   9   64.01    8.49
   3  -8   0  266.11   12.10
   3  -8   2   22.24   11.92
   3  -5   0   -2.33    4.77
   3  -4   4  275.55   10.90
   1 -11   5   11.88    9.70
   1  -4   9   58.38    9.31
   2 -11  -2  117.78    9.77
   2 -10   4   -8.02   11.52
   2  -7   7  103.11   11.41
   2  -3   7   25.99    7.33
   3  -8   1   39.17    9.41
   3  -7   0    5.21    7.71
   3  -7   3   -5.59    9.92
   3  -6   0   68.14    7.25
   3  -6   4  113.80   11.56
  -1  -5  10    0.63    6.41
  -1  -4  10   26.00    6.13
   0 -12   5   10.05    7.44
   0  -9   8    0.05    9.14
   1 -13  -2    4.49    6.86
   1 -13  -1   72.72    8.63
   1 -13   0   71.98    8.47
   1 -10   6   49.61   11.26
   1  -9   7   32.51   12.16
   2 -11   1  106.39   13.20
   2  -8   6   30.19   13.65
   2  -6   7  110.48   12.29
  -1  -8   9   22.61    8.19
   0 -14   0   42.99    6.83
   0 -13   3   -0.51    7.06
   0 -11   6   55.99    9.09
   0  -7   9    7.31    9.48
   1 -12   3   74.80   10.05
   1  -7   8   39.64   11.92
   1  -2   8   92.91    6.79
   2 -11   0   12.22    9.42
   2  -5   7   77.48   10.79
   2  -4   7   24.40    8.83
  -2  -8   9  211.78    9.03
   0 -10   7   53.07    9.41
   2  -7   6   16.13   11.73
  -1 -13   4   33.73    6.54
   0 -14  -2    4.81    5.98
   0 -14  -1   35.85    6.35
   0  -6   9   98.97   10.92
   0  -3   9  250.83    9.97
   1 -11   4  207.90   13.46
   1  -6   8   39.77   10.69
   1  -3   8  135.41    8.72
   2  -9   4   -2.37   13.26
   2  -8   5   37.83   12.83
   2  -3   6  279.66   10.07
  -1  -9   8  361.03   12.33
   0  -8   8   -8.11   10.38
   0  -5   9    3.19    8.94
   1  -8   7   14.22   12.63
   1  -5   8   15.74   10.52
   2  -6   6   15.65    9.83
  -3  -9   8  173.77    7.23
  -1  -7   9  227.83   11.38
   0 -13   2  145.80   10.17
   0 -12   4    5.78    9.36
   0  -4   9   -3.47    7.86
   1 -10   5    6.39   12.16
   1  -9   6    1.20   12.37
   2 -10  -2   59.98    8.23
   2 -10   1   23.27   11.95
   2  -5   6    9.45    8.15
  -2  -9   8   51.26    9.17
  -2  -7   9  115.60    8.79
  -1 -12   5   35.03    7.98
  -1 -10   7  395.88   13.26
   0  -9   7   13.70   10.75
   1 -12   1   29.95   10.94
   1  -7   7   85.54   12.12
   1  -2   7 1174.77   14.95
   2 -10   0  -10.60    9.70
   2  -9   3   78.81   13.88
   2  -8   4   40.08   12.09
   2  -7   5  195.40   13.84
  -1 -11   6   -0.78    7.95
  -1  -6   9  102.55    9.62
  -1  -3   9   70.46    6.40
   0 -11   5  375.93   14.64
   0 -10   6  439.45   16.01
   2  -6   5   86.76   10.21
  -1 -13   3  103.26    8.87
  -1  -5   9    8.02    8.97
  -1  -4   9  205.71   10.11
   1 -12  -2   21.74   10.01
   1 -12  -1  303.23   13.99
   1 -12   0   61.55   10.74
   1  -8   6   86.16   13.30
   1  -6   7  101.97   11.41
  -3 -10   7   12.96    5.53
  -2 -12   5   35.83    7.47
  -2 -10   7   -0.07    7.84
  -2  -6   9  452.53   11.96
  -1  -8   8   64.06   10.14
   0 -12   3  349.84   13.98
   1 -10   4   24.65   10.24
   1  -9   5  204.79   15.03
   1  -5   7  166.89   10.97
   1  -4   7 1222.09   18.63
   2  -9  -2   97.78    8.52
   2  -8   3   40.45   11.40
   2  -7   4   15.32   10.21
  -3 -11   6  153.78    8.67
  -2 -11   6    4.13    8.09
  -2  -5   9   29.39    6.29
  -1 -14   0   18.24    8.10
   0  -8   7  633.72   18.57
   0  -3   8   89.79    7.41
   2  -9  -1    0.06    8.35
   2  -9   0   10.05    9.00
   2  -4   4   39.36    5.88
  -3  -8   8   65.01    7.38
  -2  -8   8  235.85   11.21
  -1 -12   4   -2.54    8.96
  -1  -9   7  145.53   12.02
   0 -13   0   12.56    8.62
   0 -11   4   16.48   11.69
   0  -5   8   12.70    9.32
   0  -4   8  111.39    8.99
   1  -7   6   14.04   10.41
   2  -8  -2  163.06    8.43
   2  -8   2  332.42   14.37
   2  -5   4   86.75    7.45
  -1  -7   8   70.63   10.80
   0 -10   5    3.52   11.93
   0  -9   6   37.06   12.73
   1  -8   5   38.58   11.92
   2  -4   3  254.70    8.73
  -2 -14   1  227.12    8.92
  -2 -13   3   16.39    7.26
  -1 -14  -1    3.46    7.17
  -1 -13   2    4.85    8.14
  -1 -11   5  249.30   12.94
  -1 -10   6   13.99   10.57
   0 -13  -3   15.68    8.76
   0 -13  -2   84.00   10.33
   0 -12   2   -1.39   10.68
   1  -6   6   32.74   10.57
   1  -3   6  241.20    8.59
   2  -8  -1   74.53    8.46
   2  -8   0    2.93    7.76
   2  -7  -2   49.01    5.58
   2  -5   3    4.35    6.54
   1 -11  -3    8.96    7.34
   1 -11   0   46.05   11.97
   1  -4   6    4.93    6.07
   2  -7  -1  670.63   13.80
   2  -6   2   51.88    7.23
  -3 -13   3  250.11   10.07
  -3  -9   7  134.07   10.45
  -3  -7   8   -2.86    8.00
  -2  -9   7  147.80   11.02
  -2  -7   8   -6.78    8.10
  -1 -14  -3   46.18    7.78
  -1 -14  -2   25.93    7.15
   0 -11   3   86.51   13.22
   1 -11  -2  118.76   10.47
   1 -11  -1   47.75   10.49
   1 -10   2  132.68   14.52
   1  -7   5    7.38    9.37
  -2 -12   4   24.94    9.19
  -1 -13   1   14.51    8.93
  -1 -12   3    1.86    9.96
  -1  -5   8    4.90    7.88
  -1  -4   8   12.65    7.97
  -1  -3   8  327.94    9.40
   0 -12   1   -6.18   10.87
   0  -8   6   22.93   12.15
   1  -9   3   29.08   11.91
  -3 -14   1   -1.33    5.83
  -2 -14   0    7.57    7.44
  -2 -11   5    1.11    8.71
   0 -10   4   77.81   13.94
   0  -9   5   28.63   12.52
   0  -4   7   90.73    7.96
   1  -6   5  135.82    9.87
  -4 -11   5   16.44    6.37
  -3 -12   4   53.57    8.69
  -3 -10   6   15.00    7.84
  -3  -6   8  105.84    8.50
  -2 -13   2  168.25   10.44
  -1 -11   4  105.21   12.50
  -1 -10   5   20.73   11.68
  -1  -9   6   91.37   10.12
   1  -4   5   11.35    5.90
  -2  -8   7   47.32   10.13
  -2  -5   8    4.47    7.82
   0  -7   6   33.37   10.29
   1 -10   0   75.26   12.36
   1  -9   2   16.17   11.97
   1  -7   4  486.44   15.10
  -3  -8   7   -1.26    9.41
  -2  -4   8   75.74    6.59
  -1 -12   2   13.18   11.82
   1 -10  -3  109.30    8.75
   1 -10  -1  102.98   10.48
   1  -8   3  265.29   12.59
  -3 -14   0    4.01    6.50
  -3 -13   2    5.06    7.50
  -2 -12   3   43.76   10.19
  -1  -6   7   12.13    9.47
   0 -12  -4   35.90    7.39
   0 -12  -3  404.13   14.43
   0 -12  -2  193.40   12.16
   0  -9   4  325.46   15.02
   0  -8   5    8.97    7.31
   1  -6   4  361.07   12.01
  -4 -13   2    6.11    6.26
  -2 -14  -2   52.12    9.30
  -2 -13   1   65.75    9.66
  -2 -11   4   69.23   11.34
  -1 -11   3   73.29   12.63
   0 -11   1   48.35   12.86
   1  -8   2  235.28   12.93
   1  -5   4   95.30    7.09
  -4  -9   6  184.16    9.70
  -4  -7   7   -2.79    7.44
  -2 -10   5  118.17   11.99
  -2  -7   7  150.26   11.09
  -1 -10   4   17.05   12.45
  -1  -9   5    9.42   10.83
  -1  -5   7   32.72    7.82
   0  -5   6   22.92    5.13
   0  -3   6  592.71   10.47
  -3 -12   3    1.89    9.03
  -3  -9   6   40.15    9.38
  -2 -14  -5  139.74    8.20
  -2 -14  -3   11.06    7.01
  -1 -13  -5   63.85    8.54
  -1 -12   1  131.76   13.02
  -1  -4   7   19.49    5.79
   0 -10   2  417.77   16.67
   0  -7   5  182.76   11.64
   1  -9  -3   45.28    7.00
   1  -9  -1  691.06   16.17
  -4 -12   3  108.11    8.81
  -4 -10   5   47.12    8.81
  -3 -14  -1  359.13   11.30
  -3 -11   4   69.20    9.86
  -3  -7   7   56.23    8.69
  -2 -14  -4    3.41    6.53
  -1 -13  -4   32.79    7.80
  -1  -7   6  101.90   10.78
   0  -9   3   88.05   11.44
   1  -9  -2   -3.01    7.53
  -3 -13   1   35.99    8.50
  -2 -13   0   -0.10    9.11
  -2 -12   2   46.59   11.16
  -2  -6   7   29.35    8.24
  -1 -11   2   -5.56   12.05
   0  -6   5   14.76    7.76
   1  -5   3 1172.29   16.63
  -4 -14  -1    7.15    6.15
  -1 -12   0   16.60   11.49
   0 -10   1  607.24   18.20
  -5  -9   5   13.99    7.81
  -4 -13   1  200.53    9.58
  -4  -8   6   41.94    9.65
  -3  -8   6  285.94   14.17
  -3  -6   7   89.22    8.36
  -2 -11   3  224.62   12.13
  -2 -10   4   10.61   11.58
  -2  -5   7   66.12    7.79
  -1 -10   3   15.33   11.80
   0 -11  -4   15.03    7.63
   0 -11  -3    3.84    8.57
   0 -11  -2  207.30   12.44
   0  -7   4   59.10    8.58
   0  -5   5   80.10    7.52
   1  -8  -1  163.20    9.13
  -5 -12   2  -15.17    6.55
  -3 -12   2   51.00   10.14
  -2 -13  -1  103.66   10.54
  -2  -4   7   40.83    6.07
  -2  -3   7  325.44    8.48
   0  -9   2   16.49   10.07
   0  -4   5 2044.10   20.32
   1  -8  -2    9.57    5.90
  -5 -10   4  123.67    9.52
  -3 -14  -3    5.70    7.48
  -3 -13   0  190.55   11.11
  -3  -5   7   30.19    6.42
  -2 -12   1   87.11   12.04
  -1 -11   1   35.94   12.52
  -1  -5   6  358.38   11.24
   1  -6   1 1460.74   18.39
  -5 -11   3   13.95    7.35
  -4 -14  -2   34.28    6.99
  -4 -12   2  112.13    9.63
  -4  -9   5   60.49    9.38
  -3 -11   3   19.30   10.50
  -3 -10   4  126.82   12.09
  -1 -12  -2    3.47   10.56
  -1  -7   5   18.93    9.12
  -1  -4   6  567.44   11.65
   0  -6   4  362.32   11.52
  -5 -13   0   21.52    6.87
  -4 -13   0   14.50    8.25
  -4 -11   3   13.41    8.70
  -3 -14  -6   -1.21    5.36
  -3 -14  -5   13.97    7.31
  -3 -14  -4   21.82    7.03
  -2 -11   2   91.13   12.95
  -2  -8   5    1.88   10.45
  -1 -10   2  178.14   13.33
  -1  -8   4  109.12   10.99
   0  -9   1  186.38   12.29
  -6 -11   2   14.03    5.80
  -4 -14  -3  251.96    9.54
  -4  -7   6   90.58    9.11
  -3  -7   6   60.29    9.30
  -2 -13  -3  139.11   10.85
  -2 -12   0   40.49   11.76
  -2 -10   3   90.45   13.06
  -2  -6   6  512.24   13.95
  -1 -12  -5  512.32   13.05
  -1 -12  -4    9.35    8.66
  -1 -12  -3   31.14    9.76
  -1 -11   0   21.47   11.31
  -1  -9   3  136.38   12.22
   0 -10  -2  229.77   12.14
   0  -8   2   11.72    8.48
   0  -7   3  238.88   10.52
   0  -5   4  494.42   11.42
  -5  -8   5    6.03    8.14
  -3 -13  -1   54.56    9.80
  -3 -12   1  104.72   11.79
  -2 -13  -6    2.09    6.27
  -2 -13  -4  309.23   13.43
  -2  -9   4   26.38    9.03
   0 -10  -4   41.33    8.75
   0 -10  -3    2.49    8.08
  -5 -12   1  174.51    9.61
  -2 -13  -5   67.03    8.62
   0  -9   0  117.62   10.40
  -4 -13  -1   34.20    8.65
  -4 -12   1   20.02    9.16
  -3 -11   2   55.97   11.94
  -3  -6   6  127.57    9.39
  -2 -12  -1  316.62   14.91
  -2 -11   1  137.71   13.83
  -2  -5   6   50.86    7.10
  -1 -11  -1  148.91   13.33
  -1 -10   1  334.90   14.83
  -1  -7   4   60.30    8.92
   0  -8   1 1014.44   18.82
   0  -6   3  305.44   10.17
  -5 -13  -1   84.11    8.05
  -5 -11   2  413.19   12.98
  -5  -9   4   53.47    8.74
  -4 -14  -6    2.78    5.86
  -4 -14  -5   -5.90    6.07
  -4  -8   5  143.39   10.63
  -4  -6   6   67.34    7.84
  -3 -13  -2   28.75    9.45
  -3 -10   3  194.99   13.74
  -3  -9   4  199.35   13.52
  -1  -9   2  195.23   11.96
  -1  -8   3   73.47    9.32
   0  -7   2  276.65   10.64
  -6 -12   0    2.09    5.88
  -6  -8   4   13.73    6.41
  -5 -14  -5   27.96    5.68
  -5 -10   3  142.40   10.20
  -4 -11   2    4.33   10.70
  -3 -12   0   44.66   11.31
  -2 -10   2    6.69    9.85
  -2  -8   4  136.85   12.15
  -2  -4   6  256.50    8.54
  -2  -3   6  314.86    8.50
  -1  -4   5  758.23   12.50
   0  -5   3   50.88    5.78
  -5  -7   5   29.81    9.06
  -4 -10   3    3.10   10.20
  -3  -5   6   23.11    6.55
  -1 -10   0  127.90   11.89
   0  -9  -2   32.05    8.18
  -6  -9   3  168.09   10.29
  -5 -13  -2   52.94    8.22
  -4 -13  -2   94.99    9.62
  -3  -7   5   10.39    9.29
  -1 -11  -6    9.97    6.16
  -1 -11  -3   57.38   10.34
  -1  -6   4   83.79    8.17
   0  -9  -4   -6.57    6.67
   0  -9  -3  908.09   16.06
   0  -8   0   65.09    6.85
   0  -6   2  254.81    9.17
  -5 -12   0   98.06    9.66
  -4  -7   5   38.08    8.74
  -3 -13  -4   81.27   10.49
  -3 -12  -1    3.89   10.79
  -1 -11  -5    0.84    7.19
  -1 -11  -4  233.36   11.80
  -1  -9   1  101.27   10.52
  -6 -13  -3    5.70    6.07
  -3 -13  -7   -3.90    6.29
  -3 -13  -6  271.10   11.57
  -3 -13  -5   20.86    8.77
  -3 -10   2   10.66   11.79
  -3  -4   6  146.88    7.12
  -2 -12  -7  471.81   12.45
  -1 -10  -1  673.45   17.44
  -1  -8   2  118.37    9.38
  -1  -7   3  265.04    9.79
  -6 -12  -1   50.17    7.84
  -6  -7   4  325.81   11.43
  -5 -11   1  -11.67    8.83
  -5  -8   4   12.91    9.50
  -4 -13  -3  127.69   10.02
  -3  -9   3   15.05   11.40
  -2 -12  -6   71.51    9.63
  -2 -12  -5    1.47   10.10
  -2 -12  -4   -4.74    9.51
  -2  -7   4  324.27   12.44
  -2  -5   5  258.48    9.51
  -1  -5   4  819.95   13.73
  -5 -13  -3    7.88    7.48
  -5  -9   3  169.68   11.54
  -5  -6   5    1.84    6.65
  -4 -12  -1   27.13   10.77
  -4  -8   4  217.49   12.85
  -3  -6   5  464.80   13.18
  -2  -9   2  274.23   13.00
  -2  -8   3  383.15   14.03
   0  -8  -2  583.80   12.82
   0  -7   0   62.93    6.36
   0  -6   1    5.93    4.61
  -6 -13  -4   24.89    6.53
  -5 -12  -1  103.07   10.37
  -4 -10   2   62.06   12.07
  -4  -9   3    9.45   10.17
  -3 -12  -2   47.34   11.60
  -3 -11   0  192.37   14.34
  -6 -11   0  427.90   13.31
  -5 -13  -4    5.05    7.65
  -4  -6   5  121.21    9.24
  -2 -11  -2  181.65   12.73
  -2 -10   0   23.65   11.19
  -2  -4   5   36.24    5.36
  -1 -10  -3   23.19    8.48
   0  -8  -4   41.45    6.08
   0  -8  -3  170.72    7.82
  -7  -8   2   76.87    8.31
  -6 -13  -5   24.00    6.42
  -6 -12  -2    0.42    7.81
  -6  -8   3   41.06    8.34
  -4 -13  -7   44.92    8.77
  -4 -13  -6   25.05    9.30
  -1  -7   2  133.38    8.63
  -7 -10   0   53.72    7.45
  -7  -9   1  189.69   10.07
  -6  -6   4   36.63    8.16
  -5 -13  -5   11.81    7.67
  -5 -11   0    5.34   10.34
  -5  -7   4   13.21    8.58
  -5  -5   5    2.46    6.49
  -4 -12  -2  115.41   12.03
  -4 -11   0   45.52   12.04
  -3  -5   5   10.57    6.47
  -2  -9   1  189.07   12.10
  -1 -10  -6    4.31    6.03
  -1 -10  -5   50.59    8.96
  -1 -10  -4   12.34    8.46
  -1  -9  -1  204.56   11.31
  -7 -12  -4   -1.20    5.74
  -5 -13  -8    4.57    6.60
  -4  -7   4    8.12    8.53
  -2  -8   2  993.52   18.88
  -2  -7   3  161.28    9.94
  -1  -5   3  249.72    8.46
  -5 -13  -7  285.12    9.82
  -5 -10   1   11.87   10.62
  -5  -8   3   27.33   10.32
  -4 -10   1  480.71   17.31
  -4  -5   5  162.84    8.83
  -3 -12  -8    6.42    7.75
  -2 -11  -4    1.95    9.90
  -1  -8   0  242.74   10.92
  -7 -11  -2  187.93    9.64
  -6 -12  -3  147.80    9.88
  -6 -11  -1    7.51    9.16
  -4 -12  -3   29.37   11.07
  -2  -5   4 2966.88   25.57
  -1  -7   1  693.32   14.23
  -1  -6   2 1570.72   19.46
  -3 -10   0   88.26    9.63
   4  -9   6  267.86    9.17
   4  -5   8   71.78   10.13
   5  -2   7   24.90   10.31
   5   0   5  415.09   12.21
   6  -9   3   17.18    6.39
   6  -8   4   83.63    8.32
   6  -1   4  268.95   13.22
   7  -7  -1    2.45    7.37
   7  -7   0    0.69    6.61
   7  -6  -2   20.40    6.59
   2  -3   8  126.54    7.98
   3  -6   8   18.51    7.66
   4   0   6  184.21    8.24
   5  -5   7  128.36   11.64
   5  -3   7   77.66   11.72
   5  -1   6   45.04    8.17
   7  -6  -1    4.88    8.15
   7  -5  -1   40.05    8.03
   7  -5   1  166.05   12.42
   7  -4   1   48.32    9.87
   2  -1   7 1354.79   14.85
   3  -8   7    0.00    7.29
   3  -5   8  124.30   10.76
   3  -3   8   34.41    7.81
   4  -7   7    0.19    8.31
   6  -6   5   33.80    8.11
   6  -3   5   20.22   11.99
   6  -1   0  216.64   10.06
   6  -1   1  101.53   11.23
   6  -1   2   96.46    9.96
   2  -4   8   62.53    6.72
   3  -4   8  408.55   12.04
   4   1   3    6.86    3.16
   5  -7   6   72.35    9.76
   5   0   4  183.33    8.09
   6  -5   5  284.73   14.74
   6  -4   5    0.36   11.67
   6  -2   4    3.54   10.79
   5  -2   6  292.55   12.03
   5  -1   5   19.80    7.05
   5   0   0   63.57    6.53
   5   0   3  321.47   10.63
   6  -9   2    8.56    6.85
   6  -8   3   32.46    8.54
   6  -7   4   26.08    7.63
   4   0   5  736.20   12.87
   5  -8   5   14.99    8.66
   5  -6   6    7.20   10.85
   5   0   1   76.88    6.52
   5   0   2  740.40   13.84
   6  -3   4   33.48   12.03
   6  -2   3  402.15   14.88
   2  -2   7 1449.79   15.89
   3  -9   6   35.12    7.02
   3  -7   7  708.81   15.08
   4  -8   6   13.32    8.02
   4  -3   7  260.15   12.21
   4  -1   6   82.08    7.56
   5 -10   3   35.43    7.06
   5  -9   4   42.12    8.59
   5  -5   6  183.10   13.21
   5  -4   6   29.49   11.16
   5  -3   6   39.55    9.74
   6  -6   4   67.68    9.50
   6  -5   4   63.25   12.54
   6  -4   4   45.99   12.57
   6  -2  -1  199.32    9.69
   4  -4   7   91.63   10.53
   5  -1   4    6.85    7.37
   6  -9   1   33.35    7.97
   6  -7   3   14.05   10.01
   6  -2   0   -0.90    8.12
   6  -2   1  107.78   10.10
   2  -9   6   18.74    7.72
   2  -7   7  101.50    7.82
   3 -10   5   85.11    7.62
   3  -1   6   60.55    5.60
   4 -11   3   32.13    7.03
   4  -9   5   20.29    8.19
   4   0   4  299.00    8.41
   5  -7   5  279.13   13.56
   5  -2   5  133.82    8.01
   6  -8   2   81.69    9.86
   6  -3   3  681.15   16.81
   2  -3   7   20.82    6.04
   3  -6   7  211.57   10.86
   3  -3   7  289.23   10.76
   4 -10   4    8.42    7.40
   4  -2   6    4.98    7.00
   6  -6   3    3.94   11.10
   6  -5   3    2.68   11.87
   6  -3  -2   54.64    8.75
   2  -6   7  120.25    9.21
   3  -5   7   82.08    8.66
   3  -4   7  339.72   11.55
   4  -1   5  392.94   10.26
   4   0   3  823.87   12.33
   5  -8   4    5.07    9.53
   5  -6   5  -12.63    9.88
   5  -3   5  137.79   10.87
   5  -1   3  569.32   12.54
   6  -9   0    4.40    7.85
   6  -7   2  185.20   12.77
   2 -10   5  139.80    8.68
   2  -5   7   83.43    8.29
   2  -4   7   28.28    5.87
   3  -8   6   70.58    9.36
   4  -6   6  250.74   13.63
   4  -3   6  142.43   10.11
   5 -10   2   37.34    7.93
   5  -9   3   22.65    9.11
   5  -5   5   21.78   11.41
   5  -4   5   82.48   10.14
   5  -2   4  210.56   10.57
   5  -1  -1  239.40    8.77
   6  -9  -4   22.46    5.89
   6  -8   1    8.25    8.90
   6  -4  -3   -2.00    7.73
   6  -4   2  456.93   16.90
   6  -3  -1   15.45    8.08
   6  -3   0  157.14   11.18
   6  -3   1   68.23   11.41
   4  -5   6  145.53   11.97
   4  -4   6    2.05    9.48
   5  -1   0  104.68    7.99
   5  -1   1 1098.44   16.53
   6  -9  -3  149.54    9.19
   6  -9  -2    3.63    8.50
   6  -6   2    0.77   11.29
   6  -5   2   20.95   12.04
   2 -11   4  202.23    8.84
   3  -1   5  265.08    8.04
   4  -2   5  398.62   10.97
   4  -1   4   41.25    5.69
   5 -11   0  100.11    7.61
   5  -7   4   95.35   12.32
   5  -3   4  101.18    9.46
   6  -8   0   12.87    9.80
   6  -7   1    0.89   10.39
   6  -4  -2    6.32    9.40
   2  -2   6  271.56    7.39
   3  -9   5    6.36    8.18
   3  -7   6    3.30    8.63
   4  -9   4   -6.30   11.05
   5  -6   4   34.05   12.06
   6  -8  -4   -3.19    6.69
   6  -6  -4    4.23    6.69
   6  -6   1  177.52   13.55
   6  -4  -1  -13.85    8.45
   6  -4   0   10.97   10.15
   3 -12   2  163.56    8.58
   4 -11   2   75.93    8.64
   4 -10   3  105.02    9.77
   4  -7   5   26.98   10.65
   5 -10   1   77.99    9.47
   5  -5   4   64.91   10.31
   5  -4   4  -10.70    9.17
   6  -8  -3   46.07    8.47
   6  -7  -4   13.22    7.20
   6  -7   0  122.54   11.67
   6  -5  -3   -3.78    6.94
   3 -10   4    8.50    8.24
   3  -6   6   25.70    8.52
   4  -3   5   -1.52    6.68
   5 -11  -1    5.14    6.71
   5  -2   2  148.44    9.28
   6  -7  -3    7.20    9.39
   6  -6  -3   32.82    8.56
   6  -5  -2    8.75    8.66
   6  -5  -1  194.71   12.79
   2  -7   6   16.53    7.16
   2  -3   6  265.62    7.89
   3 -11   3   21.28    7.36
   4 -12   0   47.66    7.77
   4  -6   5   -0.71    9.62
   4  -4   5   40.36    8.67
   4  -2   4  279.29    9.25
   5  -7   3   40.31   12.18
   6  -7  -2    7.01    9.04
   6  -6  -2   50.51    9.67
   6  -6  -1    4.89   10.09
   2  -9   5    1.94    7.91
   3  -8   5   36.13    9.68
   3  -2   5   89.41    6.36
   4  -8   4   29.57   10.58
   5 -11  -2   24.99    7.51
   5 -10   0   53.08    9.23
   5  -6   3  127.63   12.95
   5  -2   0  142.95    8.46
   1  -4   6    4.67    3.60
   2  -6   6    4.62    6.66
   2  -4   6  471.44   10.53
   4  -1   2  148.73    6.29
   5  -9   1   12.11   10.39
   5  -8   2   48.88   11.98
   5  -5   3  713.21   17.98
   5  -3   2    5.14    8.18
   5  -2  -1  276.58    9.61
   1  -5   6  155.43    6.56
   2  -5   6   -3.56    6.12
   4 -11   1   13.07    7.93
   4  -9   3   22.56   10.50
   4  -3   4  295.64    9.92
   5 -11  -4  101.90    7.49
   2 -10   4   -5.09    7.18
   3  -9   4  460.33   14.61
   3  -3   5  583.28   12.33
   4 -12  -1  111.39    9.12
   4 -10   2  126.93   11.03
   4  -7   4   69.68   11.76
   4  -2   3  177.79    7.55
   5 -10  -1   23.22    9.66
   2 -12   2   68.43    7.71
   2 -11   3   10.54    7.70
   2  -8   5   32.85    8.27
   4  -6   4   20.72    9.67
   4  -5   4  449.28   14.42
   5  -9   0   54.86   11.28
   5  -8   1  317.26   15.63
   5  -5   2    0.95   10.66
   5  -3  -3   -2.29    5.56
   1 -10   4   16.95    7.68
   3  -5   5   35.63    7.76
   3  -4   5   35.03    5.09
   4  -8   3   19.64   11.44
   5 -10  -6   33.93    6.29
   5 -10  -2  502.29   14.36
   5  -3  -2  246.34   10.65
   5  -3  -1   69.91    9.36
   5  -3   0  424.58   12.60
   1  -8   5   30.41    6.44
   2  -3   5  131.80    6.07
   3 -13  -1   43.80    6.44
   4 -11   0    7.45    8.88
   4  -3   3  112.60    7.56
   4  -2   2  484.23   10.57
   5 -10  -5    5.13    8.19
   5  -7   1    7.96   12.08
   5  -4   1   17.91    7.55
   2  -7   5  191.63    9.98
   4 -12  -2  154.59    9.21
   4 -10   1   -4.36   10.23
   4  -9   2  -10.02   10.83
   4  -7   3  539.18   17.22
   5 -10  -4   48.59    8.46
   5  -9  -1  204.21   13.13
   5  -8   0    4.64   11.55
   5  -6   1   46.81   12.02
   5  -5   1   67.00   10.56
   5  -4  -4    4.41    5.89
   1 -12   2    5.35    7.40
   1 -11   3   76.71    7.53
   2  -9   4   -5.09    8.56
   3  -3   4   10.76    4.80
   4  -4   3  516.73   12.85
   5  -9  -6  139.76    8.74
   5  -9  -2   51.48   10.65
   1  -7   5   -2.56    5.58
   2 -13   0   70.36    7.58
   2  -5   5  120.24    7.45
   2  -4   5  405.71    9.29
   3 -12   0   24.34    8.32
   3  -9   3   20.10   10.85
   3  -7   4  173.29   12.02
   4 -12  -3   21.59    8.00
   4  -6   3  405.35   13.94
   4  -5   3   24.72    8.28
   4  -2   1 1203.57   15.41
   5  -8  -6   36.21    8.77
   5  -8  -1  172.74   13.47
   5  -7  -6   62.19    8.70
   5  -6   0  125.81   13.05
   5  -5   0  175.36   11.87
   5  -4  -3    0.49    6.67
   5  -4  -1   20.93    8.02
   2 -10   3  130.38   10.27
   3 -13  -2    4.76    7.27
   3 -11   1   18.65    9.18
   3  -4   4  284.97    9.82
   4 -11  -1   41.36   10.10
   4  -8   2  162.84   13.85
   4  -3   2  109.58    7.57
   5  -9  -5  131.91    9.78
   5  -9  -4   27.07    9.15
   1  -9   4   46.28    7.46
   1  -5   5    4.62    4.89
   2 -12   1  158.93   10.06
   2 -11   2   -0.87    8.35
   3  -6   4  120.23    7.90
   3  -5   4  385.66   11.57
   4 -12  -6   55.69    6.70
   4 -12  -4   10.25    7.53
   4 -10   0   -0.27   11.03
   4  -9   1   19.72   11.93
   5  -8  -5   86.53   11.02
   5  -8  -2   -7.06   10.76
   5  -7  -1   36.27   11.66
   5  -6  -5   -1.63    6.88
   5  -6  -1    0.32   10.91
   5  -5  -4    0.91    6.80
   5  -5  -2   13.36    8.34
   2  -8   4   33.16    8.86
   3  -8   3    9.91   10.32
   4 -11  -2   90.32   10.57
   4  -7   2  217.28   12.45
   4  -4   2    9.03    6.63
   5  -8  -4   39.11    9.74
   5  -7  -5   14.68    8.54
   5  -6  -2   17.11   10.42
   5  -5  -3   55.82    8.74
   3 -13  -3   -2.61    6.86
   3 -12  -1   52.42    9.39
   4 -11  -8   50.83    6.25
   4  -6   2  111.20   10.15
   4  -5   2  132.76    9.26
   4  -3   1  375.97   10.14
   5  -7  -4    5.17    8.58
   5  -7  -3    3.35   10.12
   5  -6  -4  305.93   12.12
   5  -6  -3   10.17    9.05
   1 -10   3  272.69   12.13
   2 -14  -3   88.79    6.95
   2  -7   4   16.41    7.49
   3  -3   3   44.43    3.91
   4 -10  -1   21.81   11.55
   4  -9   0  582.62   18.78
   4  -8   1   16.06   11.43
   1  -8   4   11.16    6.53
   2  -9   3   67.40    9.53
   3 -11   0  113.46   11.92
   3 -10   1  177.71   13.36
   3  -7   3   -1.84    9.55
   4 -11  -3   -1.49    9.33
   4  -4   1  283.95   10.94
   0 -10   3  211.32    9.62
   1 -12   1   22.72    7.87
   1 -11   2  278.19   11.34
   2  -6   4   14.20    6.83
   3 -13  -4   34.77    7.74
   3  -6   3  294.21   11.52
   3  -5   3  116.65    8.06
   3  -4   3  315.04    9.46
   4 -11  -7   55.54    7.55
   4 -11  -4    2.04    8.91
   4  -7   1   -6.32    7.38
   1 -14  -2   26.20    6.55
   2 -10   2   41.94   10.78
   3 -13  -5    1.94    8.60
   3 -12  -2    7.55    9.81
   4 -11  -6   69.90    9.12
   4 -10  -8   15.85    7.67
   4 -10  -2   13.38   11.23
   4  -9  -1    0.31   12.05
   4  -8   0   22.54   10.55
   4  -5   1  566.24   13.57
   0 -13   0    7.55    7.29
   1  -7   4  471.43   11.40
   2 -14  -4  102.56    7.66
   3 -13  -6  170.15    8.89
   3  -8   2   17.15    8.23
   3  -3   2  148.12    6.14
   4  -4   0   23.40    6.86
   4  -3  -1   41.99    5.74
   0 -12   1   -4.71    7.77
   0 -11   2   54.37    7.36
   1  -9   3   30.29    9.66
   2 -13  -2  151.06   10.17
   3 -11  -1   16.41   10.91
   3  -9   1   19.24   11.65
   4 -10  -3    5.86   10.99
   4  -7   0   -7.38    9.10
   4  -3  -3   57.84    5.42
   4  -3  -2  606.30   11.73
   0  -7   4   67.32    5.18
   2 -14  -5  121.42    7.74
   3 -12  -3   10.76    9.82
   3 -10   0   44.05   12.17
   4 -10  -7   -0.71    7.82
   4 -10  -4  143.78   12.53
   4  -9  -8  108.60    8.79
   4  -9  -2   22.46   11.93
   4  -8  -1  324.69   15.06
   4  -6   0  304.82   12.83
   4  -5   0   28.83    8.19
   1 -13  -1   51.15    8.11
   3 -12  -9   55.10    7.30
   3  -6   2  190.78    9.87
   3  -5   2  976.32   16.00
   3  -4   2  204.37    7.60
   4 -10  -6   77.45   10.07
   4  -8  -8   76.15    8.84
   0 -14  -2    0.60    6.03
   0  -9   3   86.34    7.29
   1 -10   2  131.27   10.19
   2 -14  -6   36.04    6.89
   2 -12  -1    9.10    9.84
   3 -12  -4  193.12   12.00
   3  -8   1   39.18   10.08
   4  -9  -7   29.87   10.29
   4  -9  -3  142.71   13.60
   4  -8  -2   -7.33   11.18
   4  -6  -1   -2.52    8.69
   4  -4  -2   70.72    7.03
   1 -12   0   49.62    9.33
   1 -11   1   46.91    9.71
   1  -8   3  262.58   10.33
   2 -14  -7   36.51    6.32
   2 -13  -3  248.26   11.68
   2 -11   0   29.34   10.87
   2 -10   1   12.87   11.08
   2  -5   3    0.07    4.90
   3 -11 -10   -1.24    5.60
   4  -4  -4   16.63    5.39
   4  -4  -3  766.42   13.98
   3 -12  -8   33.54    7.64
   3 -12  -5   82.56   10.31
   3 -10  -1   42.16   10.15
   3  -9   0   18.15    7.46
   3  -7   1 1085.29   19.56
   4  -9  -6  211.88   12.27
   4  -9  -5   24.83   11.11
   4  -8  -7  466.71   13.54
   4  -8  -3  293.47   14.30
   4  -7  -7    3.01    8.30
   4  -7  -2  106.56   12.09
   0 -10   2  397.95   12.81
   2  -8   2  324.24   12.63
   3 -12  -6   35.40    8.95
   3  -4   1  454.94   10.43
   4  -6  -2   26.90    8.71
   4  -5  -5  248.39   10.57
   1  -7   3  380.10   10.56
   2 -13  -4    4.77    8.97
   2 -12  -2   81.46   11.58
   3  -8   0  263.69   12.98
   3  -6   1   67.98    7.62
   3  -5   1  936.03   15.35
   4  -8  -6  115.67   10.51
   4  -8  -5  199.88   12.88
   4  -7  -6  107.98    9.62
   4  -6  -6  573.30   13.53
   4  -6  -3  207.29   11.81
   0 -11   1   45.26    8.64
   0  -8   3   12.31    5.65
   2 -13 -10   16.92    5.57
   2 -11  -1    5.83   11.60
   2  -9   1  163.27   11.90
   2  -7   2  200.69    9.80
   3 -11  -9  288.59   10.77
   3 -11  -4   13.41   11.58
   3 -10  -2   -2.41   11.62
   3  -9  -1   99.07   12.21
   4  -7  -5    3.79    7.89
   4  -7  -4   47.06    9.50
   4  -6  -5   12.88    7.66
   4  -6  -4    3.14    7.32
  -1 -13  -1   51.98    7.42
   0 -14  -3   15.15    7.46
   1  -6   3   22.31    5.07
   2 -13  -5   67.17    9.97
  -1 -12   0   23.09    8.44
  -1 -11   1   20.00    6.37
   0 -15  -6   -9.38    5.52
   1 -10   1  234.06   12.84
   2 -13  -6    2.66    8.78
   2 -12  -3   -1.75   10.96
   3 -11  -8   95.38   10.59
   3 -11  -5    0.84   10.94
   3 -10  -3   10.20   12.56
   3  -4   0   20.53    4.84
  -1 -15  -5   71.23    7.02
   0  -7   3  240.29    7.96
   1 -13  -3   10.01    9.36
   2 -13  -8  155.29    9.55
   2 -13  -7    5.93    8.12
   2 -12 -11   23.41    5.84
   2  -5   2  975.03   14.23
   3 -11  -6   35.82   10.92
   3  -9  -2  141.28   12.88
   3  -8  -1  325.30   13.81
   3  -6   0   69.14    7.64
   3  -5   0   -0.59    5.92
  -1 -14  -3   32.65    8.22
   0 -15  -7   -4.15    5.65
   0 -13  -2   97.94   11.30
   1 -14  -6   36.38    8.14
   1  -8   2  231.70   10.44
   2 -11  -2  118.30   13.68
   3 -10  -9   24.87    8.14
   3 -10  -4   68.60   13.17
  -2 -14  -3    5.28    6.47
   2 -12  -4   13.77   11.45
   2 -10  -1  171.57   13.27
   2  -9   0    4.67   10.71
   3  -7  -1   61.54    8.66
  -1  -9   2  208.43    9.12
   0 -15  -8   -5.95    5.45
   0 -10   1  597.61   16.04
   1 -14  -9    4.92    6.71
   1 -14  -8   -9.97    6.84
   1 -14  -7   69.27    8.71
   1 -12  -2   29.62   11.26
   2  -7   1   43.96    7.59
   3 -10  -8   44.41   10.19
   3  -4  -1   79.99    5.72
   0 -12  -1  149.40   11.46
   0 -11   0  222.07   11.97
   1 -11  -1   52.50   11.28
   1  -7   2   88.23    7.52
   2 -12 -10   21.76    7.26
   2 -12  -5   75.10   12.42
   2 -11  -3   18.11   12.86
   3 -10  -7   40.74   11.31
   3 -10  -6  382.42   16.39
   3  -9  -9   -6.13    8.06
  -1 -13  -2   48.28    8.53
   2  -6   1  844.95   14.75
   3  -9  -4   94.83   12.08
   3  -8  -9  163.30   10.71
  -2 -13  -2  132.94    9.47
  -1 -10   1  329.82   11.89
   0 -14  -5   66.79    9.24
   1  -6   2  191.60    7.46
   2 -12  -8   68.48   10.74
   2 -12  -7   77.56   11.60
   2 -12  -6  167.26   11.20
   2 -10  -2   61.33   11.38
   2  -5   1    9.56    3.11
   3  -9  -8  417.58   14.56
   3  -9  -5   40.19   11.21
   3  -8  -3  209.20   12.92
  -2 -15  -6   10.33    5.54
  -1 -14  -4    7.20    7.64
  -1 -12  -1   -1.23    8.07
   1 -13 -11  237.93    9.19
   1 -12  -3   -8.18   11.77
   2 -11  -4   34.47   13.47
   3  -5  -2  109.47    7.64
  -1 -11   0   27.86    8.32
   0 -14  -6  154.65   10.61
   2  -7   0   45.43    7.60
   3  -8  -8   -2.60    8.64
   3  -8  -4  209.12   13.64
   3  -7  -3   51.64    9.43
  -2 -14  -4    9.17    6.84
  -1 -15  -8    2.14    6.14
  -1  -8   2  108.57    6.60
   0  -9   1  199.48   10.42
   1 -13  -6   -1.49    7.94
   1  -9   0   86.69   10.14
   2 -11 -10    1.11    8.56
   2 -11  -5  162.80   15.15
   2 -10 -11    1.67    8.32
   2 -10  -3    9.85   10.66
   3  -8  -7  292.92   13.39
   3  -7  -8   81.68    8.70
   3  -6  -3  232.81   10.71
  -1 -15  -9   17.10    6.07
   0 -14 -11   25.88    6.48
   0 -14  -7   -1.37    8.38
   0 -13  -4   41.57   10.98
   0 -11  -1  113.97   12.34
   0 -10   0  281.37   13.14
   0  -7   2  293.62    8.98
   1 -13  -9   -8.05    8.19
   1 -13  -7   22.89   10.64
   1 -12 -12   37.27    6.95
   1 -12  -4   55.04   12.90
   1 -10  -1   93.36   11.73
   2  -9  -2   85.79   11.58
   2  -8  -1   71.42    7.24
   2  -6   0  226.83    9.26
   3  -8  -6   72.17   10.63
  -2 -15  -7  155.38    7.74
  -1 -13  -3  317.09   13.19
   0 -14 -10   28.71    8.60
   1 -13  -8   13.02    9.73
   2 -11  -9    5.99   10.09
   2 -11  -7   12.94   11.93
   2 -11  -6    9.82   12.75
   2  -5   0  777.31   13.11
   3  -7  -7   -5.55    8.18
   3  -7  -5  555.75   15.50
   3  -5  -6   42.67    6.91
   0 -14  -9   97.90    9.40
   0 -14  -8   33.61    8.90
   2 -10  -4  119.31   13.28
   3  -5  -5   -0.16    5.41
   2 -14  -7   28.33    6.15
   2 -14  -6   23.99    6.42
   2  -8   3   39.22    7.67
   3 -12  -4  181.05   11.97
   3 -11  -9  312.52   10.81
   3  -7   2  152.86   10.55
   3  -4   2  201.78    7.65
   4  -9  -5   14.64   11.24
   4  -9  -4   17.72   11.81
   4  -8  -2   -8.87   10.35
   4  -7  -6  123.25   10.44
   4  -6  -1   -3.22    7.93
   4  -5  -2  478.28   13.68
   3 -12  -7   17.81    8.50
   3 -12  -6   59.68    9.34
   3 -12  -5   67.84   10.13
   3 -11  -2   39.49   11.75
   3  -6   2  191.86    9.82
   3  -5   2  985.32   16.09
   4  -8  -3  323.61   14.76
   4  -6  -5   10.08    7.73
   4  -6  -2   23.98    9.83
   2 -13  -3  256.57   11.72
   3  -8   1   41.07   10.61
   4  -8  -4   35.56    8.01
   4  -7  -5   17.48   10.23
   4  -7  -4   35.54   10.76
   4  -6  -3  193.32   11.24
   0 -13   0    9.41    6.57
   1 -13  -1   50.67    8.88
   1  -9   3   32.88    7.37
   2  -9   2  445.14   14.31
   2  -7   3   23.70    7.35
   3 -11  -8   85.92    9.42
   3 -10  -9   26.81    8.26
   3  -9   0   10.73   10.71
   0 -11   2   48.93    7.20
   1  -6   4  372.64    9.10
   2 -13  -9  114.69    8.21
   2  -6   3 1118.68   16.49
   3 -11  -3  195.67   12.02
   3  -7   1 1077.14   20.26
   3  -4   1  466.31   10.65
   1 -12   0   45.39    9.71
   1 -10   2  127.74   10.16
   2 -11 -11  347.39    9.94
   2  -5   3    0.04    4.71
   3 -11  -4   16.66   12.99
   3 -10  -2    2.40   12.65
   3  -9  -9   17.31    8.27
   3  -8  -9  159.35    9.39
   3  -6   1   56.11    8.31
   3  -5   1  973.73   16.24
   0 -14  -2    8.97    6.48
   1 -14  -4   31.99    9.83
   2 -13  -8  162.76   10.15
   2 -13  -5   56.76   10.20
   2 -12 -10   19.17    6.89
   2 -12  -2   75.51   11.85
   3 -11  -6   52.62   11.67
   3 -11  -5   -7.00   11.42
   3  -9  -1   85.31   12.90
   2 -13  -7   -3.24    8.16
   2 -13  -6   12.40    9.18
   3 -10  -3   20.99   12.36
   3  -6  -8  294.51   10.12
   3  -4   0   31.22    5.03
   0 -15  -5   15.58    6.23
   2 -11  -1   -0.62   11.69
   2 -10   0  -15.45   11.56
   3  -9  -8  425.80   14.57
   3  -7   0   14.37    6.30
   3  -5   0    3.05    5.70
   1 -14  -9   12.86    6.54
   1 -14  -5   31.80    8.19
   1 -13 -11  222.44    8.11
   2 -12  -3   -5.03   11.44
   3 -10  -6  370.34   15.77
   3 -10  -5   40.74   12.93
   3 -10  -4   60.16   13.48
   3  -9  -2  133.24   12.30
   3  -8  -8   -5.82    8.49
   3  -7  -8   93.38    8.80
   3  -6   0   70.56    6.44
   0 -15  -6    2.44    6.04
   0 -13  -1  194.21   10.45
   1 -14  -8   -6.70    7.21
   1 -14  -6   29.08    8.32
   1  -9   2   24.80    8.64
   1  -7   3  394.29   10.73
   2 -12  -9   23.02    8.24
   2 -11 -10   -6.25    9.13
   3  -7  -1   65.78    9.09
   3  -4  -1   84.09    5.29
  -1 -14  -2   26.78    6.48
   0 -15  -8    8.66    5.72
   0 -15  -7   -5.71    6.12
   0 -14  -3   31.84    8.39
   0 -10   2  415.18   13.34
   1 -14  -7   64.73    8.79
   1 -13  -3    0.65    9.78
   2 -12  -4   15.96   12.06
   2 -11  -2  118.16   13.41
   3  -9  -7   48.65   11.64
   3  -8  -2   74.67   10.51
   3  -6  -7    1.47    7.18
   3  -6  -1  390.64   12.47
   3  -4  -2  174.36    7.52
   0 -12   0   50.95    9.25
   0 -11   1   49.97   10.53
   1 -11   0   14.63   11.10
   1  -6   3   25.01    5.87
   2 -12  -8   54.50   10.76
   2 -12  -5   59.11   12.66
   2 -10  -1  174.01   14.04
   2  -9   0   10.82   10.53
   3  -9  -5   13.47   11.43
   3  -9  -4  108.61   13.64
   3  -8  -7  303.40   13.85
   3  -5  -6   51.12    6.39
   0  -8   3   13.37    6.65
   1 -13 -10  179.74    9.60
   2 -12  -7   71.56   11.69
   2 -12  -6  161.55   13.59
   2 -10 -10    3.76    9.98
   3  -8  -3  200.38   13.46
   3  -7  -2    5.11    7.59
   3  -6  -2  201.90   10.88
   3  -5  -2  107.97    8.05
   0 -14  -4   42.64    9.69
   1 -13  -4   63.33   11.60
   2 -11  -9   -2.59    9.50
   2 -11  -3   17.61   13.37
   2  -7   1   33.22    7.55
   3  -8  -5   36.43   10.57
   3  -8  -4  215.42   13.22
   3  -7  -6   12.41    8.51
   3  -7  -3   51.55    9.71
   3  -6  -6    8.10    7.82
   3  -5  -5    2.25    5.82
  -1 -13  -1   51.78    8.73
   0 -13  -2   84.48   10.60
   1 -12 -11   13.26    7.25
   2  -9 -10  296.60   12.68
   2  -6   1  882.16   15.63
   3  -7  -4  108.71   10.36
  -1 -14  -3   36.25    9.57
   0 -13 -12   15.62    5.45
   1 -13  -9   -8.51    8.52
   1 -13  -5  252.17   14.35
   1  -9   1   16.94    9.73
   2  -9  -1   -5.05   10.56
   2  -8 -10  312.08   11.18
  -1 -15  -6   79.45    7.86
  -1 -12   0   13.24    8.16
   0 -14 -10   19.06    6.86
   0 -14  -5   73.50    9.78
   0 -12  -1  149.36   14.07
   0  -9   2   23.88    7.49
   1 -13  -8    3.78    9.91
   1 -13  -6   -6.07   10.69
   2 -11  -7    5.87   11.87
   2 -11  -6    2.12   12.70
   2 -11  -5  162.11   15.32
  -2 -15  -5   14.72    6.98
  -2 -13  -1   99.72    9.09
  -1 -15  -9    9.84    5.82
  -1 -15  -7   67.17    7.57
  -1 -11   1   32.23    7.69
   1 -12  -3   -7.48    9.41
   1  -7   2   98.31    7.61
   2 -10  -3   11.04   10.93
  -1 -15  -8   10.41    6.10
   0 -14  -9   73.39    8.69
   0 -14  -7    1.54    8.96
   0 -14  -6  158.46   11.31
   0 -10   1  604.25   16.00
   1 -12 -10   72.36    9.66
   2 -10  -8  550.97   18.31
   2  -9  -9   39.01   10.05
   2  -9  -2   83.26   11.10
   0 -14  -8   32.95    8.79
   1 -12  -4   13.68   13.00
   1 -11  -2  108.93   13.41
   1  -6   2  183.98    7.77
   2 -10  -4  113.60   11.15
   2  -6   0  232.94    9.57
   2  -5   0  778.56   13.73
  -2 -14  -3   19.26    7.39
  -1 -13  -2   35.80    9.72
   0 -13 -11   38.81    8.04
   1 -10  -1  107.20   12.54
   1  -8   1  227.01    9.57
   2 -10  -7  109.92   10.23
   2 -10  -6   16.52   11.96
   2 -10  -5  -28.43   12.09
   2  -9  -3  268.92   14.04
   2  -8  -9   74.60    9.41
   2  -7  -9   63.60    7.92
   0 -13  -4   38.73   11.87
   0 -12 -12   96.34    8.14
   0  -8   2   20.72    6.50
   1 -12  -8  214.02   14.12
   1 -12  -5    4.48   13.06
   1 -10 -11   56.48   10.75
   2  -7  -1  686.40   16.33
  -1  -9   2  206.75   10.00
   1 -12  -7  245.87   15.48
   1 -12  -6   57.97   13.53
   1 -11 -10  140.55   11.71
   2  -9  -4   21.53   10.12
   2  -6  -1   84.93    7.05
  -2 -15  -9  178.81    8.90
  -2 -15  -8   -2.46    7.39
  -2 -15  -7  164.83    8.71
  -1 -14  -5   -4.49    9.25
  -1 -12  -1   -5.83    9.70
   0 -13  -5   93.96   13.03
   0 -11  -1  114.47   13.22
   2  -9  -6   15.04   11.13
   2  -9  -5   62.17   12.85
   2  -8  -8   58.84   10.07
   2  -6  -8    8.93    6.34
  -2 -14  -4    9.23    8.56
  -2 -13  -2  128.00    9.97
  -1 -14 -10  110.97   10.27
  -1 -13  -3  325.40   14.53
  -1 -11   0   20.85    9.38
  -1 -10   1  337.42   12.33
   0 -10   0  272.16   13.27
   0  -9   1  192.28   11.17
   1 -11  -4  229.37   15.03
   1 -10  -2  104.75   12.69
   1  -9 -11    9.06    7.98
   2  -7  -2   51.17    6.56
  -1 -14  -6   44.00    9.95
  -1 -13 -12   12.52    6.53
   0 -13  -9    6.03    9.77
   0 -13  -8  -16.14   10.58
   0 -13  -7  265.25   14.98
   0 -13  -6   31.06   12.19
   0 -12 -11   11.71   10.64
   0 -12  -3  416.27   16.91
   1  -9  -1  608.55   17.58
   2  -8  -7   22.23   10.60
   2  -6  -2   74.95    7.48
   2  -5  -7   70.58    6.18
  -3 -13  -2   18.48    8.36
  -1 -14  -9    7.52    8.29
  -1 -14  -8  143.94   11.03
  -1 -14  -7  108.07   10.79
  -1 -12 -13    3.66    5.83
   0 -11 -12   82.77    8.68
   1 -11  -5   27.63   11.64
   1 -10 -10   20.99   10.44
   2  -8  -5  285.85   11.91
   2  -7  -7  937.60   18.49
  -3 -15  -8    9.43    5.90
  -3 -14  -4   -3.09    7.01
  -2 -12  -1  305.68   13.97
   0 -12  -4    7.50   13.26
   0 -11  -2  186.79   14.30
   1 -11  -7  397.29   18.06
   1 -11  -6   90.53   13.13
   1 -10  -3  111.13   12.85
   2  -7  -6  101.26   10.17
   2  -7  -4   11.76    7.64
  -1 -13  -4   56.08   11.94
  -1 -12  -2  -11.59   10.97
   1 -10  -9  370.83   16.16
   1  -9 -10  190.22   13.37
   1  -9  -2    3.54   11.12
   1  -7   0  346.02   11.57
   2  -7  -5   -2.51    6.09
  -2 -14 -11  141.24    8.72
  -2 -13  -3  156.97   11.61
  -2 -11   0   56.96    8.63
  -1  -8   2  120.14    7.36
   0 -12  -5  -13.48   13.16
   0 -10 -12   74.94   10.57
   1 -10  -4   71.25   12.33
   1  -8  -1  160.99   10.57
   2  -5  -5    5.36    4.90
  -3 -12  -1    0.83    7.76
  -2 -14  -6   10.05    8.80
  -1 -13  -5   98.12   13.00
  -1 -11  -1  160.62   12.60
   0 -12  -9  218.15   14.30
   0 -11 -11   50.23   10.40
   0  -9   0  121.35   10.09
   1 -10  -5  101.70   12.89
   1  -8 -10  162.45   11.67
  -3 -14  -5    5.22    8.16
  -2 -14 -10   38.27    7.71
  -1 -13 -10    4.75    9.05
  -1 -12 -12   14.82    9.83
  -1 -11 -13   46.94    7.86
  -1 -10   0  138.57   10.98
  -1  -9   1  120.02    9.14
   0 -12  -8   50.54   13.03
   0 -12  -7   82.47   14.13
   0 -12  -6    5.71   13.46
   0 -11  -3    5.43   12.83
   1 -10  -7    9.87   11.89
   1  -6   0  398.19   10.84
  -2 -14  -9    8.92    8.37
  -2 -14  -8  127.27   10.75
  -2 -14  -7   -6.29    8.90
  -1 -13  -6   71.47   13.75
   0  -9 -12   99.59    8.52
   1  -9  -9   23.42   10.71
  -3 -13  -3  201.41   11.12
  -2 -13 -12    5.34    7.28
  -2 -12  -2  116.16   11.55
  -1 -13  -9  226.28   13.48
  -1 -13  -8   83.42   12.41
  -1 -13  -7   16.24   11.95
   0 -11  -4   30.29   12.03
   0 -10  -2  231.68   13.92
   0  -7   1  428.57   11.34
   1  -9  -4   67.29   10.13
   1  -8  -2    7.34    5.68
   1  -7  -1   50.74    5.72
  -3 -14 -11    5.97    6.28
   0 -10 -11  571.48   16.51
   1  -8  -9  186.12   11.66
  -2 -12 -13  239.07    9.82
  -1 -12  -4   23.07   13.04
  -1 -10 -13  555.75   13.58
  -1  -7   2  142.62    6.98
   0 -11  -9  198.74   14.80
   0 -11  -5  276.65   15.21
   0  -8   0   75.36    8.67
   1  -9  -7  362.69   15.22
   1  -9  -5  107.20    9.20
  -4 -14  -6   -0.37    7.21
  -3 -14 -10   46.72    8.25
  -3 -14  -7  255.04   11.88
  -2 -13  -5   75.14   12.28
  -2 -11  -1   32.98    9.90
  -1 -11 -12   15.90   10.58
   0 -11  -8   -5.34   12.68
   0 -11  -6  251.04   15.49
   1  -7  -9  370.45   12.47
   1  -6  -9  163.75    9.10
   1  -6  -1   56.73    5.05
  -3 -14  -9    0.58    8.40
  -3 -14  -8  -12.39    7.98
  -3 -13  -4   85.52   10.63
  -3 -12  -2   48.42    9.33
  -2 -13 -11   32.81    8.72
  -2 -10   0   34.23    8.27
  -2  -9   1  186.17   10.12
  -1  -8   1    5.52    6.06
   0 -11  -7  148.05   14.78
   1  -8  -4  379.83   13.31
  -4 -12  -2  118.43   10.55
  -2 -13  -6   -5.10   11.28
  -2 -12  -3    4.60   11.61
  -1 -12 -10   36.24    8.82
  -1  -9   0   38.00    8.66
   0 -10 -10  105.11   12.62
   0  -9 -11    1.95    9.03
   1  -8  -5   82.22   10.15
  -4 -14 -10    7.05    6.42
  -4 -14  -8   21.74    7.75
  -4 -13  -4   15.94    8.73
  -2 -13 -10  113.88   11.02
  -2 -13  -7   -8.83   11.14
  -1 -12  -9   17.09   12.12
  -1 -12  -6    4.48   13.24
  -1 -11  -3   54.41    8.98
   0 -10  -4   41.00   10.45
   0  -9  -2   23.66    6.82
   0  -7   0   67.19    7.04
   1  -8  -6  455.84   13.53
   1  -7  -8  108.53    9.57
   1  -7  -3  289.44   10.70
  -4 -14  -9  172.03    9.44
  -3 -11  -1  210.31   11.25
  -2 -13  -9   32.68   11.11
  -2 -13  -8  119.37   12.83
  -2 -12 -12   55.06    8.87
  -2 -11 -13   49.29    9.62
  -1 -12  -8   32.47   13.02
  -1 -12  -7  121.97   12.15
   0  -8 -11   57.22    8.81
   1  -6  -8   12.64    6.09
  -3 -12 -13   38.84    8.06
  -3 -11 -14  123.12    7.21
  -2 -12  -4   -2.63   12.30
  -2 -11  -2  167.12   13.08
  -1 -11  -4  256.56   15.02
   0 -10  -6  530.20   17.73
   0 -10  -5  499.09   15.45
   0  -9 -10   31.62   10.29
   1  -7  -7    7.12    7.61
   1  -7  -4   30.36    5.26
  -5 -13  -5    3.59    8.11
  -3 -13 -11    4.96    7.77
  -3 -12  -3   71.22   11.65
  -3 -10   0   80.67    8.28
   0 -10  -7   68.92   12.98
   0  -9  -3  889.07   19.41
   0  -7 -11  524.11   13.16
  -5 -12  -3   -5.84    7.93
  -4 -13 -12    6.12    6.16
  -4 -13  -5  309.43   12.54
  -3 -13  -6  284.65   14.22
  -2 -12 -11  -14.07    9.16
  -1 -11 -10    3.91   11.79
  -1  -9  -1  209.39   11.12
   1  -6  -7  194.84    9.05
  -4 -12  -3   29.16    9.15
  -3 -13 -10   75.87    9.83
  -3 -13  -7   -2.69   10.45
  -2 -12  -5    4.73   12.57
  -1 -11  -5  -10.66    7.60
  -1  -7   1  720.20   13.27
   0  -9  -9   53.96   10.91
   0  -9  -4   -6.97    7.77
   0  -8  -2  581.38   15.03
   1  -6  -4    4.99    3.59
  -3 -13  -9   11.72    9.82
  -3 -13  -8   21.26   10.79
  -2 -12 -10   27.16   11.77
  -2 -10 -13    0.36    7.57
  -2  -8   1   -0.76    5.56
  -1 -11  -8  170.23   14.69
  -1 -11  -6   -5.24   11.15
  -1 -10 -11    7.95   10.15
  -1 -10  -3   30.65   10.53
  -1  -9 -12   33.88    8.92
   0  -8 -10   22.12    8.83
  -5 -13  -6   59.96    8.65
  -4 -13 -11   43.53    7.57
  -4 -12 -13    0.57    5.90
  -3 -11  -2   75.83   10.54
  -3 -10 -14   11.39    6.38
  -2 -12  -9  210.19   14.48
  -2 -12  -7  504.79   18.59
  -1 -11  -7   90.45    9.36
   0  -9  -8  132.24   11.67
   0  -9  -7  123.49   12.40
   0  -9  -5   23.09    6.34
  -5 -13 -11    8.78    6.32
  -4 -13 -10   60.98    8.92
  -4 -13  -7   47.53    9.56
  -3 -11 -13  128.77   10.39
  -2 -12  -8    7.17   12.25
   0  -7 -10  310.22   11.58
  -5 -13 -10  215.66    9.24
  -4 -13  -9   -1.02    8.80
  -4 -13  -8  453.17   14.40
  -2 -11  -4    1.39   10.82
   0  -8  -9    3.66    8.83
  -5 -13  -9   -2.28    7.44
  -5 -13  -8    2.68    7.63
  -5 -12  -4  101.78    9.93
  -4 -12  -4   70.15   10.77
  -3 -12 -11   74.21   10.20
  -3 -12  -5   17.05   11.67
  -2 -10  -2  182.87   11.96
  -2  -9 -13  226.22   11.86
   0  -7  -2  629.03   13.59
   0  -6 -10   13.70    5.93
  -6 -12  -5    7.60    6.55
  -4 -12 -12  249.82   10.96
  -3 -11  -3  173.02   13.16
  -3  -9 -14  138.79    8.86
  -2 -10 -12    9.94    9.10
  -1 -10  -9   -0.34   11.19
  -1 -10  -5   35.91    9.78
  -1  -8  -1  686.25   14.90
  -4 -10 -14  349.38   10.13
  -3 -12 -10  105.63   11.75
  -3 -12  -6  269.80   15.37
  -3  -9   0   -5.46    6.58
  -2 -11 -10   15.46   11.37
  -2 -11  -5   36.83   12.42
  -2  -9  -1   26.61    8.31
  -1 -10  -8  752.04   20.01
  -1 -10  -7  621.71   17.80
  -1 -10  -6    9.68   10.10
  -1  -7   0  201.07    8.42
   0  -8  -7  258.74   11.86
   0  -8  -5 1055.04   18.58
   0  -7  -9   66.08    8.58
  -5 -12 -12   76.32    7.69
  -4 -11 -13   66.08    7.92
  -4 -10  -1   35.48    8.06
  -3 -12  -9  208.70   13.76
  -3 -12  -8   -3.49   11.20
  -3 -12  -7   44.56   12.18
  -2 -11  -9   58.73   12.47
  -2 -11  -6   17.86   10.48
   0  -7  -3  172.90    8.67
  -6 -12 -11   35.82    6.08
  -6 -12  -6   15.48    8.62
  -5 -12  -5   12.42    9.05
  -4 -12 -11   24.07    8.54
  -3 -10 -13  101.58    9.17
  -2 -11  -8    8.47   11.16
  -2 -11  -7  132.36   12.10
  -2  -8 -13    9.48    7.02
  -2  -8   0  104.54    7.80
  -2  -7   1  541.23   11.33
  -1  -9 -10    7.21   10.29
  -5 -11  -3   -0.09    8.46
  -4 -12  -6  158.22   12.75
  -3 -10  -2  223.57   12.22
  -1  -9  -4  210.15   11.33
  -1  -8  -2   92.11    8.30
   0  -7  -8   15.86    7.05
   0  -6  -9   75.40    6.95
  -6 -12 -10   50.34    7.95
  -5 -12 -11    9.56    7.75
  -4 -12 -10  132.93   11.30
  -4 -12  -7   35.44   10.98
  -3 -11 -11   99.54   11.24
   0  -7  -5  423.99   11.91
  -6 -12  -9   94.29    9.34
  -6 -12  -8   35.44    9.12
  -5 -12 -10   14.96    8.31
  -4 -12  -9   34.06   10.64
  -4 -12  -8  267.37   13.79
  -4 -11 -12   13.48    8.64
  -4  -9 -14   17.39    6.97
  -3 -11  -5   55.33   11.36
  -2 -10  -4  392.37   14.06
  -2  -9  -2   21.12    7.75
  -1  -9  -5  758.87   17.15
   0  -7  -6  123.57    7.86
  -6 -11  -4   21.72    7.80
  -5 -12  -9   10.13    8.55
  -5 -12  -7    1.66    8.82
  -4 -11  -4    3.02   10.44
  -3 -11 -10   43.13   11.15
  -3 -10 -12  393.31   14.91
  -3  -9 -13    4.32    8.95
  -3  -9  -1   61.87    9.98
  -2 -10 -10  156.04   12.96
  -1  -9  -7  204.32   11.92
  -1  -9  -6  122.21    9.70
  -1  -8 -10  790.62   17.00
  -1  -7 -11  213.26   10.22
  -1  -7  -1  161.87    7.20
   0  -6  -8  220.90    8.85
  -7 -11  -6   41.33    6.14
  -6 -11 -12  149.38    7.96
  -5 -12  -8  221.59   11.86
  -4 -10 -13   21.70    7.46
  -3 -11  -6   30.65   10.75
  -3 -10  -3   46.80   10.91
  -2 -10  -9   -1.76    9.65
  -2 -10  -5   14.21    6.94
  -1  -8  -3   20.07    6.65
  -5 -11 -12   -2.26    7.65
  -5 -11  -4  415.19   14.48
  -5 -10  -2   42.78    8.88
  -5  -9 -14    5.23    5.43
  -4 -11 -11  375.02   13.73
  -3 -11  -9  142.70   11.02
  -3 -11  -8   45.32   10.54
  -3 -11  -7  470.53   16.69
  -2 -10  -8   15.22    9.68
  -2 -10  -7   98.93   10.56
  -2 -10  -6    8.45    8.77
  -2  -9 -11  113.27   10.65
  -2  -8 -12  273.03   11.68
  -2  -8  -1   18.49    6.45
  -4  -5   6  143.08   10.47
  -4  -5   7   24.92    9.28
  -4  -4   4  267.50   10.67
  -4  -1   4  766.62   14.73
  -4   0  12   49.98   11.56
  -4   1   6  172.51   10.08
  -4   2   8   26.08    8.61
  -4   2   9    4.30   10.63
  -3  -6  10   91.99    7.92
  -3  -2  14   19.57    7.42
  -2   6  11   16.36    7.29
  -1   6  15    8.69    6.38
  -4  -4   9  108.63   13.69
  -4  -3   4  134.79    8.72
  -4  -2   4  106.84    8.46
  -4  -2  11   32.22   11.27
  -4   0   5  208.20    9.18
  -4   1  11   80.49   13.21
  -3   4   8   64.70    8.84
  -2   5  14   39.01    9.79
  -4  -4   5   16.83    7.80
  -4  -1  11  125.88   13.35
  -4   0  11   13.79   12.28
  -4   1   7  476.41   14.70
  -2   0  16   98.46    6.86
  -2   2  16   53.31    7.48
  -2   4  15   22.21    9.01
  -1   5  16    4.32    5.49
  -4  -4   8   48.79   11.30
  -4  -3   5   65.65    8.70
  -4  -1   5    9.01    6.33
  -4   0   6   11.24    7.55
  -4   1   8   13.28    6.73
  -4   1   9   36.03   11.14
  -3  -5  11  141.02    9.71
  -3  -4  12   86.38   10.73
  -3  -1  14   32.80    8.90
  -3   1  14   37.91    9.57
  -3   3   6  140.74    8.35
  -3   3  13   16.85   10.63
  -2   1  16   25.76    7.00
  -4  -4   7   -3.69    9.94
  -4  -2   5  251.98    9.80
  -4  -2  10   16.27   12.04
  -4  -1  10   78.84   13.38
  -4   0   7    5.05    8.21
  -4   0  10   31.20    9.47
  -3   0  14  211.41   11.81
  -2   5  13   -3.18   10.30
  -4  -2   6   76.29    9.76
  -4  -2   9  526.31   18.32
  -4  -1   6   27.27    6.39
  -4  -1   9  101.69   13.48
  -4   0   8   92.27   10.72
  -4   0   9   25.04    7.64
  -3   2  13  209.99   13.67
  -3   3   7  386.00   12.43
  -3   3  12    8.91   10.51
  -2  -2  15   -0.55    5.90
  -2   5   8   61.94    6.98
  -1   6  14   32.14    7.02
  -4  -1   7   61.65    7.96
  -4  -1   8    2.98   11.04
  -3  -6   8  110.07   10.72
  -2  -6  11    3.98    7.10
  -2   5  12    6.90   10.44
  -3  -5   3    4.28    4.61
  -3  -1  13  120.63   12.00
  -3   1  13    1.00   11.21
  -3   3  11   20.97   10.74
  -2  -1  15    7.05    8.84
  -2   5   9  421.78   12.42
  -1   4  16   19.52    7.12
  -1   5  15    5.89    8.32
  -3  -6   7   99.36    9.59
  -3  -4  11   38.16   10.04
  -3   0  13   19.23   11.51
  -3   2   6  508.12   12.78
  -3   2  12   53.52   11.76
  -3   3   9    4.67    9.79
  -2   2  15  123.39   10.58
  -2   5  10  261.00   11.55
  -2   5  11   10.37    7.87
  -1   6  13    8.06    6.77
   0   4  17   65.23    5.57
  -2  -5  12   28.90    7.90
  -2  -4  13   28.98    7.92
  -2   0  15   49.87    8.86
  -2   1  15    7.02    9.22
  -1   6   9  159.66    7.27
  -3  -5   9   -3.35    9.49
  -3   1   5   10.91    5.09
  -3   1  12    5.64   12.39
  -3   2   7  751.63   16.12
  -2   3  14   73.47   10.96
  -2   4  13   59.87   11.27
  -1  -1  16  206.35    8.51
  -1   6  10   19.59    7.09
  -1   6  12   24.01    7.28
  -3  -4  10  153.69   12.83
  -3   0  12   44.28   12.91
  -3   2   8    2.67    8.56
  -3   2  10  152.08   13.39
  -2  -2  14   15.41    8.51
   0   3  17    3.85    6.41
   0   5  16   32.93    6.28
  -3  -5   5    4.41    7.86
  -3  -5   8  330.98   13.79
  -3   1   6    1.11    5.62
  -3   1  11    4.75   10.44
  -3   2   9   34.80   10.70
  -2  -6  10  -18.11    7.77
  -2   2  14  260.36   13.67
  -2   4  12   15.20   10.94
  -1  -4  14   22.05    6.43
  -1   0  16   13.14    6.82
  -1   1  16   -2.60    7.31
  -1   2  16  173.66    9.69
  -1   4  15   74.06    9.10
  -1   5  14   22.34    8.44
  -3  -5   6   24.04    8.24
  -3  -5   7   29.87    9.24
  -3  -4   4  590.43   12.54
  -3  -4   9   17.36   13.18
  -3  -2  11  105.61   13.48
  -3   0   5  408.39   10.97
  -3   0  11   12.02   10.87
  -2  -1  14  448.85   14.77
  -2   3  13   15.46   11.11
  -2   4   8    9.94    6.38
  -2   4  11  409.92   15.02
   0   1  17   -8.32    5.51
  -3  -3   4   69.39    6.44
  -3  -1  11   32.12    9.98
  -3   1   7    8.44    6.94
  -3   1  10   12.38   10.50
  -2  -4  12  165.75   12.89
  -2   0  14   63.08   11.21
  -2   1  14   11.26   10.68
  -2   4   9   63.41    8.69
  -2   4  10   -7.45    7.97
  -1  -2  15  105.66    8.82
   0   6  14    8.80    6.33
  -3  -4   5  191.37    9.52
  -3  -2  10   16.06   12.23
  -3   0   6   39.18    6.53
  -3   0  10  263.27   13.76
  -3   1   8  116.43    9.48
  -1   5  13   34.22    8.70
   0   4  16  182.39   10.33
   1   4  17    4.57    5.69
  -3  -4   6  141.39    9.83
  -3  -4   7   11.10    9.17
  -3  -1   5    6.32    5.76
  -3  -1  10  137.30   12.62
  -3   0   9   72.95   10.09
  -2  -2  13   93.02   11.68
  -2   2  13  144.02   13.46
  -2   3  12  376.70   15.16
  -1   4  14  128.28   11.20
   0   5  15  192.16   10.58
  -3  -3   5 1108.87   17.57
  -3  -2   5   81.56    7.34
  -3  -2   9   26.39   10.71
  -3  -1   9  166.54   12.27
  -3   0   8  476.38   14.24
  -1  -6  11   49.36    8.99
  -1  -3  14  137.64   10.30
  -1  -1  15   44.36    8.75
  -1   2  15   90.70   10.50
  -1   5  12  779.86   16.64
  -3  -2   6    9.85    6.56
  -3  -2   8  163.12   12.34
  -3  -1   7   -2.47    7.12
  -3  -1   8  113.35   10.26
  -2  -3  12   69.50   11.74
  -2  -1  13   63.78   12.18
  -2   0  13  138.33   13.65
  -2   1  13    1.13    9.10
  -1   0  15   79.52   10.12
  -1   1  15   30.94    9.68
  -1   5   8   64.61    5.72
   0  -1  16   18.51    6.58
   1   3  17   48.93    6.06
  -3  -2   7   24.52    5.89
  -2  -4  11   17.40   10.70
  -2   2  12   71.71   11.50
  -2   3  10   27.25    8.93
  -1  -5  12  233.54   11.01
  -1  -4  13    4.05    8.37
  -1   5   9  335.29    9.86
  -1   5  10  133.07    8.71
  -1   5  11  166.24    9.89
   1   1  17   15.23    6.37
  -2  -2  12  122.63   13.41
  -1   3  14  139.65   12.35
  -1   4  13   46.17   10.62
   0  -5  13  162.74    9.09
   0  -4  14   -6.53    6.71
   0   0  16    7.59    7.12
   0   2  16   14.57    7.95
   0   6  12    6.36    6.18
  -2  -6   7   21.80    7.87
  -2  -5   9   29.90   11.46
  -2  -1  12  156.16   14.21
  -2   1  12   20.48   11.70
  -2   2  11   -6.82   10.65
  -1  -2  14   16.04    9.37
   0   1  16  251.47   10.67
   0   4  15   54.56    9.00
   0   5  14   89.33    9.10
   0   6  11  347.22   10.59
  -2  -6   5  262.46    9.26
  -2  -4  10   24.99   11.49
  -2  -3  11   26.41   11.16
  -2   0  12  214.92   11.49
  -1   2  14   79.90   11.94
   0  -2  15   18.04    8.10
   0   6  10    7.66    4.97
  -2   1  11  130.00   12.00
  -2   2   7   47.87    6.31
  -2   2  10   39.87    9.50
  -1  -3  13   80.79   10.58
  -1  -1  14  128.98   12.20
  -1   0  14   17.38   11.04
  -1   1  14  676.53   18.43
  -1   4  12    3.29    9.62
   1   4  16   10.28    7.10
   1   6  14   81.83    7.02
   2   3  17   18.71    5.95
  -2  -5   8   11.44    9.08
  -2  -2  11   62.63   12.59
  -2   0  11   54.50   11.14
  -2   2   8 2270.55   24.46
  -2   2   9   43.57    8.59
  -1  -5  11  146.00   11.32
  -1  -4  12   14.55   10.01
  -1   3  13   -0.66    6.93
   1  -1  16   -5.15    5.85
   1   5  15   20.29    8.37
   2   5  16  262.15    8.88
  -2  -1  11  142.51   10.07
  -2   1  10   49.41    9.32
  -1   4  11  175.28   10.37
   0  -3  14   -9.65    8.11
   0  -1  15   53.56    9.95
   0   5  13   28.55    8.38
  -2  -5   7   57.94    9.02
  -1  -2  13   14.16   11.19
  -1   2  13   40.33   10.96
  -1   4   8  534.82   11.34
   0  -6  11  148.82   10.40
   0   0  15  361.64   13.59
   0   2  15   57.14   10.97
   0   4  14   -5.45    9.29
   1  -4  14   11.05    7.44
  -2  -5   5  250.90    8.91
  -2  -2  10   50.83   11.70
  -2  -1  10  100.96   11.61
  -2   0  10  114.68   10.49
  -1  -6   9   83.29    9.58
  -1  -1  13  258.42   14.77
  -1   1  13   34.29   11.20
  -1   4   9  856.83   14.83
   0   1  15    4.54    9.76
   0   5  12   82.96    9.87
   1  -5  13   11.36    6.26
   1   0  16   23.19    7.28
   1   1  16   44.08    7.84
   1   2  16   48.37    8.20
  -2  -4   8   75.13   10.33
  -2   1   7    0.76    3.55
  -2   1   8  382.90   11.12
  -1  -3  12    8.88   11.04
  -1   0  13  213.85   14.73
   0  -5  12  -19.26    7.66
   3   5  16    3.76    4.71
  -2  -4   7   46.49    8.47
  -2  -2   9  116.19   11.06
  -2  -1   9   27.47    8.65
  -2   0   9  196.25    9.15
  -1  -5  10   -3.06    9.42
  -1   2  12   94.48   11.95
   0  -2  14  442.26   14.66
   1  -2  15   26.75    7.47
   1   4  15   33.35    8.25
   2  -1  16    1.87    5.60
  -2  -4   5   33.58    5.94
  -2   0   6 1045.23   15.33
  -2   0   7  213.70    8.81
  -2   0   8  154.05    9.09
  -1  -6   8  405.52   14.09
  -1  -2  12  294.20   15.51
   0   4  13  175.85   11.51
   0   5  11   74.17    7.80
   1   6  12   -3.55    5.57
   2   6  14   -8.34    5.38
  -2  -2   8  143.15    9.85
  -2  -1   8  710.02   15.59
  -1   1  12   81.00   11.08
   0  -3  13   44.96   10.34
   0  -1  14   -5.24   10.20
   0   2  14   76.30   11.67
   0   5  10    1.55    5.48
   2  -4  14   38.55    6.18
   2   3  16  149.57    9.85
  -2  -3   5   45.44    5.38
  -2  -2   7    4.70    6.12
  -2  -1   6   26.86    5.28
  -2  -1   7   67.32    6.87
  -1  -3  11    6.05   11.23
  -1  -1  12   10.40    8.60
  -1   0  12    6.12    9.69
  -1   2  11  160.95   11.18
   0  -6  10  394.60   13.16
   0   0  14  122.88   12.42
   0   1  14  190.88   13.50
   1  -3  14  308.88   11.80
   1  -1  15   24.56    8.78
   2  -5  13  105.32    6.53
   2   0  16  107.46    7.95
  -2  -2   6  296.56    8.83
  -1  -6   7   11.84    8.54
  -1  -5   9    8.56    9.19
   0  -7   8  189.83   10.07
   0  -5  11   71.44   10.27
   0   4  12   10.56    8.00
   1   0  15   15.72    9.15
   2   1  16    0.68    6.98
   2   2  16   61.87    8.01
   3   4  16  422.75   10.01
  -1  -2  11   72.42   11.46
   0  -2  13   19.22   11.10
   1  -6  11  148.41    9.30
   1   1  15   14.98    9.55
   1   4  14   26.89    9.67
   1   5  13   32.10    7.76
   2  -2  15   28.81    7.46
  -1   0  11  239.02   13.03
  -1   2  10 1596.37   22.23
   0   2  13   89.24   11.16
   1  -5  12   10.58    8.05
   2   4  15   51.53    9.69
   3   0  16   11.58    5.90
   3   3  16   33.36    7.47
  -1  -6   6  101.31    7.79
  -1  -5   8   11.31    7.81
  -1  -3  10   30.61   11.09
   0  -1  13   75.99   12.58
   0   4  11   85.32    8.71
   1  -2  14   26.65    9.54
   3   1  16   55.43    7.00
   3   5  15   -3.68    5.84
  -1  -6   5  134.93    7.36
  -1  -4   9  184.57   12.68
  -1   1  10 1031.99   18.90
  -1   2   9  224.48    8.87
   0  -6   9   95.17   10.00
   0  -3  12  222.87   13.94
   0   0  13   11.17   11.17
   0   1  13   96.06   11.65
   1  -7   9   34.59    8.74
   1   5  12   58.87    8.82
   2  -3  14  101.52    8.89
   2  -1  15   80.50    9.43
   3  -2  15  124.76    7.55
   4   3  16   63.55    5.62
  -1  -2  10   58.43   10.36
  -1   0  10  112.28    9.51
  -1   2   8   27.22    5.71
   0  -7   7   19.52    5.94
   0  -5  10   -8.88    9.50
   0   4  10 1344.99   18.26
   1  -1  14    7.04   10.26
   4   2  16    8.44    5.06
   4   5  15  167.78    7.67
  -1  -5   7   21.00    7.90
  -1   1   9   20.48    6.79
   0  -2  12   77.73   12.59
   0   2  12   84.61   10.82
   1  -3  13   16.35    9.95
   1   0  14  723.91   18.46
   1   2  14  169.57   12.61
   1   4  13   38.19    9.25
   2  -6  11   12.70    7.98
   2   0  15   22.74    8.65
   2   6  12  625.43   12.57
  -1  -4   8    3.79    7.76
   0   4   9  800.12   13.48
   1  -6  10    6.49    8.39
   1   1  14   -8.02   10.72
   2  -5  12    1.83    7.80
   2   1  15   -4.03    8.72
   3  -3  14    6.39    6.69
   3  -1  15   11.99    8.38
   3   4  15   48.98    7.41
  -1  -2   9   72.67    9.58
  -1   0   9   10.86    6.35
   0  -6   8   71.29   10.48
   0  -1  12  145.07   12.74
   0   0  12  502.43   16.56
   0   1  12   76.18   11.55
   1  -5  11   59.84   10.76
   2  -2  14   24.12    9.00
  -1  -1   9   34.13    6.08
   0  -3  11   15.41   11.51
   1  -2  13   84.75   12.06
   2   5  13   79.80    8.26
   3  -6  11  127.96    7.53
   3   5  14   44.21    8.44
   4  -1  15  138.61    7.23
  -1  -4   7   20.07    5.68
   0  -5   9    7.38    8.82
   1  -7   8   30.17    7.52
   1   4  12  543.53   13.97
   1   5  10  151.15    8.06
   2  -7   9   45.82    8.62
   3  -5  12    8.62    6.61
   3   0  15   70.67    8.56
   3   3  15   65.88    8.38
   4   4  15  165.78    8.06
  -1  -2   8   18.92    7.62
  -1  -1   8   38.70    7.28
   0  -2  11   22.42   10.67
   1  -3  12  384.99   15.78
   1  -1  13  212.96   14.32
   1   2  13   86.08   11.11
   2  -3  13   18.28    9.45
   2  -1  14   11.52    9.98
   3   1  15  410.69   12.96
   3   2  15  184.93   10.53
  -1   0   7 1008.45   15.18
   0  -6   7   -1.25    8.78
   0  -1  11   13.99    9.19
   0   1  11    5.25    8.42
   1   1  13    0.05   11.11
   2   0  14   -5.12   10.23
   3  -2  14   52.02    8.50
   4   0  15  260.54    9.67
   5   3  15   20.56    6.22
  -1  -2   7   -8.08    5.18
  -1  -1   7 1040.04   16.10
   0   0  11   17.38    6.39
   0   3   9  450.42   11.22
   1  -6   9    8.84    9.05
   1   5   9  427.29    9.47
   2  -6  10   24.38    8.34
   2   2  14  105.99   11.58
   2   5  12   60.63    8.64
   4  -2  14   13.65    6.88
   4   1  15    7.13    6.84
   4   3  15  143.85    8.74
   4   5  14   82.02    7.95
   5   1  15   47.34    5.93
   5   2  15  113.44    6.86
  -1  -3   6   11.06    5.14
   0  -5   8   10.56    8.30
   0   2  10   -1.08    4.96
   1  -5  10   21.80   10.62
   1  -2  12   29.32   12.06
   1   4  11  106.44    8.35
   2  -5  11  566.98   16.02
   3  -7   9    8.98    7.40
   3   4  14   13.77    8.03
   0  -2  10   19.98    9.77
   1  -7   7   63.06    8.32
   2  -2  13  197.73   13.19
   3  -3  13    1.74    8.21
   3  -1  14  112.31   11.23
   3   5  13  113.37    9.70
   0  -6   6   21.09    6.87
   0  -1  10    7.50    7.86
   0   1  10  656.43   14.55
   1  -1  12   80.88   11.09
   0   0  10   10.92    5.42
   0   2   9  302.33    9.15
   1  -3  11   14.76   10.94
   1   0  12   15.48   10.44
   1   1  12  281.75   14.44
   1   4  10   11.30    6.14
   2  -1  13   27.15   10.85
   3  -6  10   10.73    7.99
   3   0  14    6.21    9.97
   4  -3  13  270.22   10.84
   4  -1  14   94.58    8.91
   5  -1  14    4.06    5.94
  -7 -10  -7   15.26    9.99
  -7  -9  -9    3.20    9.39
  -6 -10  -8  230.37   13.03
  -6 -10  -2   67.21   11.86
  -6  -7 -11  401.29   14.57
  -3  -9  -6    6.62    9.46
  -2  -8  -3  185.34    9.90
  -2  -7  -7   44.89    8.93
  -8  -9  -7  108.95    9.43
  -7 -10  -6  113.04   12.62
  -7 -10  -5   10.49    9.93
  -5 -10  -7  329.67   18.10
  -5  -9  -9   14.57   12.99
  -4  -9  -8   61.63   12.66
  -3  -9  -4   25.33   11.07
  -3  -9  -3   -1.13    7.04
  -3  -7  -9    0.33    9.43
  -8  -9  -3  -12.63    9.47
  -6 -10  -7  104.51   11.42
  -6 -10  -3   49.06   12.51
  -6  -9  -9  115.80   14.19
  -6  -9   0  247.11   14.90
  -6  -6 -11   75.09   11.10
  -5 -10  -6   18.26   13.93
  -5 -10  -4    8.94   13.52
  -5  -9   0  257.40   14.22
  -5  -6 -11  137.14   11.08
  -4  -7 -10   13.82    9.73
  -3  -8   0  422.06   14.66
  -2  -7   0    2.57    6.36
  -8  -9  -6   13.31    8.67
  -7  -9  -1   29.10   11.67
  -6 -10  -6   25.18   12.80
  -6 -10  -5   84.39   13.93
  -5  -5 -11   89.28   10.74
  -4  -8  -9   50.63   11.73
  -2  -7  -6  111.53    9.38
  -8  -9  -5   23.88    9.72
  -8  -9  -4   57.92    9.93
  -8  -8  -8    4.83    8.85
  -8  -7  -9   10.39    7.78
  -7  -9  -8   90.74   12.06
  -7  -7 -10  598.93   19.12
  -6  -5 -11  425.35   14.17
  -5  -9  -8  162.53   15.95
  -4  -9  -7    3.31    7.40
  -3  -8  -7   35.66    7.53
  -7  -8  -9   11.17   11.01
  -6  -9  -8   20.67   13.35
  -4  -9  -2   14.10   11.37
  -4  -8   1   31.56    9.15
  -3  -7  -8    4.11    9.02
  -2  -7  -5  100.37    8.41
  -2  -6  -7  634.14   15.70
  -8  -8  -1    4.56    7.40
  -7  -9  -7   92.67   12.73
  -7  -9  -2   32.89   11.18
  -6  -7 -10  -10.53   13.39
  -5  -9  -1  167.38   14.11
  -5  -8  -9    7.86   11.80
  -5  -7 -10   87.18   12.61
  -4  -9  -5    5.11   11.11
  -4  -9  -3  120.47   13.52
  -4  -8  -8   36.25   12.31
  -3  -8  -6   86.85    9.96
  -2  -7  -4  285.60   11.54
  -8  -8  -7   14.89    9.09
  -7  -6 -10  198.16   14.13
  -6  -8  -9   44.54   13.49
  -5  -9  -7   13.00   12.84
  -4  -9  -4  134.87   13.80
  -3  -8  -5  170.80   11.56
  -8  -6  -9   16.41    8.05
  -7  -9  -6    3.90   11.74
  -6  -9  -7   17.14   13.58
  -6  -8   1   57.32   10.62
  -5  -9  -2   20.14   13.10
  -5  -8   1   23.78    9.81
  -4  -5 -10   44.72    9.09
  -3  -8  -4  160.65   11.88
  -3  -8  -3   11.25    8.58
  -3  -5  -9   20.72    7.79
  -2  -6  -6 1465.75   21.93
  -8  -8  -6   44.37   10.35
  -8  -8  -2   10.39    9.70
  -8  -7  -8   62.30   10.27
  -7  -9  -5  262.55   15.92
  -7  -9  -4   21.92   11.91
  -7  -8  -8   69.68   12.83
  -7  -8   0   -0.85   11.93
  -6  -9  -6   48.44   14.25
  -6  -9  -2   10.87   12.60
  -5  -9  -6  187.43   13.14
  -5  -9  -3   51.02   14.27
  -5  -6 -10   18.03   11.07
  -4  -8  -7   -1.77   10.10
  -3  -7  -7   27.19    9.46
  -2  -5  -7   19.94    6.29
  -8  -5  -9  136.85   11.15
  -7  -5 -10   39.69   10.11
  -6  -9  -5  287.81   17.93
  -6  -6 -10   18.38   10.95
  -5  -9  -5   34.67    9.63
  -4  -4 -10  101.64    9.21
  -3  -4  -9   96.39    9.00
  -8  -8  -5   15.01   10.31
  -8  -8  -4    9.41   10.39
  -7  -4 -10   83.28    9.66
  -6  -9  -4   58.43   13.51
  -4  -7  -8  214.86   13.46
  -2  -6  -5  296.37   10.70
  -8  -7   0   14.29    9.05
  -8  -4  -9   13.79    8.69
  -7  -8  -7  379.72   17.48
  -6  -5 -10  371.59   16.33
  -5  -8   0   67.77   12.06
  -5  -5 -10   -8.95    8.93
  -4  -8  -6  275.34   13.13
  -4  -8  -1   11.11    9.41
  -3  -7  -6  606.97   16.98
  -8  -7  -7   31.30   10.28
  -6  -8  -7    3.51   14.07
  -6  -7   2   17.61   11.06
  -5  -8  -7   48.99   12.81
  -5  -7   2  125.13   11.76
  -4  -8  -5   29.07    9.58
  -9  -6  -5   76.65    9.27
  -7  -8  -6   91.08   14.26
  -7  -7  -8   20.72   12.64
  -6  -4 -10  127.16   12.29
  -4  -8  -3   -5.75    9.83
  -3  -7  -5  476.78   14.53
  -3  -6  -7   16.86    7.04
  -3  -5  -8   84.67    8.39
  -9  -6  -4    4.52    8.70
  -9  -6  -3   37.43    8.57
  -9  -5  -6    1.57    8.94
  -8  -7  -6  253.87   14.26
  -7  -8  -5   14.61   12.74
  -7  -7   1   23.55    9.66
  -6  -8  -1  118.58   14.14
  -5  -8  -6   49.30   11.55
  -5  -8  -1   27.16   11.99
  -5  -7  -8   24.49   12.53
  -5  -6  -9   92.69   12.72
  -4  -7   1  284.61   12.83
  -4  -5  -9   86.05   10.23
  -3  -7  -4  771.84   17.43
  -7  -8  -4    5.13   12.80
  -6  -6  -9    8.53   12.54
  -5  -8  -5   94.25   12.00
  -3  -7  -3  337.54   12.72
  -8  -7  -5  180.18   13.54
  -8  -6  -7   79.43   10.71
  -8  -6   1   -1.06    7.98
  -7  -7  -7   76.06   13.67
  -7  -5  -9   38.07   11.64
  -6  -8  -5  245.33   15.69
  -5  -8  -4  582.45   19.98
  -5  -8  -3   44.07   12.86
  -9  -5  -5   57.49    9.04
  -8  -7  -4   15.80   11.08
  -8  -7  -3   12.76   10.64
  -7  -6  -8   12.28   12.14
  -6  -8  -4  168.99   14.80
  -6  -7   1   22.87   10.63
  -5  -7  -7   93.12   13.27
  -5  -7   1    2.34    9.12
  -5  -5  -9  273.95   13.01
  -4  -7  -6   72.47    9.67
  -3  -6  -6  334.60   11.75
  -3  -4  -8    8.71    5.88
  -9  -4  -6   16.33    8.18
  -8  -4  -8   62.38    9.67
  -7  -7   0   36.38   11.76
  -7  -4  -9  509.21   16.45
  -6  -7  -7   39.85   13.55
  -6  -5  -9   97.53   12.97
  -4  -7   0   18.77    8.76
  -3  -6   1  584.38   13.48
  -9  -5  -4  194.81   10.96
  -8  -6  -6   98.99   11.60
  -8  -6   0  206.83   14.18
  -7  -7  -6   12.58   12.65
  -7  -6   2   52.28    9.77
  -4  -7  -5    0.98    7.45
  -4  -6  -7    0.53    8.03
  -4  -3  -9 1369.97   19.98
  -9  -5  -3   19.48    8.79
  -9  -5  -2   50.16    8.81
  -8  -5  -7   81.14   10.80
  -8  -3  -8  189.58   10.57
  -8  -2  -8  248.63   11.00
  -7  -7  -5    6.67   12.38
  -7  -7  -1   39.17   12.16
  -7  -3  -9  152.52   10.76
  -7  -2  -9   -1.07    7.92
  -5  -7  -6  458.35   16.23
  -4  -7  -4  302.35   12.48
  -4  -7  -1  436.16   14.06
  -4  -6   2   35.62    8.23
  -4  -5  -8    3.11    7.37
  -3  -6  -5  242.51    8.98
  -9  -4  -5    7.64    8.29
  -8  -6  -5   85.72   12.04
  -7  -7  -4  520.64   18.99
  -7  -6  -7   26.71   12.32
  -6  -7   0   33.91   11.40
  -6  -4  -9   49.31   10.26
  -5  -7   0  240.49   12.70
  -5  -4  -9   59.19    9.38
  -4  -7  -3   24.56    8.40
  -4  -7  -2  105.42    9.48
  -3  -6   0  195.30    8.94
  -8  -6  -4   30.06   11.38
  -7  -7  -3   13.42   12.71
  -5  -7  -5   89.36   10.59
  -5  -6  -7   23.88   10.78
  -3  -6  -4   -0.56    4.68
  -9  -4  -4   12.11    8.14
  -9  -4   0    7.89    7.26
  -8  -6  -3   77.26   11.84
  -8  -6  -2  131.89   12.13
  -8  -5  -6   15.49   10.16
  -8  -4   3   12.45    7.04
  -7  -5   3   51.76    9.28
  -6  -7  -4  106.41   13.17
  -6  -6  -7  145.16   13.45
  -6  -6   2  137.36   11.17
  -6  -3  -9   33.29    8.93
  -5  -7  -4    9.99    9.31
  -5  -7  -1    3.65   10.09
  -5  -6   2  103.80   10.70
  -5  -5  -8  551.93   15.84
  -4  -6  -6    7.26    7.88
  -3  -6  -3    4.82    5.65
  -3  -6  -2 1183.58   17.48
  -3  -6  -1  567.87   12.91
  -3  -5  -6   25.76    5.84
  -3  -4  -7  406.26   10.33
  -9  -4  -1  303.37   12.88
  -9  -3  -5  186.48   10.17
  -8  -5   1   21.66    9.19
  -7  -6  -6  211.66   14.81
  -7  -4  -8   -1.95   10.46
  -6  -7  -3   21.30   11.04
  -6  -7  -2  196.79   14.47
  -6  -2  -9  425.01   13.59
  -5  -7  -3  418.12   15.21
  -5  -7  -2   -2.38    6.39
  -4  -4  -8   73.55    7.97
  -9  -4  -3   -4.37    8.07
  -9  -4  -2  105.65   10.28
  -7  -5  -7  583.48   18.26
  -5  -2  -9   -0.88    6.01
  -4  -6   1   60.90    7.51
  -9  -3   1   62.16    7.65
  -8  -5  -5   -7.23   10.25
  -8  -3  -7   24.28    8.53
  -7  -6  -5   54.40   12.49
  -7  -6   0  148.30   13.04
  -6  -6  -6   26.35   11.36
  -3  -5  -5  126.38    6.82
  -9  -3  -4   24.03    8.61
  -8  -5   0  283.35   13.24
  -8  -4  -6   -3.67    9.22
  -8  -2  -7  277.83   12.60
  -8   0  -7  164.23    8.82
  -7  -6  -4   59.41   12.66
  -7  -3  -8   38.12   10.37
  -6  -6   1  379.83   14.57
  -6  -4  -8  154.70   12.36
  -5  -6   1  166.66   10.70
  -5  -4  -8   65.78    9.06
  -4  -6   0   95.62    8.07
  -8  -5  -4   84.29   12.17
  -8  -5  -1   61.46   10.68
  -8  -4   2    5.85    8.35
  -8  -1  -7    7.35    6.84
  -7  -6  -3   55.50   12.41
  -7  -6  -2    8.56   10.78
  -7  -5  -6   51.56   12.01
  -7  -5   2   75.77   10.04
  -7  -2  -8   20.98   10.37
  -6  -6  -5   43.02    9.72
  -6  -5  -7   11.76   11.06
  -6  -5   3   27.29    8.04
  -5  -6  -5  291.02   11.95
  -5  -5  -7   15.47    6.03
  -4  -6  -4 1022.33   16.59
  -4  -3  -8  734.26   13.63
  -9  -3  -3   75.65    9.31
  -8  -5  -3  313.20   15.14
  -8  -5  -2   80.77   11.64
  -7  -1  -8   13.21    8.18
  -6  -6   0   11.47   10.40
  -5  -5   3   61.01    8.41
  -4  -6  -3  690.99   14.62
  -3  -5  -4 1446.49   17.09
  -9  -3  -2   46.16    8.89
  -9  -3  -1   98.78    9.52
  -9  -2  -4  338.46   12.14
  -8  -4  -5  583.35   16.89
  -8  -3  -6   29.54    9.70
  -6  -6  -4   71.73   10.69
  -6  -3  -8    1.95    9.43
  -5  -6  -4   31.81    7.68
  -5  -6   0   -3.50    7.49
  -5  -3  -8   22.09    7.57
  -4  -4  -7  405.07   11.09
  -9  -1  -4   37.59    8.61
  -8  -4   1  509.54   16.15
  -7  -5  -5  140.34   12.30
  -7  -5   1   37.83   10.47
  -6  -6  -3  213.49   13.27
  -6  -6  -2   95.34   10.98
  -6  -5  -6   51.82   10.49
  -5  -6  -3   54.41    8.49
  -5  -6  -2    1.39    7.90
  -5  -5  -6   26.84    8.40
  -9  -2  -3    1.90    7.77
  -8  -4  -4   -0.97   10.81
  -6  -5   2   25.86    8.99
  -6  -2  -8   27.69    8.60
  -4  -5   2   19.51    5.21
  -9  -2  -2   -7.17    7.89
  -8   1  -6  377.54   11.11
  -6  -4   4  123.21    8.71
  -5  -2  -8  248.39    9.77
  -9  -2  -1   58.37    9.07
  -9  -1  -3   34.43    8.18
  -8  -4  -3   57.51   11.78
  -8  -4  -1   20.07   10.89
  -8  -3  -5  -11.19    9.69
  -8  -1  -6   19.35    8.12
  -7  -5  -3   35.28   11.93
  -7  -5  -1  392.10   16.05
  -6  -5  -5  204.80   11.94
  -6  -1  -8    2.72    7.23
  -6   0  -8   -0.85    5.72
  -5  -5  -5   15.55    7.53
  -4  -3  -7    5.26    4.97
  -8  -3   2   59.57    9.64
  -8   0  -6    4.04    7.40
  -7  -5  -2   42.77   12.01
  -6  -5   1  112.04   10.96
  -5  -4   4  153.27    8.38
  -5  -1  -8   77.59    7.89
  -4  -5  -4   33.61    5.39
  -4  -5   1 1088.87   16.01
  -4  -4  -6   36.09    4.36
  -9  -1  -2   10.29    8.37
  -9   0  -3  152.54    8.99
  -8  -3  -4  301.84   14.58
  -7  -4  -5    6.35   10.98
  -7  -4   2   31.29    9.85
  -7  -3  -6  172.47   12.90
  -7  -3   4   57.76    8.75
  -7  -1  -7  187.24   11.60
  -7   1  -7    1.95    6.91
  -6  -5  -4   81.20   10.27
  -6  -4  -6   18.09    9.96
  -5  -3  -7   21.20    7.86
  -9  -1  -1   10.73    7.90
  -9  -1   0  113.67    9.65
  -8  -2  -5   19.03    9.90
  -7   0  -7   16.38    8.48
  -6  -5  -3   50.55    9.80
  -5  -5   1   42.45    7.53
  -5  -4  -6   65.20    8.33
  -4  -5  -3   91.21    5.60
  -4  -5   0 2122.48   21.79
  -9   0  -2   56.45    8.59
  -8  -2   3   85.74    9.29
  -7  -4  -4   11.86   10.15
  -6  -5  -2   -8.94    9.21
  -6  -5  -1  120.35   11.31
  -6  -4   3  159.22   10.56
  -4  -5  -2  298.27    8.74
  -9   0  -1   11.24    7.62
  -9   0   1    0.76    6.70
  -9   1  -2   66.34    7.87
  -8  -3  -1  230.50   14.60
  -8  -3   0   83.65   12.25
  -7  -4   1   18.92   11.74
  -7  -2   5  106.47    9.53
  -6  -4  -5    1.66    9.54
  -5  -5  -2  620.26   14.80
  -4  -4  -5  556.06   11.89
  -9   0   0   35.33    8.17
  -8  -2  -4   18.09   11.45
  -8   0  -5   -2.15    8.73
  -8   1  -5    1.45    8.18
  -7  -4  -3  279.21   14.31
  -7  -4   0  175.70   13.75
  -7  -3  -5   -2.88   11.37
  -6  -3  -6   -6.06   10.11
  -5  -4  -5  124.64    9.82
  -5  -4   3  251.01   10.73
  -5  -2  -7  426.16   12.69
  -7  -4  -2   50.26   10.35
  -3 -13 -12  275.55    9.61
  -2 -13  -4  305.56   15.03
  -2 -12 -12   54.66    8.12
  -1 -10   0  138.26   10.72
  -1  -8   2  110.89    7.69
   0 -11  -6  221.42   15.07
   0 -11  -5  266.30   15.61
   1  -8  -3  447.70   13.96
  -4 -14  -5    4.33    7.32
  -3 -14  -9   -7.24    8.20
  -3 -14  -6    4.32    8.81
  -2 -13 -10  120.63   10.54
  -2 -10   1  264.78   11.16
  -1 -12  -4   -3.91   12.83
  -1 -11 -11    5.49    9.49
  -1  -9   1  110.64    9.44
   0  -9 -10   29.28   10.10
   1  -8  -5   81.00   10.19
   1  -8  -4  388.29   13.38
   1  -7  -7    8.39    7.56
  -3 -14  -8   -2.76    8.31
  -3 -14  -7  276.07   12.30
  -3 -13  -3  193.10   12.26
  -2 -13  -5   63.02   12.24
  -2 -12  -2  112.40   12.51
  -2 -10 -13   -3.04    8.34
  -1  -9 -12   32.66    7.80
   0 -10  -3   -3.10   10.68
   0  -8   0   70.68    8.89
   0  -7   1  430.29   11.54
  -5 -13  -3  -12.89    5.43
  -4 -14 -10    5.49    6.35
  -4 -12  -1   20.23    7.78
  -2 -13  -9   50.19   11.74
  -1 -12  -8   42.17   13.36
  -1 -12  -6   -7.45   13.29
  -1 -12  -5  542.36   17.90
   0  -8 -10   33.81    8.57
   1  -7  -3  289.17   10.58
  -4 -14  -9  174.16    9.22
  -4 -13 -12   12.82    5.96
  -4 -13  -3  126.75   10.11
  -3 -13 -11    1.20    8.35
  -2 -13  -8  134.69   13.62
  -2 -13  -7   21.61   11.90
  -1 -12  -7  118.02   12.08
   0 -10  -4   44.38   10.64
   1  -7  -5   -5.74    6.86
   1  -7  -4   27.28    7.31
  -5 -14  -8   14.11    7.08
  -5 -14  -7   43.22    6.95
  -4 -14  -8   26.16    7.94
  -4 -14  -7   16.01    7.85
  -4 -12 -13    0.22    5.66
  -2 -11 -12   35.16    8.83
  -1 -10  -1  681.89   18.33
   0 -10  -7   68.40    9.32
   0 -10  -6  531.40   17.73
   0 -10  -5  497.55   17.05
   0  -9  -9   54.60   11.25
   0  -9  -2   24.69    9.47
   0  -7 -10  303.55   11.01
   1  -6  -6   15.33    5.40
  -3 -12 -12   21.87    9.62
  -3 -12  -2   56.88   12.57
  -3 -11 -13  133.67    8.49
  -1  -7   2  153.98    7.64
   1  -6  -4   -0.51    4.97
  -3 -13 -10   79.60    9.73
  -3 -13  -5   22.96   11.03
  -2 -12 -10   25.13   10.88
  -1 -11  -9   45.83   12.95
  -1 -11  -4  281.62   15.89
   0  -9  -3  877.34   19.68
   0  -8  -9   13.94   10.65
   0  -8  -1   43.83    6.22
   0  -7   0   68.31    7.30
  -5 -13  -4    6.07    7.22
  -4 -13 -11   24.59    8.14
  -4 -13  -4   12.81    9.47
  -1 -11  -8  162.73   14.76
  -1  -9 -11   81.47   10.16
  -5 -13 -11   22.42    7.18
  -5 -12  -2   83.02    9.39
  -4 -12  -2  120.58   10.46
  -3 -13  -9   18.15   10.16
  -3 -13  -6  261.59   14.41
  -2 -12  -9  209.81   14.58
  -2 -11 -11   12.93   10.23
  -2 -10 -12    1.87    8.64
  -2  -9   1  188.80   10.21
  -1 -11  -7  111.28   13.53
  -1 -11  -6    4.16   10.74
   0  -9  -7  118.17   11.75
   0  -9  -4   -0.12    8.08
  -3 -13  -8   42.82    8.86
  -3 -12  -3   75.26   12.25
  -3 -11  -1  214.05   12.76
  -3 -10 -13  113.62    9.65
  -2 -12  -8   14.51   12.37
   0  -9  -6   42.50    7.92
   0  -8  -2  589.38   15.19
  -4 -13 -10   69.70    9.00
  -4 -12 -12  230.99   10.12
  -4 -11 -13   56.90    7.13
  -2 -12  -7  489.23   18.94
  -2 -12  -6   76.26   14.04
  -1 -10  -3   17.27   11.00
  -1  -8 -11    8.35    8.47
   0  -8  -8 1762.98   24.03
   0  -6  -9   78.04    6.87
  -6 -13  -6   -6.23    5.85
  -5 -13 -10  218.54   10.79
  -5 -13  -5    8.96    8.40
  -4 -13  -9   18.32    9.15
  -4 -13  -6   49.85   10.08
  -3 -11 -12   25.30    8.78
   0  -8  -3  154.73   10.25
  -6 -13  -7   25.87    6.42
  -5 -12 -12   69.16    7.26
  -5 -11 -13  250.42    9.11
  -4 -13  -8  462.92   15.01
  -4 -13  -7   41.57   10.17
  -3 -12 -10  114.05   11.76
  -3 -12  -4  226.10   15.14
  -2 -11  -3   99.55   10.06
  -2 -10  -1  209.80   12.48
  -2  -9 -12   40.20    8.99
  -1 -10  -8  766.32   20.10
  -1 -10  -4    8.73   10.22
  -1  -9 -10   14.84    9.28
  -1  -8   0  236.23   10.62
  -1  -7 -11  222.74    9.54
   0  -8  -7  256.70   10.54
   0  -8  -4   34.31    7.45
   0  -7  -8    6.55    6.95
  -6 -13  -8   92.79    7.33
  -5 -13  -9    2.14    7.14
  -5 -13  -6   70.40    9.82
  -5 -11  -1   28.98    8.04
  -4 -12  -3   43.47   10.36
  -4 -11  -1    0.16    8.73
  -3  -9 -13    1.57    7.89
  -2 -10 -11  143.19   11.81
  -1 -10  -5   41.45   10.94
  -1  -7   1  693.22   13.66
   0  -8  -6  171.59   11.17
   0  -8  -5 1045.81   19.51
  -5 -13  -7  296.48   11.86
  -5 -12  -3    5.86    8.09
  -4 -12 -11   19.14    8.79
  -3 -12  -9  233.04   14.05
  -3 -12  -5   11.58   11.41
  -3 -11  -2   82.60   11.94
  -3  -9   1   20.97    7.21
  -2 -11  -9   62.04   11.90
  -2 -11  -4    6.68   11.13
  -2  -9   0  377.36   13.46
  -1 -10  -7  650.63   17.20
  -1 -10  -6    4.26    9.46
  -1  -9  -2  128.17   10.48
  -3 -12  -6  248.97   15.40
  -2 -11  -8    4.06   12.11
  -2 -11  -5   32.07   12.46
  -1  -8 -10  811.24   17.56
   0  -6  -8  230.23    9.07
  -6 -12  -4   48.02    8.03
  -5 -12 -11    4.89    7.77
  -4 -11 -12   19.26    8.42
  -4 -10   0   98.49    9.40
  -3 -12  -7   12.85   12.19
  -3 -10 -12  396.75   14.00
  -2 -11  -7  123.09   12.93
  -2 -11  -6   18.84   11.36
  -2  -8   1    2.20    6.33
   0  -7  -3  182.40    8.57
  -6 -11  -2    4.36    6.74
  -5 -12  -4   94.35   10.21
  -4 -12 -10  143.84   11.34
  -1  -9  -8   32.48    9.81
   0  -7  -5  430.58   12.02
   0  -7  -4  120.00    7.77
  -5 -10 -13  382.86   10.49
  -4 -12  -5  -17.79   10.81
  -4 -11  -2  440.76   15.56
  -3 -11 -10   54.82   11.39
  -3 -10  -1  333.12   13.78
  -1  -7 -10  275.99   11.21
   0  -6  -7  594.00   12.77
  -6 -12 -10   41.46    7.11
  -6 -12  -5    4.87    8.10
  -5 -12 -10    3.17    8.28
  -5 -11 -12   10.95    7.45
  -5 -11  -2   50.96    9.48
  -4 -12  -9   14.07   10.71
  -4 -12  -6  180.32   13.65
  -2 -10  -9    2.21   11.09
  -2 -10  -3   47.60    9.24
  -2  -9  -1   31.94    9.00
  -1  -9  -7  195.23   12.41
  -1  -9  -6  131.39   10.68
  -1  -9  -5  765.57   17.68
  -1  -8  -9   -9.72    7.74
  -4 -12  -8  281.63   14.52
  -4 -12  -7   20.87   11.32
  -4  -9 -13   74.70    7.89
  -3 -11  -4   73.82   11.94
  -3  -9 -12   52.09   10.30
  -1  -8  -2   85.30    8.54
  -1  -6 -10  362.20   11.18
  -6 -12  -9   72.58    8.22
  -6 -12  -6    4.45    8.58
  -5 -12  -9  -13.62    8.66
  -5 -12  -6   92.40   11.02
  -4 -11  -3  126.79   14.61
  -4 -10 -12  148.63   11.80
  -3 -11  -9  169.29   11.64
  -2 -10  -8   10.04   11.25
  -2  -8 -11  -10.07    7.87
  -6 -12  -8   32.11    8.25
  -6 -12  -7   15.16    8.10
  -6 -11  -3   27.03    8.74
  -6 -10  -1   -7.89    7.70
  -5 -12  -8  219.66   12.42
  -5 -12  -7   16.67   10.57
  -4 -10  -1   53.57    9.81
  -3 -11  -8   33.95   12.40
  -3 -11  -6   -6.41   11.11
  -3 -11  -5   80.21    9.42
  -2 -10  -7  110.78   12.13
  -2 -10  -6   -3.56    9.08
  -2 -10  -5   11.39    9.11
  -2  -9 -10   10.41   10.04
  -6 -11 -11   30.10    7.53
  -5 -11 -11   33.54    8.93
  -5  -9 -13   19.30    6.44
  -4 -11 -10   74.56   10.96
  -4  -8 -13  123.35    9.35
  -3 -11  -7  468.07   15.74
  -3  -8   1  222.48   10.57
  -1  -8  -3   15.70    5.13
  -1  -7  -9    0.21    7.31
  -7 -11  -5   22.13    8.36
  -6 -10 -12    3.17    7.81
  -5 -10 -12   30.10    7.80
  -4 -11  -4    2.23   11.77
  -3 -10 -10   29.77   10.67
  -3  -8 -12  311.80   12.87
  -7 -11  -9    3.84    5.93
  -4 -11  -9   40.79   11.54
  -3  -9 -11  105.47   12.51
  -2  -7 -11    1.52    6.98
  -1  -8  -6  237.73   11.47
  -6 -11 -10    7.21    7.92
  -6 -11  -4   13.17    8.72
  -5 -11 -10  304.77   13.34
  -4 -11  -5  130.82   13.74
  -4  -9 -12   19.45    8.78
  -4  -9   0   88.86    9.30
  -3 -10  -9  104.11   12.54
  -2  -9  -3   21.90    8.62
  -1  -6  -9  769.10   14.48
  -7 -11  -8  126.08    8.76
  -7 -11  -7   73.10    8.84
  -5  -8 -13   90.72    7.46
  -4 -11  -8  208.55   12.32
  -4 -11  -7  264.94   14.69
  -4 -11  -6   31.32   12.21
  -4 -10  -2   14.20   10.38
  -3 -10  -4   16.75   10.38
  -2  -9  -8   34.18    9.91
  -2  -9  -4   43.87    9.09
  -2  -8  -1   18.27    7.48
  -1  -7  -2   34.56    4.66
  -7 -10  -3   11.85    7.27
  -6 -11  -9   -0.11    8.60
  -5 -11  -9    3.01   10.10
  -5 -11  -5   86.92   11.95
  -3 -10  -8   14.12   10.43
  -3  -7 -12  106.95    8.48
  -2  -9  -7  419.66   14.71
  -2  -9  -5  348.43   13.16
  -6 -11  -8   11.53    9.19
  -6 -11  -6  558.47   16.02
  -6 -10 -11   94.75    9.94
  -5 -11  -8   21.07   10.92
  -5 -11  -6    0.27   11.09
  -5 -10  -2   55.55   10.70
  -4 -10 -10    8.79   10.56
  -4  -8   1   34.88    7.32
  -3 -10  -7   10.94    9.47
  -3 -10  -6  161.83   12.66
  -3 -10  -5   24.96   11.11
  -2  -9  -6  597.33   16.05
  -1  -7  -3  155.03    8.01
  -1  -5  -9  416.78   10.30
  -7 -10 -10   62.51    8.07
  -6 -11  -7   -4.88    9.15
  -6  -9 -12   34.94    7.81
  -5 -11  -7  128.81   10.73
  -5  -9 -12  498.28   13.98
  -3  -8 -11  375.24   13.65
  -2  -7 -10  149.48   10.14
  -2  -7   0    7.29    5.82
  -1  -7  -6 2531.25   26.24
  -1  -7  -4  655.96   13.87
  -1  -6  -8  152.42    8.26
  -7 -10  -4  148.20   11.87
  -4  -9 -11   12.15    9.84
  -4  -9  -1  112.35   10.90
  -4  -8 -12  166.89   10.44
  -1  -7  -5  136.82    7.02
  -6 -10  -3   52.99   10.48
  -5 -10 -10   80.51   11.31
  -5 -10  -3   90.47   12.35
  -4 -10  -9   18.80    9.07
  -4 -10  -4    9.95   10.68
  -2  -8  -8    8.92    8.20
  -8  -9  -4   69.99    8.50
  -7 -10  -9  111.25    9.05
  -7  -9  -2   40.11    9.85
  -6 -10 -10  103.46   10.39
  -5  -9  -1  166.50   11.87
  -4 -10  -8  190.42   14.21
  -4 -10  -5  275.23   14.90
  -1  -6  -7  259.18    9.21
  -7 -10  -8   15.48    8.45
  -5 -10  -9  241.97   14.59
  -5  -8 -12    5.33    8.19
  -4 -10  -7   13.12   10.75
  -4 -10  -6   32.86   10.64
  -3  -9  -8  446.72   15.97
  -3  -8 -10  110.40   10.80
  -3  -7 -11  165.05   10.64
  -2  -8  -7   48.57    9.20
  -2  -8  -4   25.73    8.04
  -2  -7  -9  109.15    9.76
  -7 -10  -7   -1.66    8.84
  -7 -10  -6  130.34   10.85
  -6 -10  -9   41.93   10.76
  -6  -8 -12  193.05   10.38
  -4  -9 -10  227.89   13.60
  -4  -9  -2   23.34    9.87
  -4  -7 -12   27.50    8.15
  -3  -9  -4   30.04    9.83
  -3  -8  -1    4.91    7.53
  -2  -8  -5   78.58    8.19
  -1  -6  -6   52.56    6.14
  -8  -9  -8   28.23    7.43
  -7  -9 -10   13.11    8.47
  -7  -7 -12   15.06    6.41
  -6 -10  -8  281.27   14.65
  -6 -10  -5   68.66   12.27
  -5 -10  -8  185.19   14.73
  -5 -10  -5   29.41   11.88
  -4  -8 -11   95.71   11.08
  -3  -9  -7  120.74    9.02
  -3  -9  -6    6.82    8.80
  -3  -9  -5   84.64    9.94
  -8  -9  -7  101.07    9.01
  -8  -9  -6    2.07    7.56
  -7  -9  -3   39.11   11.51
  -6 -10  -7  113.04   12.82
  -6 -10  -6   27.45   11.72
  -6  -8   0   28.04    8.39
  -5 -10  -7  372.29   17.23
  -5 -10  -6   18.70   12.58
  -7  -8  -1  287.08   13.69
  -5  -9 -10   48.04   12.11
  -5  -9  -2   12.82   10.95
  -5  -8   0   59.19    9.51
  -5  -7 -12   38.41   10.33
  -4  -6 -12   17.31    9.13
  -3  -6 -11    4.98    7.51
  -2  -5 -10  163.78    8.45
  -7  -9  -9    8.55    9.29
  -6  -9 -10    3.18   10.79
  -6  -7 -12  205.07   11.16
  -3  -7 -10   83.31   10.52
  -3  -7   0  281.74   11.11
  -2  -6  -9  105.90    8.90
  -6 -11  -5    4.85    7.17
  -3 -12  -3   64.94   11.93
  -3 -11   5   89.14    8.82
  -6 -12  -3  116.34    8.08
  -5 -12  -4   89.62    9.63
  -4 -12   3  116.09    9.15
  -2 -11  -3   89.05   12.40
  -2  -7  -6  110.07    6.29
  -1 -10  -2  605.10   16.42
  -1  -8   7    6.11    9.14
  -4 -11   5   13.47    7.83
  -4 -10  -6   32.25    9.26
  -3 -12   1  102.71   11.93
  -2  -9   7  131.24    9.34
  -1 -10  -1  648.57   17.24
  -1  -8  -4 1013.27   16.27
   0  -8   4    2.04    9.46
   0  -7  -2  632.34   12.87
  -6 -12  -2    4.51    6.66
  -5 -11  -5   61.17    9.24
  -5 -10  -6   14.51    7.05
  -4 -12  -3   37.22   10.66
  -4 -12   2   80.81    9.54
  -4 -11  -5  117.25   10.62
  -3 -12  -1    4.05    8.57
  -3 -11  -4   53.18   11.27
  -3  -9  -6    4.51    7.10
  -2 -11  -2  161.33   12.69
  -1 -10   2  165.19   13.57
  -1  -9  -3  120.98    9.64
  -1  -9   5    4.16   10.01
  -6 -12   0   -2.70    6.20
  -5 -12   2   -6.43    6.69
  -3 -10  -5    6.28    9.13
  -3 -10   6   10.76    9.49
  -2 -11  -1   32.24   10.47
  -2 -11   1  132.38   13.89
  -2 -10   5  116.90   11.34
  -1 -10   1  344.25   14.07
   0  -8   0   73.74    7.61
   0  -8   3    5.60    9.50
  -6 -11  -4   17.84    8.60
  -5 -12  -2   78.13    9.85
  -5 -12   1  159.10   10.08
  -4 -12  -2  130.65   11.94
  -4 -12  -1   26.39   10.62
  -4 -12   1   12.55    9.52
  -2 -11   0   67.11   10.30
   0  -8   1 1023.74   17.73
  -5 -12  -1   97.66    9.65
  -5 -12   0   78.70    9.41
  -4 -12   0  295.29   13.57
  -3 -11  -3  167.42   13.03
  -2 -10  -3   45.88    9.83
  -1  -9  -2  140.07    8.03
  -1  -9   4  125.04   12.68
   0  -7  -1  726.24   13.22
   0  -7   5  172.41   10.38
  -6 -10  -5   67.89    7.72
  -5 -11  -4  403.48   15.03
  -5 -11   4   -2.08    6.66
  -5  -9  -6  184.16    9.72
  -4 -11   4  174.39   10.60
  -4 -10   6   50.99    7.64
  -4  -9  -6  233.59    9.68
  -3 -11   3   21.99   10.56
  -1  -8  -3   20.70    6.90
  -1  -8   6   11.75    9.33
  -4 -10  -5  281.59   12.36
  -3 -11  -2   65.29   11.27
  -3  -9   7  138.98    9.61
  -3  -7  -6  611.52   11.41
  -2 -10  -2  159.81   11.05
  -2  -9   6  397.14   14.35
  -1  -9  -1  207.94   10.76
   0  -7   4   60.80    8.96
   0  -6   6   20.53    8.10
  -6 -11  -3   30.68    7.90
  -5 -10  -5   22.25    8.75
  -4 -11  -3  126.37   12.26
  -3 -11  -1  205.86   13.78
  -3 -11   2   52.41   12.08
  -3 -10   5   10.18    9.47
  -3  -9  -5   81.27    8.62
  -1  -9   0   25.47    8.97
  -1  -9   2  213.71   12.96
   0  -7   1  406.90   11.74
   0  -7   3  244.69   10.81
  -6 -11   2   10.58    6.77
  -5 -11   3    7.22    8.33
  -4 -11   3   10.98    9.47
  -4  -8  -6  291.11    9.95
  -3 -11   0  207.22   14.63
  -2 -10  -1  210.49   12.18
  -1  -9   1  103.23    8.74
  -1  -8  -2   83.12    7.95
  -1  -7  -3  162.90    7.38
  -1  -7   7   54.48    8.50
  -6 -11  -2    7.37    8.12
  -4 -11  -2  404.82   15.81
  -4  -9   7   30.11    7.38
  -3  -8   8   72.15    8.26
  -2 -10   0   30.93    9.79
  -2 -10   1  271.83   14.35
  -2  -8   7   50.32    9.47
  -1  -8   5  191.15   12.10
  -6 -11   1    4.10    8.04
  -6  -9  -5  292.91   11.56
  -4 -11   2    4.05   10.66
  -4 -10  -4    8.13    9.67
  -3 -10   4  126.53   12.59
  -2  -9   5   -2.53   10.67
   0  -6   5   16.91    6.81
  -7 -10  -2   34.34    8.06
  -6 -11   0  423.61   13.24
  -5 -11  -2   48.88   10.57
  -5 -11   2  390.09   13.59
  -5 -10   5   -6.36    7.60
  -4 -11  -1    0.68   11.17
  -4 -11   0   13.59   10.27
  -4  -9  -5   16.51    7.53
  -3  -8  -5  183.64    8.54
  -1  -8  -1  683.33   14.58
  -1  -8   4   96.93   11.29
  -7 -10   2  113.34    7.74
  -6 -10   4  174.67    8.89
  -5 -11  -1   27.07   10.16
  -5 -11   0    5.45   10.03
  -5 -10  -4   14.80    9.12
  -5  -9  -5   39.45    9.35
  -4  -8   8    0.74    6.32
  -3 -10  -2  234.29   12.68
  -3  -9   6   45.59    9.84
  -2  -9  -2   26.73    8.14
  -2  -7   8    8.91    7.40
   0  -6   4  356.62   10.96
  -7 -10  -1   22.81    7.31
  -7 -10   1   18.53    6.70
  -1  -8   0  233.86    9.17
  -1  -7  -2   38.45    5.77
  -1  -7   6   97.62    9.77
   0  -6   2  260.28    8.89
   0  -6   3  277.91    9.67
   0  -5   6   13.91    5.62
  -6 -10  -3   49.31    9.07
  -5 -10   4  131.37   10.38
  -4 -10   4    3.94    9.97
  -4  -7   9    1.74    6.19
  -3 -10  -1  310.62   13.83
  -3 -10   2    4.30   10.63
  -2  -9  -1   21.03    7.71
  -2  -9   3   12.40   10.33
  -2  -8  -3  180.95    8.92
  -2  -8   6   53.76   10.84
  -1  -8   1    8.24    5.56
  -1  -8   2  113.17    9.67
  -7  -9  -3   37.51    8.21
  -6 -10   3    2.79    7.98
  -5 -10  -3   95.01   11.39
  -4  -9   6  189.60   11.11
  -3 -10   1    4.88   10.70
  -3  -9  -3   -3.64    7.51
  -3  -7  -5  472.52   10.04
  -2  -9   0  365.37   13.00
  -2  -9   2  271.12   14.17
  -6 -10  -2   76.46    9.75
  -6  -9  -4   69.17    8.75
  -4 -10  -2   12.63    9.93
  -4 -10   3   10.25   11.07
  -4  -9  -4  134.59    9.97
  -2  -9   1  182.35   11.74
  -1  -7  -1  160.08    7.45
  -1  -7   5   22.28    8.86
  -1  -6   7    6.26    7.32
   0  -5   5   88.50    7.39
  -6 -10   2  133.03   10.32
  -6  -9   5    9.58    7.49
  -5 -10  -2   30.97   10.34
  -5 -10   3  134.55   11.41
  -5  -9  -4   -1.07    9.84
  -4 -10  -1   40.44   11.39
  -3  -8  -4  163.59    8.68
  -2  -8  -2  281.55   10.20
  -8  -8  -1    6.17    6.54
  -6 -10   0   67.83    9.79
  -6 -10   1   48.31    9.38
  -4 -10   0  105.02   12.37
  -4 -10   1  465.30   16.95
  -3  -9  -2  225.21   11.23
  -3  -9   4  204.24   13.95
  -2  -7   7  135.31   10.74
  -1  -7   4   57.41    8.23
  -7  -9  -2   41.74    7.61
  -7  -9   3   -4.86    6.65
  -5 -10  -1  143.23   12.40
  -5 -10   0   54.86   11.32
  -5 -10   1   -6.01   10.48
  -5 -10   2   43.27    8.72
  -5  -8   7   12.99    7.90
  -4  -9   5   59.69   10.90
  -4  -8   7    8.99    8.74
  -8  -8   0  119.80    7.31
  -7  -8   5  203.77    9.32
  -6  -9  -3  560.30   14.94
  -5  -9   5   17.26    8.92
  -4  -7  -5    9.78    5.81
  -3  -9  -1   67.51    9.16
  -3  -9   3   22.74   10.35
  -3  -6   9   -0.42    8.61
  -2  -8  -1   23.41    6.36
  -1  -7   2  133.35    8.27
  -7  -9  -1   19.26    7.76
  -7  -9   2   52.99    8.56
  -6  -9   4   11.36    8.32
  -5  -9  -3   54.68   10.15
  -4  -8  -4   93.17    8.12
  -3  -9   2  111.20   11.28
  -2  -6   8  262.91   11.15
  -7  -8  -3   17.03    6.80
  -6  -8  -4  161.11   10.13
  -6  -8   6   11.36    7.66
  -5  -7  -5  104.76    7.78
  -5  -7   8   -0.11    7.45
  -4  -9   4    4.20   10.95
  -4  -7   8  342.54   12.05
  -3  -9   1    7.39    8.68
  -3  -7  -4  762.43   12.66
  -2  -8   0  105.56    6.83
  -2  -8   1    7.06    7.39
  -2  -8   2  996.69   18.82
  -2  -8   3  371.04   12.27
  -2  -7   6   17.70    8.53
  -6  -9  -2   20.16    9.37
  -6  -9   3  174.89   11.46
  -5  -9   4   50.03   10.80
  -5  -8  -4  544.29   13.71
  -2  -7  -2  429.55   10.18
  -1  -6   5  123.78    8.91
  -7  -8   4   -0.02    6.97
  -5  -8   6    2.24    9.05
  -5  -6   9   41.14    7.09
  -4  -9  -1  122.54   10.74
  -4  -9   3   30.10   11.52
  -4  -6   9  129.90    9.17
  -3  -8  -2   79.11    7.90
  -3  -7   7   50.61    9.82
  -1  -5   7   22.01    6.59
  -8  -7  -1   44.57    7.83
  -7  -8  -2   22.83    7.89
  -7  -7   6   -4.34    5.99
  -6  -9   2   20.04   10.01
  -4  -9   0  108.13   10.45
  -4  -9   1    7.21    9.74
  -4  -9   2  359.45   14.99
  -4  -5  10   31.81    7.03
  -8  -7   3   39.87    6.61
  -6  -9   0  225.17   10.90
  -6  -9   1  111.79   11.39
  -6  -8  -3   -2.18    8.23
  -6  -8   5    4.93    8.54
  -5  -9  -1  168.96   12.52
  -5  -9   2  177.15   12.41
  -4  -8  -3    4.43    4.83
  -3  -8   4   88.44   11.03
  -2  -7  -1  159.17    7.38
  -2  -6   7   20.40    8.45
  -1  -6   1   95.77    6.04
  -1  -6   4   98.31    6.76
  -8  -7   0   20.74    7.98
  -7  -8  -1  292.93   12.88
  -7  -8   3   -1.72    7.65
  -5  -9   0  273.39   12.10
  -5  -9   1   29.68   11.31
  -5  -8  -3   52.89    8.51
  -4  -8   5  131.80   11.88
  -4  -7   7    5.81    9.42
  -3  -8  -1   -0.25    4.79
  -3  -6   8  116.32    9.99
  -1  -6   2 1553.92   18.38
  -8  -7   1   94.41    8.14
  -7  -8   2   72.31    9.21
  -7  -7  -3   12.72    6.89
  -6  -7  -4  120.85    8.54
  -6  -6   8  101.39    7.97
  -3  -8   0  456.60   12.62
  -7  -7   5   33.32    7.76
  -6  -8   4    7.99    9.60
  -6  -5   9    7.28    5.77
  -5  -7  -4   27.22    6.66
  -4  -8  -2  340.98   11.58
  -4  -8   4  212.21   13.62
  -3  -8   1  239.14   10.72
  -3  -8   2  165.63    9.05
  -2  -7   1  540.91   12.31
  -2  -7   3  157.75    9.43
  -6  -7   6    1.22    8.07
  -5  -8   4    5.40   10.78
  -3  -5   9    2.68    7.82
  -2  -6   6  504.05   13.68
  -8  -6   4  114.63    7.80
  -7  -7  -2  115.20   10.21
  -6  -8   3   36.84   10.55
  -5  -6   8   -2.33    7.76
  -4  -8  -1   10.29    8.04
  -4  -8   3    4.67   10.35
  -4  -6   8   88.51   10.26
  -3  -7  -2    8.88    5.24
  -3  -4  10  153.44    9.04
  -1  -5   5  390.39   10.47
  -8  -6  -1   -1.04    6.47
  -7  -7   4    0.14    8.54
  -6  -8   0   22.64    9.43
  -5  -8  -1   28.44    8.96
  -5  -8   3   32.81   11.45
  -5  -7   6  175.56   12.16
  -4  -8   0  279.65   12.23
  -4  -8   2   29.08    9.45
  -4  -7  -3   28.31    6.25
  -3  -6   7   89.14   10.32
  -2  -4   9   62.37    7.20
  -6  -3   5   16.07   11.17
  -6  -3   8  345.52   15.04
  -6   2   7  285.99   13.41
  -6   2   8   18.83   11.32
  -6   2   9    2.90   10.22
  -5  -5   3   62.60   10.18
  -5  -4   2   23.75    8.10
  -5  -3  12   -4.22    5.99
  -4  -6   2   43.72    7.10
  -4  -2   0  892.19   13.26
  -6  -3   6   93.42   13.83
  -6  -2   9   14.83    9.94
  -6  -1   5  470.72   17.95
  -6  -1  10   -4.96    8.73
  -6   1   6   23.20   11.13
  -3  -7   3  353.43   10.06
  -6  -2   6   30.16   13.00
  -6   0  10   21.90    9.09
  -5  -5   4  130.56   12.12
  -5  -3   2  159.08    9.50
  -5  -1   2  965.95   17.48
  -4  -6   9  129.41    9.60
  -4  -5  11   58.07    8.48
  -6  -2   7  148.16   14.04
  -6  -1   6   -7.71   12.16
  -6   0   7   -3.32   11.27
  -6   0   9  300.43   13.86
  -5  -4  10   14.65    8.79
  -5  -1  13   60.01    6.83
  -4  -6   3  254.58   10.62
  -4  -4   1   45.16    6.33
  -3  -7   7   52.70    8.46
  -6  -1   7  101.85   13.41
  -6  -1   8   13.26   11.40
  -6   0   8    0.84   10.94
  -5  -5   6   39.14   11.53
  -5  -5   7  108.67   13.00
  -5   3   5   54.35    8.44
  -5   3  13   86.88    7.56
  -5   4  12  275.29   10.00
  -4  -5   2   15.81    6.82
  -3  -7   5   16.85    6.77
  -3  -7   6   53.91    8.78
  -3  -5  12   -9.39    4.07
  -5  -3   3   39.64    8.42
  -5  -3  11    8.89    8.16
  -5  -2  12    1.08    7.42
  -4  -6   4   50.19    9.42
  -4  -4  12   94.77    7.97
  -4   3   3   51.13    5.35
  -3  -6   2  142.64    7.20
  -3  -6  10  111.90    8.11
  -3  -5   1   66.67    5.33
  -5  -4   4  161.14    9.91
  -5  -4   9  -10.07   10.21
  -5   0  13    8.90    6.82
  -4  -6   5  131.16   11.28
  -4  -6   6   97.48   11.13
  -4  -6   7  100.81   11.63
  -4  -2   1 1290.18   16.40
  -4  -1   1  132.38    6.54
  -5  -4   5   97.73   12.12
  -5  -4   8   41.90   12.25
  -5  -1   3   26.18    6.46
  -5   1   4   22.03    8.31
  -5   1  13    5.96    6.95
  -5   3   6   29.35    9.97
  -5   4   8   -2.00    8.18
  -5   4  11   18.57    7.63
  -4  -5  10   26.08    9.14
  -5  -4   6  217.21   14.20
  -5  -4   7  126.86   13.11
  -5  -3   4  364.81   13.90
  -5  -3  10  249.69   13.32
  -5  -2  11   73.12   10.28
  -5  -1  12   15.92    8.67
  -5   2   5   23.16    8.20
  -5   3  12  151.31    9.39
  -5   4   9    0.22    8.85
  -5   4  10    0.11    7.61
  -4  -4   2  366.06   10.78
  -3  -6   3  117.26    7.44
  -5   0   4  109.41   10.74
  -4  -5   9  176.41   12.25
  -3  -6   9    5.46    8.47
  -5  -3   9    3.81   11.51
  -5   0  12   12.60    8.73
  -5   1  12   93.73   11.29
  -4  -1  14    4.29    6.51
  -3  -5   2 2860.99   23.11
  -3  -5  11  168.25   10.88
  -5  -3   6    6.88   10.87
  -5  -3   8   32.43   12.68
  -5  -2  10   13.34   11.12
  -5  -1  11   30.31   11.06
  -5   3  11   56.66    9.54
  -4  -5   8   13.63   11.31
  -4  -4   3  102.80    8.57
  -4  -3  12  251.10   11.95
  -4  -2  13  271.43   11.04
  -4   2   3   16.88    4.66
  -3  -6   4  284.12   10.09
  -3  -6   8  125.98   11.49
  -5  -2   5  903.53   18.66
  -5   0   5   18.88    9.41
  -5   3   9  -16.91    9.21
  -5   3  10    7.21    9.57
  -4  -2   2   16.37    4.68
  -4  -1   2   -7.01    4.48
  -4   3   4   92.95    6.56
  -4   4   5   40.84    5.83
  -3  -6   5  477.39   12.92
  -2  -6   3  162.30    6.98
  -5  -2   8   -2.40   11.71
  -5  -2   9   18.21    9.52
  -5  -1  10   -7.26   11.01
  -5   0  11   84.71   11.40
  -5   1  11   59.16   10.66
  -5   2   7    9.88   10.08
  -4   0  14   80.04    7.87
  -4   4  14   76.28    7.84
  -3  -6   6  126.03    9.77
  -3  -6   7   90.07    9.58
  -5   0   6   23.15   11.29
  -5   0  10   66.67   12.19
  -5   2   9  526.98   17.32
  -4  -4   4  268.04   11.18
  -4   5  13   23.34    6.26
  -3  -5   3    3.38    5.23
  -3  -5  10   58.40   11.24
  -3  -4  12   74.50    8.98
  -3  -1  15   18.56    5.97
  -2  -6   9  435.96   12.80
  -5  -1   9   65.16   10.38
  -5   0   7  129.58   12.96
  -5   1  10   -0.75   10.86
  -4  -4   9  106.17   12.88
  -4  -3  11    3.58    9.90
  -4  -1  13    9.86    8.36
  -4   1   3   48.98    5.85
  -4   1  14   99.41    8.56
  -2  -4  13   33.82    6.30
  -5   0   9   41.92    9.81
  -5   1   9   18.63    7.85
  -4  -4   5   14.46    9.58
  -4  -2   3   42.22    6.17
  -4  -2  12    3.15    9.31
  -4   2  14   18.02    7.76
  -4   4   6   43.90    7.90
  -4   5   8   51.49    8.37
  -3  -3  13   32.46    7.73
  -2  -6   4  245.46    7.79
  -4  -4   6  257.02   13.20
  -4  -4   7  -13.59    9.98
  -4  -3   4  127.82    8.90
  -4  -1   3   38.84    6.37
  -4   2   4  477.23   11.57
  -4   5  12   52.38    7.61
  -3  -5   4  187.86    8.65
  -3  -5   9    5.80    9.44
  -2  -6   8  267.59   10.37
  -2  -5  11   14.90    7.59
  -2  -3  14   44.69    6.32
  -4  -3  10    8.59   11.28
  -4   0  13   88.00   10.62
  -4   3   5  131.55    7.88
  -4   4  13   10.35    7.53
  -4   5   9   12.24    7.17
  -4   5  11  269.85   11.30
  -3  -4  11   47.12    9.85
  -2  -6   7   14.69    7.93
  -4  -3   5   67.96    8.97
  -4  -3   9  216.00   14.71
  -4  -2   4  104.08    7.97
  -4  -2  11    8.71   10.95
  -4  -1  12   26.65   10.78
  -4   5  10    6.65    7.25
  -3  -5   5    5.88    6.54
  -3  -5   8  366.33   14.20
  -3   0  15   78.97    7.76
  -2  -6   6  501.35   11.84
  -4   1  13   46.42    9.67
  -4   2  13    8.97    8.75
  -4   4   7  377.91   11.98
  -4   4  12   21.44   10.53
  -3  -5   6   20.22    8.47
  -3  -5   7   41.28    9.11
  -3   5  15   -3.31    6.51
  -1  -4  13   -2.94    6.53
  -4  -3   6  523.89   14.22
  -4  -3   7   99.49   12.39
  -4  -3   8   18.65    7.85
  -4  -2  10   14.51   11.86
  -4   0   4  858.99   15.42
  -4   0  12   60.45   11.37
  -4   3   6   10.39    7.24
  -3  -2  13  143.85   10.55
  -3  -1  14   17.79    7.83
  -3   6  14   65.45    6.85
  -2  -5  10  331.10   12.34
  -2  -4  12  148.96    9.80
  -2   0  16   91.66    6.73
  -4  -1  11   90.20   12.54
  -4   4   8   48.04    8.50
  -4   4  11   86.89   10.40
  -3   1  15  217.67    9.96
  -4  -2   6   95.36    9.35
  -4  -2   9  524.30   17.66
  -4  -1   5   15.95    7.21
  -4   1  12   73.58   11.77
  -4   2  12   54.73   11.00
  -4   4   9   64.58    9.66
  -4   4  10   48.61    9.49
  -3   2  15   -0.44    7.13
  -3   4  15  139.84    8.66
  -1  -3  14  140.87    8.63
  -4  -2   7  400.43   14.34
  -4  -2   8  490.06   16.59
  -4  -1  10   71.07   11.52
  -4   0   5  211.48   10.36
  -4   0  11    5.06   10.53
  -3  -3  11  412.37   15.81
  -3   0  14  211.11   11.49
  -3   3  15   46.61    8.16
  -2  -5   4 2921.37   22.71
  -2  -3  13  247.66   11.16
  -2  -1  15   -0.86    7.06
  -1  -2  15  112.20    7.09
  -4  -1   6   32.05    7.77
  -4   1  11   80.42   12.76
  -4   2  11  262.49   13.87
  -4   3   8   13.34    9.18
  -3  -2  12   17.56   10.47
  -3   5  14   25.83    7.71
  -3   6  13   89.66    8.19
  -2   1  16   24.45    6.62
  -4  -1   7   63.15    9.29
  -4  -1   8    3.19    9.19
  -4   0   6   14.09    8.40
  -4   0  10   42.55   12.09
  -4   3   9  230.76   12.97
  -4   3  10   51.42   11.28
  -2  -5   5  250.43    8.69
  -2  -5   8    7.23    8.18
  -2  -4  11    8.40    9.34
  -1  -5  10    7.95    8.18
  -4   0   7   10.69    8.78
  -4   0   9   30.70   11.27
  -4   1  10   50.06   12.06
  -4   2  10  -11.21   10.16
  -3  -3  10    2.46   11.48
  -3   1  14   40.47    9.64
  -3   6  12    5.65    7.42
  -2  -5   6   50.76    7.08
  -2  -5   7   63.35    8.49
  -1  -4  12   15.19    7.39
  -4   1   9   37.41   11.24
  -3   2  14    6.26    9.31
  -3   3  14   12.75    8.76
  -3   6   9    8.27    4.82
  -3   6  11   17.76    8.81
  -2  -3  12   54.80   10.37
  -2   0  15   35.07    8.17
  -2   2  16   38.25    7.54
  -2   5  16  140.35    7.67
   0  -3  14    3.20    5.56
  -3  -3   9   31.55   10.81
  -3  -1  12   38.64   11.96
  -3   0  13   26.28   11.06
  -3   5  13  643.90   15.54
  -3   6  10   94.89    8.12
  -2  -4  10   35.97   10.14
  -2   3  16  -13.87    6.90
  -2   4  16    1.89    6.86
  -3  -3   6  253.12   10.87
  -3  -3   7    5.46    8.65
  -3  -3   8  461.93   16.09
  -3  -2   4   72.40    5.82
  -3   5   7  235.69    8.76
  -2  -1  14  409.00   13.77
  -1  -5   9    0.56    7.16
  -1  -3  13   95.13    9.36
  -1   0  16   -2.63    6.40
  -1   2  17   19.83    5.89
   1   1  10  183.85    8.07
   2   3  10  788.74   14.23
   3   2  12   21.82    8.27
   3   4  10  138.42    8.15
   6  -2  12   55.00    5.91
   6   2  12   26.39    8.75
   6   4  10  122.04   10.54
   7   4   6  111.87    7.82
   7   4   7    2.05    7.25
   2   4   7  106.34    5.46
   3   3  11  177.03   10.22
   4   5   5   -0.15    4.06
   4   5   8   -0.85    5.99
   5   5   5   21.24    5.35
   6   1  12  117.78    9.47
   6   3  11   23.88    9.47
   7   1  11   -2.83    6.67
   8   2   7  277.67    9.92
   3  -3  12    9.08    6.42
   4   2  12  368.08   12.71
   4   4  10  103.86    8.89
   5  -3  12   11.90    5.31
   5   2  12   80.81   10.28
   5   5   6   19.72    6.28
   5   5   7   17.18    6.34
   6  -1  12   68.56    7.41
   6   0  12  248.43   10.09
   7  -1  11  175.68    7.42
   7   0  11    2.27    6.45
   7   3   9  142.72   10.91
   1   0  10   26.22    5.88
   2   1  11   13.68    6.97
   2   3   9   19.63    5.21
   3   4   9  106.52    5.97
   4   3  11   26.04    7.71
   5   3  11  350.33   13.89
   5   4  10   62.56    8.16
   7   2  10  134.55    9.28
   8   1   8   80.97    7.12
   2   2  10  191.86    8.40
   3  -1  12  276.85   11.18
   4   1  12  323.75   12.15
   5   1  12    3.62    8.83
   6   2  11    1.85    8.97
   1  -1  10   94.22    6.97
   1   1   9   90.90    6.13
   2   0  11   14.02    6.86
   3   2  11    8.86    7.94
   3   3  10  267.58    9.66
   3   4   8   10.58    4.97
   4   4   9  377.09   11.74
   5   0  12   27.99    8.66
   5   4   9   61.44    9.51
   6   3  10    1.77    9.16
   6   4   8  157.89    9.79
   7   3   8   60.92    9.21
   1  -2  10  627.30   12.10
   2  -3  11   63.83    7.01
   2   3   8  309.22    8.15
   4  -2  12    6.07    7.08
   4   0  12    0.90    8.43
   5  -1  12   60.80    8.09
   6  -3  11   83.44    6.39
   6   4   7  115.66   10.15
   7   1  10    9.27    7.14
   8   0   8    2.81    5.80
   8   1   7   16.73    6.82
   2  -2  11  286.10   10.30
   3   4   7  416.99    9.28
   4   2  11   47.22    8.26
   4   3  10   10.86    7.00
   5   2  11   42.00   10.35
   5   3  10   14.46    9.38
   6   1  11   12.71    9.14
   6   4   5   -1.56    5.71
   6   4   6   14.69    6.87
   7  -2  10   93.80    6.66
   7   0  10   -1.91    6.70
   7   3   7    6.37    7.77
   8  -1   8   19.22    5.77
   3  -4  11   -0.63    5.93
   3   1  11   -3.14    7.31
   3   4   6  420.81    8.67
   5  -4  11   67.78    6.45
   5   4   8   67.05    8.27
   6  -2  11   14.74    6.56
   6   0  11  315.77   12.20
   7  -1  10   50.53    6.93
   7   3   5    9.00    6.43
   8   1   6   24.25    7.11
   2   2   9  143.73    6.08
   2   3   7    3.43    3.20
   3   2  10  889.00   15.38
   5   1  11   14.54    9.89
   5   4   7   28.71    7.39
   6  -1  11    6.37    7.63
   6   2  10   13.10    7.43
   8   0   7  166.15    8.58
   8   1   5  116.33    7.55
   1   1   8    6.82    3.96
   4  -4  11   73.62    7.16
   4   1  11  241.00   11.80
   4   4   7  416.52   10.40
   5   4   4  142.10    6.82
   7   1   9   73.60    8.76
   7   2   8   25.00    8.65
   2   0  10  420.00   11.07
   3  -3  11  576.96   13.46
   3  -1  11   89.86    9.55
   4   3   9 1405.18   18.95
   5   0  11   47.43   10.03
   5   2  10   78.43    9.53
   5   3   9  185.45   11.29
   5   4   6   69.38    6.97
   6  -4  10    3.78    5.74
   6   1  10   49.13   10.26
   8  -2   7   20.39    6.72
   8  -1   7   13.02    6.32
   1  -1   9  197.73    7.56
   3  -2  11   49.19    8.41
   3   3   8  407.90    9.55
   4  -3  11    1.76    7.34
   4   0  11  259.37   12.15
   4   2  10  125.42    7.36
   4   4   5  545.25    9.99
   5  -5  10   62.41    7.38
   5  -2  11   34.98    8.28
   5  -1  11    8.37    8.83
   6   2   9  427.57   14.34
   7  -3   9   12.42    6.07
   7   0   9   79.25    8.73
   7   2   7  189.22   10.76
   8   0   6    8.01    7.23
   2  -4  10   17.99    6.25
   2  -1  10   95.22    8.03
   2   1   9   71.85    6.00
   2   2   8  789.17   12.09
   3   1  10    5.23    6.95
   4  -1  11   66.87    9.11
   6  -3  10  124.08    8.36
   6   0  10   19.07    9.71
   6   3   7  289.43   11.26
   7  -2   9   -5.53    6.98
   7  -1   9   35.24    7.96
   1  -3   9   67.63    6.86
   1  -2   9   93.22    6.39
   2  -3  10   58.95    8.42
   2  -2  10   67.50    8.86
   3  -5  10   11.68    6.34
   3   2   9    5.61    4.04
   4   3   8  759.41   14.16
   5   1  10  167.02   11.09
   5   3   8   29.60    8.49
   6  -1  10   13.63    9.11
   7   2   6   96.15    9.52
   8  -1   6  382.08   11.73
   8   0   5   17.63    6.97
   1   0   8  726.72   11.22
   3   3   7 1305.46   14.87
   4   1  10    8.39    7.48
   5   2   9   -1.36    8.36
   6  -5   9    4.06    5.76
   6  -2  10    1.31    5.97
   6   3   6   -4.04    6.59
   7   2   5  232.87   11.72
   8  -3   6    1.23    5.55
   8  -2   6    7.94    7.39
   3   0  10  115.38    8.65
   4   2   9    5.03    6.42
   5  -6   9   69.60    7.37
   6   1   9  140.31   11.78
   6   2   8   34.76    9.50
   6   3   4   11.80    5.89
   6   3   5    0.63    6.60
   7  -4   8    8.91    6.19
   7   0   8  371.82   12.92
   7   1   7  208.96   11.68
   7   2   4   41.39    7.09
   3  -4  10  205.49   10.23
   3   3   6 2442.07   19.51
   4   3   7    9.77    5.84
   5   0  10   22.66    8.17
   8  -1   5   -4.05    6.90
   2   1   8  927.22   13.09
   3   1   9 1068.28   15.98
   3   2   8  564.43   11.24
   4  -4  10  112.52    9.35
   5  -3  10   62.01    9.31
   5  -1  10  145.13   11.84
   5   3   6    6.48    6.14
   6  -6   8   -3.77    5.65
   6  -4   9   32.26    7.44
   6   0   9   21.88    9.53
   7  -3   8  153.73    9.11
   7  -2   8   39.31    8.46
   7  -1   8    6.44    8.55
   3  -3  10   21.77    8.32
   3  -2  10   76.04    9.48
   4  -1  10   91.48    9.88
   5   1   9   73.47   10.13
   5   2   8  250.15   11.38
   6   1   8   12.05    9.89
   7  -5   7  138.91    7.71
   7   1   6   89.16   10.80
   8  -3   5   20.19    6.47
   8  -2   5   25.01    7.11
   8  -1   4   84.77    7.95
   4   2   8  580.12   12.14
  -3  -4   9   28.36    7.17
  -2   0   9  206.18    9.73
   0   0  13    7.78    9.98
   0   1  12   70.89    8.79
   1  -4  14   12.76    6.30
   1  -1  14   -4.91    8.90
   1   1  13   -2.51    9.35
   1   2  12    0.26    5.68
   1   3   9   20.40    5.46
   2  -4  14   37.84    6.10
   3   3   9   25.24    6.15
   4   1  12  317.27   10.79
  -2  -5  11    3.41    8.50
  -2  -3  11   45.84   10.65
  -2  -1  10  106.96    9.34
  -1  -6  12   14.00    7.37
  -1  -1  12    0.51    8.92
   1  -3  14  289.20   10.92
   1  -2  14   29.15    8.88
   1   3   8  453.25    9.34
   2  -1  14   10.66    8.29
   2   1  13  261.76   12.55
   2   2  12  462.31   14.12
   3   3   8  419.17    8.84
   4  -3  13  252.57    8.41
   4  -2  13   27.07    7.44
   4  -1  13   15.28    7.09
   4   2  10  122.33    8.12
  -3  -3   8  492.34   11.72
  -2  -4  11   22.91    8.42
  -2   0   8  156.67    7.81
  -1   0  11  228.26   11.66
   0  -5  13  136.11    9.54
   0  -1  13   84.60   10.55
   0   2  10    0.43    3.75
   1  -6  13   56.68    6.59
   2  -3  14   85.71    7.98
   2  -2  14   23.71    7.60
   2   3   9   20.63    4.89
  -2  -7  10   21.49    6.95
  -2   0   7  227.07    7.31
  -1  -2  12  281.12   12.34
   1   0  13    6.25    9.28
   2   3   8  311.05    7.82
  -3  -4   8   10.97    7.19
  -2  -2  10   42.84    8.89
  -2  -1   9   18.74    6.45
  -1  -5  12  236.67   10.03
   0  -7  12   79.98    6.35
   0  -4  13   -0.04    7.27
   0  -3  13   42.23    9.09
   0  -2  13   10.81    9.27
   0   0  12  470.30   13.37
   0   1  11   11.96    6.56
   2   2  11  333.69   11.04
   3   1  12    8.92    9.03
   4   0  12   17.81    7.16
   4   1  11  248.11   10.50
   4   2   9    0.86    4.77
  -3  -3   7    6.56    5.21
  -1   1   8 1793.22   17.98
   0   2   8  221.38    6.93
  -1  -7  11  185.99    8.57
  -1  -1  11    1.57    8.92
  -1   0  10  115.43    8.51
   1  -5  13   -4.92    6.54
   2  -5  13   95.45    7.00
   2   1  12   30.41    6.36
   3  -4  13   -2.77    6.20
   3   2  10  900.90   14.44
  -2  -8   9  170.07    8.23
  -2  -6  10    1.52    6.99
  -2  -3  10  516.60   14.07
   0  -1  12  133.08   10.95
   1  -7  12   69.48    6.21
   1  -4  13  261.96   10.73
   1  -2  13   91.59   10.20
   2  -1  13   22.04    9.19
   3  -3  13   -5.36    7.63
   4  -1  12   67.41    8.60
  -3  -4   7   19.77    6.77
  -2  -5  10  333.42   11.90
  -2  -4  10   28.94    8.56
  -2  -2   9  121.34    8.54
  -1  -2  11   62.41   10.18
   0  -8  11   -7.77    4.89
   0  -6  12   17.42    7.11
   0   0  11   11.25    7.57
   1  -3  13    2.07    8.74
   1   0  12    1.10    8.04
   1   1  11    1.42    7.37
   2  -4  13   13.30    7.30
   2  -2  13  180.84   10.96
   4  -4  12   41.67    6.42
   4  -2  12   11.71    8.65
   4   1  10    6.19    5.82
  -1  -6  11   39.01    8.09
  -1   0   9   11.39    6.16
   0  -2  12   67.41   10.65
   2  -3  13   16.32    8.27
   2   0  12   22.27    9.44
   3  -6  12   15.08    5.27
   3   1  11   17.02    8.29
   4  -3  12   24.99    7.29
  -1  -8  10   54.61    7.02
  -1  -1  10  607.23   14.15
   0  -5  12    9.40    8.63
   0   1   9    7.45    4.62
   1   2   8 1190.04   14.20
   2   1  11    5.34    8.09
  -2  -7   9  116.02    9.44
  -2  -3   9    5.24    7.78
  -1  -5  11  168.68   11.10
   0  -4  12   63.32   10.02
   0  -3  12  217.81   10.75
   1  -8  11    8.97    5.07
   1  -6  12  172.78    9.38
   1  -1  12   83.42    9.69
   3   2   8  561.24   10.12
  -2  -2   8  143.45    8.07
  -1   0   8   51.89    5.66
   0  -1  11   14.30    8.83
   0   0  10   13.55    6.05
   1   0  11  242.17   10.56
   1   1  10  159.91    7.09
   2  -6  12   17.11    6.77
   2   2   8  796.14   11.73
   3  -5  12    4.96    6.64
   3   1  10    0.27    7.00
   4  -1  11   59.00    8.77
   4   1   9   -3.07    5.28
   5  -2  10  144.56    8.27
   0   1   8  501.00    9.73
   1  -5  12   11.06    8.35
   1  -2  12   10.72    9.42
   2   1  10   -2.21    6.23
   3  -7  11    0.42    5.48
   3  -4  12    2.33    7.82
   3  -2  12   56.84   10.06
   4   0  10   -8.18    7.82
   5  -4  10   39.13    6.37
  -2  -5   9   32.89    8.64
  -1  -7  10   24.46    8.59
  -1  -1   9   33.06    6.52
   1  -4  12   -0.54    9.18
   1  -3  12  357.12   13.85
   2  -5  12   10.15    8.25
   2  -2  12   28.24    9.97
   2   0  11    4.51    8.06
   3  -3  12    8.00    8.58
   4  -5  11  105.15    7.77
  -2  -8   8  268.66   10.71
   0  -6  11  146.92   10.10
   0  -2  11   19.37    6.30
   1   1   9  102.32    6.35
   2  -4  12  204.71   11.28
   2  -3  12  179.85   11.41
   4  -4  11   73.27    9.34
   4  -2  11   19.99    8.36
   4   1   8  317.74    8.38
  -2  -3   8  252.14    9.89
  -2  -2   7    0.87    4.83
  -1  -6  10   20.55    8.82
   0  -3  11   16.11    9.85
   0   0   9  312.48    9.39
   1  -7  11    6.02    6.92
   1  -1  11   90.55    8.55
   2  -7  11   20.57    6.68
   3   1   9 1082.63   15.16
   4  -3  11   -4.38    7.72
   0  -1  10   14.23    4.96
   1   0  10   26.58    4.73
   0   2   6 1230.61    9.64
   1   0   0  283.55    2.48
   3   1   0  808.57    7.02
   3   4   8   14.78    5.70
   4   3   5  241.18    8.16
   4   6   9   51.07    7.96
   2   2   6  124.65    5.54
   3   2   5    0.97    4.41
   4   2   0  885.00    9.04
   4   4   7  406.68   11.00
   5   4   4  140.32    7.82
   1   4   9  106.15    6.03
   2   1   4    6.47    3.28
   3   1  -1    1.74    1.93
   3   1   2  123.01    4.26
   3   3   7 1275.27   15.38
   1   0   1  150.29    2.60
   1   3   8  448.39    8.55
   1   5  10  145.02    7.32
   2   5  10  160.59    8.50
   2   3   8  304.29    8.38
   4   2  -1 1312.65    9.42
   4   3   6   16.18    5.59
   0   4   9  780.27   10.61
   1   1   5   60.54    3.68
   3   1   3 1160.64   11.11
   4   5   9   78.36    8.37
  -1   3   7  217.19    4.16
   0   3   8   48.46    4.66
   3   4   9   98.91    6.85
   4   4   8   79.67    8.01
   5   3   1   19.92    5.30
   5   4   6   67.40    8.69
   1   0   2 9999.00   20.57
   2   1   5  399.69    7.33
   2   2   7    8.81    4.56
   3   3   8  400.96   10.24
   3   1   4   12.76    4.16
   4   3   7    9.77    6.03
   6   5   4   86.53    9.27
   0   0   1  541.21    2.71
   2   0   0  646.70    5.13
   2   0   1   32.09    2.47
   2   4  10    2.93    6.29
   4   2   5  323.10    8.82
   5   3   0   58.06    4.39
   5   4   7   20.79    8.35
   0   2   7  238.55    5.37
   2   0   2  294.33    5.01
   2   5  11  394.66   11.48
   3   1  -2    3.53    1.29
   4   4   9  391.19   12.25
   1   0   3   23.09    2.71
   1   1   6  199.30    5.49
   1   3   9   24.06    4.96
   3   1   5  196.61    6.70
   1   5  11   56.19    6.67
   2   0   3  304.31    5.57
   2   1   6  696.38    9.97
   4   2   6 1417.50   16.94
   4   3   8  758.45   14.72
   0   0   2   34.14    1.56
   1   2   8 1235.58   13.15
   2   2   8  799.69   12.17
   4   1   1 1015.84   10.33
   4   1   2  323.45    6.95
   5   3   6    9.91    5.88
   6   4   3   49.47    8.61
  -1   2   6  590.41    5.31
   4   2  -2    9.43    1.76
   6   4   4   23.39    8.19
   1   0   4 2697.69   13.95
   2   0   4   63.50    4.06
   2   1  -3  132.56    1.46
   3   1   6  355.64    8.69
   3   2   8  556.86   11.57
   4   1   4   22.39    5.11
   4   4  10  108.63    9.83
   5   2   3   10.03    5.08
   5   3   7   31.60    8.38
   0   4  10 1299.22   13.72
   2   4  11   41.84    8.56
   3   0   2 1722.68   12.32
   4   1   0   55.57    3.20
   5   2   1  907.27   11.29
   5   2   4  162.24    7.55
   0   1   6  373.14    5.83
   2   1   7  869.66   11.82
   2   3  10  811.95   14.05
   3   0   3  198.67    5.70
   3   4  11  132.01    9.69
   4   1   5 2493.01   20.76
   4   3   9 1403.93   20.14
   0   0   3   48.08    2.22
   1   1  -3  175.23    2.72
  -1   1   4  240.75    2.58
   1   3  10   22.13    5.32
   2   0   5  437.67    7.90
   3   0   0   14.00    2.17
   3   0   4  191.05    6.22
   5   2   6   84.30    8.58
   5   3   8   32.90    8.73
  -1   1   0 1446.14    6.76
   1   0   5  259.17    5.65
   3   2   9    2.82    6.79
   6   3   3  321.17   10.16
  -1   3   8   12.95    2.55
   3   0   5 1475.34   14.74
   4   3  10   12.49    8.33
   6   3   5   -7.81    7.85
   0   0   4  172.62    3.97
   2   1   8  938.32   13.26
   4   1  -1  141.18    3.50
   5   2   7  390.78   12.69
   0   1  -2 1552.53    7.62
   2   0   6   -6.43    2.96
   2   3  11   13.86    6.95
   4   1   7   45.16    6.55
   4   2   9    5.35    7.14
   5   1   3 1023.30   13.98
  -2   3   4 1910.86    9.18
   0   1   7  426.54    6.85
   1   0   6   29.93    4.00
   1   1   8   12.89    4.56
   3   0   6  584.88   10.70
   3   3  11  179.71   10.41
   4   0   2   24.37    4.13
   5   1   2   53.44    5.14
   5   1   4  148.30    7.30
   2   2  10  218.35    9.20
   5   2   8  257.25   11.85
   0   3  10   47.05    5.39
   3   0  -1  369.14    4.22
   4   0   1  455.91    7.17
   4   0   5  761.52   12.40
   5   1   1  163.74    6.23
  -1   2   7 1139.08    7.86
   1   2  10  405.59   10.46
   2  -1   2   46.55    2.70
   2  -1   3   36.54    3.57
   2   0   7    8.50    4.82
   6   2   3  108.64    8.71
   6   2   4    9.31    7.12
   6   2   5   17.46    8.21
   0   2   9  293.58    6.93
   2  -1   1  175.56    3.94
   2  -1   4 1115.05   11.08
   3   1   9 1080.38   16.25
   4   0   6  175.39    8.02
   1  -1   2 3556.09   13.67
   1  -1   3  474.96    6.17
   3  -1   2  413.85    6.92
   3  -1   3   17.49    3.99
   5   1   7  526.46   14.01
  -1   1   5   26.37    1.69
   1  -1   4  345.86    6.10
   2  -1   5   39.19    4.78
   3  -1   4   14.86    4.46
   4   0   0  632.73    7.25
   4   1   9    5.33    7.09
   0   1   8  525.93    8.56
   1  -1   1  216.82    3.47
   2   0   8  477.93   10.54
   2   2  11  339.36   11.17
   3  -1   5  251.48    7.64
   3   0   8  315.81   10.08
   4   0   7 1067.23   16.30
   5   1   0   21.55    3.91
   0   0   6 1131.89   10.04
   3   2  -3  347.99    3.24
   5   0   3  320.56    8.66
   1  -1   5  385.37    7.09
   2  -1   0 1748.17    9.08
   2  -1   6 1348.14   14.38
   2   1  10   -0.36    5.15
   1   0   8  696.77   10.97
   3  -1   6   65.02    4.92
   4  -1   4   41.40    5.67
   6   1   4  122.06    8.64
   6   1   5   75.38    9.07
   1   2  11   19.87    6.35
   3  -1   0  155.72    4.15
   3   0   9   11.92    7.30
   4  -1   2  149.58    5.74
   4  -1   5  404.69   10.10
   6   1   3   11.13    6.43
   0   2  10   -4.56    4.92
   1  -1   6 2029.14   15.79
   2  -1   7 1381.32   15.69
   3  -1   7  655.67   12.48
   5   0   7  122.90    9.60
   0   0   7    4.73    3.47
   4  -1   1    4.98    4.27
   4  -1   6   82.30    7.32
   5   0   1   71.81    4.86
  -1   1   6   67.15    2.42
   0   1   9   10.24    5.08
   4   0  -1  505.64    5.73
   4   0   9  106.41    8.10
  -1   2   8   26.39    2.53
   0   1  -1  300.26    2.92
   1  -1   0 1431.80    6.61
   1   0   9   19.01    5.38
   2  -2   3  258.32    6.12
   2  -2   4 1200.10   12.35
   0  -1   3 1998.00   10.27
   0  -1   4  346.91    5.31
   2  -2   2    6.60    3.21
   2   0  10  428.19   12.11
   3  -2   3  952.32   11.43
   3  -1   8  252.48    8.51
   2  -2   5  307.45    7.82
   3  -2   2   39.92    4.05
   3  -2   5   79.36    6.09
   5  -1   3  537.15   10.73
   5  -1   4    5.45    4.88
   5  -1   5    6.54    6.80
   3  -2   6  610.55   11.88
   4  -1   0  279.06    5.77
   4  -1   8   89.96    7.44
  -1   2   1 7265.37   18.04
   0  -1   2 1591.01    8.00
   0   0   8   55.01    4.56
   1  -2   4  342.77    6.78
   1  -1   8  107.48    6.53
   1   1  11    5.51    6.45
   2  -2   1 1122.74    9.26
   2  -2   6  281.60    7.45
   3  -1   9  303.77   11.99
   4  -2   4  276.61    8.70
   5   0   0   64.68    3.98
   6   0   3   -8.35    6.66
  -1   1   2 6829.70    8.69
   1  -2   2  812.96    7.79
   1  -2   5 3448.54   20.16
   4  -2   5  403.65    9.79
  -1   1   7  800.13    6.96
   0  -1   6  193.88    5.60
   1   0  10   22.31    6.56
   2  -2   7 1480.51   17.19
   3  -2   7   91.06    7.60
   3  -1  -1   -0.61    1.75
   4  -2   2  473.37    8.92
   4  -2   6    2.71    6.95
   0   1  10  625.33   10.19
   1  -2   6  221.74    7.02
   2   0  11    8.42    8.16
   5  -1   1 1074.74   12.46
   3  -2   8  178.00    9.74
   0  -1   7  362.10    7.51
   1  -2   1   69.14    3.11
   2  -2   0  177.45    4.31
   2  -2   8  102.92    8.13
   3  -2   0  302.66    5.86
   4  -2   1 1171.42   11.99
   2  -3   4   24.43    4.85
   3  -3   4    8.16    4.97
   5  -2   3  676.80   12.57
   5  -2   5  146.41    9.45
   2  -3   3  907.92   10.60
   2  -3   5  139.65    6.71
   0  -1   1  308.28    3.26
   1   0  11  251.52    9.92
   2  -3   2  158.97    5.39
   3  -3   2  165.19    6.21
   3  -2   9  126.41    9.93
  -1   0   4 2524.58    8.86
  -1   0   5  101.68    2.80
   0  -1   8  252.97    7.83
   2  -2   9  124.71    8.94
   4  -3   4  303.63    8.90
   4  -3   5    4.12    6.78
   5  -2   2  147.28    7.04
   0  -2   4  651.00    7.89
   1  -3   4  780.08   10.38
   3  -3   7  281.48   10.61
   4  -2   0   87.58    4.22
   5  -1   0  112.63    4.77
  -1   0   6   28.35    2.56
   0  -2   3 1963.96   11.92
   1  -3   3    7.92    3.79
   1  -3   5   18.43    4.72
   2  -3   1  252.56    5.77
   4  -3   2  118.95    6.21
   0  -2   6   23.57    4.42
   0   0  10   11.82    5.24
   1  -3   6  252.10    8.16
   3  -3   8   30.30    8.25
   5  -2   1   36.03    5.84
   1  -3   2  608.65    7.84
   1  -2   0  864.10    6.68
   2  -3   8  136.21    9.57
   0  -2   2 1408.92    9.31
   0  -1   9  698.02   11.92
   3  -4   4  278.89    8.89
   3  -2  -1  445.40    5.95
   4  -3   1  390.45    8.20
   5  -3   3   19.32    6.83
  -1   0   7 1019.92    8.71
   0  -2   7   97.49    5.84
   2  -4   4   40.09    5.49
   3  -4   3  324.60    8.73
   2  -4   5  424.62    9.50
   2  -3   0  209.02    4.99
   3  -4   6  127.69    8.76
   3  -3   0   -1.04    3.38
   1  -3   1  727.93    7.56
   1  -1  -1    2.13    1.17
   2  -4   2   84.62    5.31
   2  -4   6  509.35   12.04
   2  -3   9  529.57   14.41
   5  -3   2   12.68    6.05
   0  -2   8  732.38   11.71
   1  -2  10  623.91   14.14
   2   1  -2  179.66    2.23
   5  -2   0  146.97    6.11
   0  -3   4  764.75    9.72
   1  -4   4 2198.97   18.26
   1  -4   5    9.82    5.14
   4  -4   2   10.66    5.35
   4  -3   0  156.21    5.46
   4  -2  -1  148.89    4.47
  -1   0   8   50.08    3.63
   1  -4   3   67.65    5.31
   2  -4   1  254.36    6.56
   5  -3   1  111.40    7.18
  -1  -1   5  257.49    4.57
   0  -3   3  178.11    5.23
   0  -3   6  569.96   10.12
   0  -2   1   22.15    2.49
   1  -4   6    3.98    4.15
   1  -3   9   59.07    8.27
  -1  -1   4  617.19    6.01
  -1  -1   6  172.08    4.33
   0  -2   9  118.43    8.13
   1  -4   2   13.33    4.16
   3  -5   4  384.61   11.22
   5  -4   3  430.71   12.41
   0  -3   7   18.12    5.44
   1  -3   0  920.94    8.28
   2  -5   4   80.22    6.66
   3  -5   3  118.19    7.41
   3  -5   5   29.25    5.61
   3  -5   6    4.48    7.45
   3  -3  -1 2839.39   15.56
  -1  -1   7 1032.88   10.12
   0  -3   2  134.22    4.60
   2  -5   3    0.74    3.60
   2  -5   6   -5.57    7.28
   3  -5   2  995.25   14.26
   5  -4   2   12.89    6.69
   1  -4   1  141.00    5.10
   1  -4   8   37.56    8.21
   2  -5   2  986.51   13.06
   2  -4   0  965.62   10.60
   4  -5   3    9.21    6.81
   2  -5   7   85.60    9.76
   0  -4   4   52.56    5.06
   1  -5   5    7.98    6.01
   1  -2  -1 7097.72   17.18
   4  -5   2  127.66    8.22
   4  -4   0   31.52    4.74
   4  -3  -1   44.89    3.67
  -1  -1   8   40.34    4.06
   0  -4   3  108.09    5.45
   0  -4   6   72.05    6.51
   1  -5   3 1162.20   13.74
   1  -5   6  165.28    9.19
   2  -5   1   12.71    4.60
   5  -4   1   13.66    6.47
  -1  -2   5   51.56    3.73
  -1  -2   6 1410.97   12.46
   0  -3   1  210.44    4.75
   1  -5   2    9.90    4.72
   4  -5   1  543.38   11.97
  -1  -2   4   58.16    3.34
   0  -3   9  255.64    9.75
   0  -1   0  256.85    2.64
   1  -5   7  169.89    9.95
   1  -4   0   17.58    3.54
   2  -6   4    7.29    6.68
   3  -6   4  125.70    9.33
   3  -2  -2  449.71    4.97
  -1  -2   7   -1.06    4.39
   0  -4   2 1259.05   12.06
   2  -6   3 1125.64   16.28
   3  -5   0    4.19    4.61
   4  -1  -2   95.03    2.31
   1  -5   1   52.51    5.00
   1   1  -1 3317.08    8.86
   2  -5   0  746.01   10.88
   3  -6   2  203.35    9.47
   0  -4   8  111.27    8.66
   1  -3  -1   28.94    2.95
   0  -5   4  520.32   10.79
   0  -2   0   31.03    1.85
   1  -6   3   25.18    5.81
   1  -6   4  374.48   10.65
   1  -6   5  127.83    9.19
   2  -2  -2  469.56    4.75
   4  -6   2  111.83    8.64
   4  -5   0   30.45    5.65
   4  -4  -1  528.47    8.72
  -1  -3   5   30.94    4.25
  -1  -2   8   33.72    5.09
   0  -5   3   55.37    5.57
   0  -4   1  197.98    5.53
   2  -6   1  863.51   13.18
   3  -3  -2  112.37    3.93
  -1  -3   4 1096.67   11.07
  -1  -3   6   25.43    4.47
   1  -6   2  175.62    7.48
   1  -5   0  191.09    6.20
   4  -6   1    7.34    7.98
  -1  -3   7  611.50   10.87
   0  -5   2  147.25    6.32
   0  -5   7  398.59   12.05
   0  -4   9   -7.62    8.25
   0  -3   0 1659.52   10.62
   0   2   1  645.02    5.43
   3  -5  -1  753.61   10.76
   1  -6   1 1741.04   17.14
   1  -4  -1  104.20    4.38
   2  -7   3   11.31    6.99
   2  -3  -2  122.93    3.56
   3  -6   0   73.79    6.26
  -1  -4   5  755.33   11.56
  -1  -2   2  462.70    5.89
   0  -5   1  729.91   10.37
   3  -4  -2  176.79    5.03
   4  -5  -1   89.71    5.83
  -1  -4   4   15.08    4.70
  -1  -4   6  541.40   10.61
  -1  -3   8  257.75    8.22
  -1  -1   2   44.91    1.92
   0  -6   3  274.38    9.05
   0  -4   0  215.78    5.48
   1  -7   3  367.32   11.29
   1  -7   4  472.46   12.45
   1  -7   5    6.72    8.24
   0  -6   6   21.77    8.41
   1  -7   2   88.67    7.15
   1  -6   0  389.67    8.89
   1  -5  -1 1030.66   11.52
  -4  -2   2    5.93    3.98
  -4   4   3  773.46   13.85
  -3   6   2  199.33    8.63
  -2   2   3    8.81    3.76
  -2   3   3 4931.32   24.27
  -1   4   2  739.15    9.01
  -5   2   3  428.07   12.16
  -4   0   3  130.58    6.27
  -2   4   3 1918.32   16.96
  -1   1   2 6854.22   19.38
   1   2  -4   60.89    2.69
  -6   0   2  241.67   11.38
  -5   1   3   52.35    7.46
  -3  -2   2  422.85    5.83
  -3   5   3   40.72    4.73
  -2   1   3    8.88    3.31
  -2   6   2   69.74    6.50
  -1   7  -1   45.53    5.08
  -5   4   3    3.16    7.92
  -4   5   3   -3.31    4.79
  -5   0   3  542.58   12.17
  -3   8   0  263.29   11.96
  -2   5   3 1046.29   14.19
  -2   8  -1  354.75   11.69
  -1   5   2  989.83   11.02
   0   5   0  338.53    6.13
   0   6  -2  266.22    5.79
  -3   7   2    6.61    6.08
  -1   7   0  318.39    8.13
  -4  -1   3   39.53    5.54
  -4   3   4   95.57    7.58
  -4   6   3  257.58    9.97
  -3   2   4 1142.01   14.10
  -2   8   0    8.57    6.83
   0   3   1 2899.85   13.17
  -3   8   1  322.71   12.47
  -5   3   4  322.39   12.60
  -4   1   4   -6.88    5.33
  -4   5   4   24.69    7.68
  -3  -1   3   16.69    4.16
  -3   5   4  218.26    9.04
  -2   0   3   20.23    3.36
   0   2   1  639.57    5.55
   0   4   1   11.06    2.94
   0   6  -1    4.06    2.95
  -5  -1   3   31.17    5.97
  -2   3   4 1906.86   17.19
  -2   4   4  492.05   10.44
  -1   0   2 1963.11   10.06
  -1   3   3    9.23    2.82
  -1   4   3   75.10    5.05
  -1   7   1   47.79    5.56
   0  -1  -1  603.86    4.44
  -3   6   4  229.47    9.99
  -3   8   2   72.75    9.58
  -2   5   4  203.33    8.44
  -5   1   4   27.01    7.94
  -4   6   4    5.16    5.82
  -2   2   4  106.48    5.70
  -2   7   3  149.33    8.79
  -1   2   3   19.78    2.82
  -1   5   3 1395.42   14.08
  -4   0   4  765.62   12.29
  -2   8   2  162.01    9.48
   0   6   0 1278.73   11.94
  -3   4   5  657.21   13.18
  -3   7   4  139.51   10.47
  -2   6   4  139.19    8.16
  -1   6   3  368.91    9.11
  -1   7   2   72.06    6.10
  -1   8   0  464.69   11.34
  -5   0   4  114.70    8.37
  -3   0   4  137.48    5.71
  -3   3   5   60.80    6.58
  -5   3   5   55.37    9.68
  -4   2   5  330.58   10.42
  -2   1   4  159.34    5.62
  -4  -2   3   41.30    4.53
  -3   6   5   93.80    8.74
  -2  -4  -1   14.12    2.00
  -2   7   4    7.13    6.89
  -2   8   3   37.06    8.19
  -2   9   1   -7.71    9.86
  -1   1   3   48.96    3.96
   0   4   2  156.59    5.08
  -5   2   5   29.34    8.77
  -2   4   5  209.85    8.32
  -1   4   4   18.90    4.89
  -1   5   4   46.93    5.58
   0   3   2 4169.68   18.33
  -4   1   5   59.03    6.66
  -3   7   5  756.55   17.44
  -2   3   5 1143.38   14.64
  -2   6   5  165.50    8.91
  -1   3   4    2.16    4.24
  -1   8   2   13.85    7.27
   0   1   1  621.73    4.86
  -4  -1   4  798.59   11.96
  -3   1   5    6.98    4.93
  -1   6   4    4.23    5.13
   0   7  -1  420.48    7.71
  -4   5   6  121.72   10.42
  -3   4   6   83.75    7.84
  -3   5   6   47.97    7.84
  -2  -2   2 1284.23    7.07
  -2  -1   3  131.92    3.86
  -4   3   6   19.94    7.77
  -3   6   6    0.79    7.52
  -2   2   5  160.47    5.87
  -2   7   5   -1.18    7.62
  -2   9   3  263.13   11.68
   0  -1  -2   17.22    1.98
   0   6   2  756.40   10.78
  -3   3   6  136.85    8.31
  -1   2   4  276.88    6.27
  -1   8   3  470.14   11.58
   0   2   2 3750.06   15.77
   0   7   1  719.35   11.12
  -4   0   5  223.73    8.30
  -4   2   6    3.28    7.07
  -3  -2   3  340.38    5.57
  -3  -1   4   12.65    4.18
  -3   7   6   13.33    8.26
  -3   2   6  494.43   11.28
  -2   6   6  596.56   13.83
  -1   4   5    2.11    5.16
  -1   5   5   10.59    5.53
   0   4   3  138.19    5.53
   0   5   3  992.55   11.88
  -5   2   6   -4.40    9.39
  -2   9   4   15.02    6.53
  -1   6   5  599.27   11.97
  -1   9   2    4.84    6.85
  -3   0   5  473.42    9.29
  -2   3   6   19.92    5.57
  -2   7   6  101.42    9.16
  -1   8   4  386.17   11.15
  -4   4   7  402.21   13.88
  -3  -4   0  378.02    4.05
  -3   6   7   -7.54    7.53
  -1   0   3  232.27    4.74
  -1   3   5 1944.41   16.85
  -1   7   5   -4.21    4.27
   0   3   3   87.21    3.89
  -3   4   7  131.54    7.99
  -2   9   5   73.64   10.62
  -1   1   4  229.60    5.92
  -1   9   3   45.60    7.82
  -1  -2   0 7128.33   10.32
  -2   2   6  117.83    6.86
  -2   5   7   59.55    7.30
  -2   6   7  244.08   10.41
  -1   6   6   19.07    6.13
   0   5   4   50.49    5.39
   0   8   1   53.58    5.51
  -2   4   7  950.22   15.49
  -2   7   7  991.54   18.85
  -1   2   5   28.70    4.86
  -1   4   6   64.56    6.40
   0   4   4  721.78   10.49
   0   6   4  109.99    5.61
  -4   2   7    7.86    7.77
  -1  -1   2   43.14    2.12
  -1   7   6  201.00    8.06
   0   2   3 4244.44   18.68
  -3   5   8   -3.57    8.28
  -3   6   8  300.71   12.90
   0   7   4  128.91    7.19
   0   8   3  149.23    7.57
  -4   0   6   16.40    6.70
  -2   0   5   33.33    4.89
  -2   3   7  133.63    7.76
  -1   3   6  790.71   12.20
   0   1   2   25.03    2.59
   0   3   4   69.40    4.92
   0   5   5  994.07   13.41
   0   6   5  736.30   12.35
  -4   3   8   16.52    8.37
  -2  -1   4  274.16    5.24
  -2   1   6 1391.09   14.80
  -2   7   8  117.51   10.04
  -1   5   7  129.90    7.82
  -1   6   7  184.94    8.81
   0   8   4   35.64    6.26
  -3  -1   5    7.30    4.05
  -3   3   8    5.66    7.32
  -1   9   6  148.26   10.08
   0   4   5  153.42    6.68
  -1   1   5   27.98    4.06
  -1   4   7  299.15    9.36
  -1   8   7   63.73    8.53
  -1   2   6  593.89   10.16
   0   8   5 1086.88   16.08
   0   9   3  908.11   14.17
  -1   0   4 2299.65   13.65
   0   0  -2   34.22    1.69
   0   2   4  330.79    6.69
   0   6   6  115.23    7.18
   0   9   4    3.33    7.57
  -2  -3   0   76.88    1.90
  -1  -2  -1   47.50    1.72
  -1   7   8  114.72    8.68
  -1   9   7  376.49   13.04
   0   3   5  340.76    7.83
   0   5   6  466.72   10.46
  -3  -2   4   70.44    3.46
  -3   2   8    0.31    6.33
  -3   4   9  228.31   11.09
  -1   5   8   69.72    7.07
  -2   5   9  418.20   12.99
  -1   8   8    6.45    6.14
   0   1   3 1223.71    9.20
   0   4   6  230.47    7.99
   0   9   5   27.40    7.38
   1   5   1  107.79    3.52
  -3   3   9   10.45    7.34
  -2   0   6 1173.86   12.23
  -1   4   8  551.34   11.25
   0   7   7   63.05    7.33
   0   9   6   40.89    7.62
   1   5   2   88.37    3.70
  -2  -2   3  180.62    2.97
  -2   2   8 2263.07   21.00
   1   6   1   65.97    3.34
   1   6   3  124.63    5.09
  -1   1   6   59.96    5.06
  -1   2   7 1214.01   14.47
  -1   6   9  157.93    9.32
   0   2   5   30.90    4.30
   0   3   6   79.80    5.93
   1   4   2   10.11    2.68
  -3   0   7  264.01    7.76
  -2  -1   5   79.28    4.07
  -1   5   9  351.50   11.17
   0   9   7  114.43    9.22
   0  10   5  446.55   12.69
   1   7   2   36.47    4.16
  -2   3   9 1043.90   16.38
   0   4   7  616.22   10.90
   0   7   8   17.67    7.41
   1   4   3  304.06    5.84
   1   5   0  824.68    5.39
   1   5   4   47.80    4.51
   1   7   4  636.56   10.40
  -3  -1   6  988.86   10.55
  -3   2   9   22.26    6.98
   0   1   4  256.10    5.52
   0   6   8  221.31    8.06
   0   8   8 1689.39   21.87
   0  10   6  523.89   13.79
   0   5   8  751.27   13.54
   1   7   5  130.67    6.68
  -1   6  10   16.02    7.73
  -1   7  10   89.49    9.29
   0   9   8  124.11    9.49
   1   4   4   73.38    4.47
   1   5   5  430.78    8.70
   1   8   3   19.56    4.31
   1   8   4 1010.96   13.17
  -3  -3   2  151.11    1.57
  -2   1   8  398.95    9.21
   0   2   6 1261.63   13.11
   0   3   7   93.25    6.35
   1   3   2  656.42    6.37
   1   6   0   57.05    2.12
   1   8   5  567.59   11.11
  -2   0   7  231.11    7.17
   0   6   9   75.39    7.80
   0   7   9   68.38    8.27
   1   3   1    3.44    1.92
   1   3   3  141.41    4.34
   1   6   6   52.09    4.76
   1   4   5  259.34    6.95
   1   5   6  520.08   10.02
   0   1   5  130.93    4.86
   1   9   4  208.54    8.01
   1   9   5  752.73   13.32
  -3   1   9  509.75   11.31
  -1   0   6   19.70    3.70
   1   3   4  287.71    6.18
   1   6   7  254.20    8.74
   1   8   7 1037.64   15.91
   1   9   6  110.02    8.82
   0   3   8   44.25    5.81
   1   4   6  657.85   10.53
  -2  -1   6   37.89    3.32
   0   1  -2 1577.42    6.83
   0   2   7  269.80    6.86
   0   4   9  790.52   13.90
   0   6  10   11.23    6.91
   1   9   7  187.75    9.34
  -1   2   9  216.75    8.14
   0   0   3   61.29    2.83
   1   3   5   54.56    3.57
   1   6   8  156.87    8.04
   1   7   8  295.46    9.13
   1   8   8   28.83    7.52
  -2  -2   4  945.64    6.20
  -2   1   9   -3.48    5.22
  -2   2  10   42.07    8.35
  -1   1   8 1834.94   16.81
   0   1   6  375.12    7.28
   1   4   7  232.57    7.94
   1   5   8  145.65    7.65
   1   9   8   31.96    7.80
  -2   0   8  141.11    5.92
  -2   3  11    7.95    7.91
   1   2   3  209.66    4.45
   1   3   6    0.43    4.51
   1   7   9    6.67    7.16
   0   0   4  190.32    4.27
   0   2   8  222.92    7.58
   0   6  11  341.56   11.87
   1   2   2  161.69    3.45
   1   2   4  344.46    6.03
   1   6   9  765.79   14.66
   1   9   9  218.48   10.82
  -3  -3   1   -0.26    1.52
  -1  -1   5  259.03    4.94
   1   4   8   75.42    6.54
   0   1   7  399.69    8.16
   1   2   5   69.88    4.36
   1   3   7   30.28    5.36
   1   5   9  427.55   11.17
  -2  -1   7   80.93    4.70
  -1   1   9   21.05    5.16
  -1   3  11  238.86   10.24
   0   0   5  109.97    4.01
   1   6  10  354.65   11.67
   1   2   1   45.84    1.74
   1   2   6   69.00    5.05
   0   4  11   83.01    8.87
   1   3   8  447.06   10.08
   2   6   4  200.27    6.22
   2   7   7   46.95    6.08
  -2   0   9  204.39    7.76
  -1   0   8   47.83    4.82
   2   5   5  530.88    9.06
   2   6   7  548.67   11.17
   2   8   5   71.76    5.48
   2   8   6  143.45    7.05
   2   8   7   53.92    6.28
  -2  -2   5  191.57    3.61
  -1  -1   6  189.24    4.77
   0   0   6 1059.57   10.50
   1   2   7    4.36    4.72
   1   6  11    8.19    7.59
   2   5   6   77.55    5.76
  -1  -1  -1   47.45    1.46
   1   4  10   12.82    6.87
   2   5   7   22.38    5.24
   2   6   3   28.86    3.72
   2   6   8   35.48    6.62
  -1   2  11  147.84    8.74
   0   3  11    7.64    7.14
   1   1   4 1951.18   12.18
   1   5  11   66.10    8.31
   2   4   5  617.54    9.21
   2   5   3  445.56    6.78
   2   8   4   25.38    4.05
   2   8   9  558.22   14.04
   1   1   3  143.34    3.35
   1   1   5   63.56    4.20
   2   4   4  224.27    5.65
   2   4   6    9.88    4.66
   2   7   3  713.21    8.39
   1   2   8 1248.20   14.97
   2   4   7  108.89    6.63
   0   1   9    8.66    5.26
   1   1   6  235.77    6.48
   2   7  10  162.61   10.61
   2   8  10    7.76    8.71
   1   1   2  180.89    3.39
   1   4  11  117.59    9.58
   2   4   8  777.47   13.32
   2   5   9  360.49   10.03
   2   6  10  137.88   10.02
   1   2   9  249.75    9.12
   2   3   5  108.72    5.33
   2   3   6  516.56    9.48
   0   2  11    9.21    7.90
   1   1   7   24.59    4.80
   2   3   4 1259.28   11.24
  -4  -5 -10   54.48    9.02
  -3  -1  -5  202.51    5.61
  -3  -7  -6  598.91   11.83
  -3  -6  -5  242.10    8.34
  -3  -3  -4    6.26    4.12
  -3   0  -6  604.53    8.13
  -2  -8  -5   68.99    6.54
  -2  -3  -2   12.40    3.14
  -2  -2  -2  697.14    7.28
  -3  -4  -4   41.13    5.04
  -3  -2  -4  353.77    6.96
  -2  -9  -6  595.42   13.39
  -1  -6  -2  121.16    4.70
  -1  -4  -1   55.04    2.98
  -4  -6  -8   28.23    8.01
  -4  -3 -10    9.04    7.43
  -2  -6  -3   24.25    3.31
  -2  -4  -2  435.37    7.10
  -2  -1  -2   94.24    3.31
  -2   2  -5  333.09    3.60
  -1 -10  -6    0.97    8.46
  -4  -5  -7    9.31    6.96
  -3  -5  -4 1420.16   15.18
   0  -7  -2  635.20    7.82
   0  -3   0 1648.74    6.75
  -4  -3  -7    3.74    5.33
  -4  -2  -9    0.87    7.45
  -3  -8  -6   90.32    8.33
  -3  -7  -5  460.99   10.98
  -3   0  -5 1519.17   11.86
  -4  -6  -7    0.31    4.89
  -4  -2  -8  564.27   11.46
  -3  -6  -4    4.72    5.08
  -2   1  -3   40.82    2.08
   1   1   0  287.51    3.11
  -4  -2  -7  203.14    7.59
  -2  -9  -5  327.57   10.41
  -2  -8  -4   27.02    5.53
  -2  -5  -2  367.37    7.17
  -4  -7  -7   58.13    8.32
  -3  -4  -3 1578.48   14.64
  -3  -3  -3   61.79    4.72
  -1  -8  -3   19.73    4.80
  -3  -8  -5  180.06    9.20
  -3  -2  -3  107.38    4.76
  -2 -10  -6    0.99    7.77
  -2   0  -2  311.29    4.19
   1  -6  -1   60.33    2.07
  -3  -9  -6   13.00    7.62
  -3  -7  -4  797.65   13.41
  -3  -5  -3   -4.40    4.66
  -1  -7  -2   34.98    4.13
  -4  -8  -7    6.29    8.24
  -4  -7  -6   77.87    8.23
  -4  -3  -5  243.85    8.06
  -4  -1  -8  318.93    8.53
  -3   0  -4  172.39    4.52
  -2  -6  -2  117.69    5.61
  -4  -6  -5  102.37    7.38
  -3  -1  -3 1177.06   10.40
  -3   1  -6   61.10    3.48
  -2  -3  -1 2326.13   13.48
   0  -4   0  219.36    3.22
  -4  -2  -5  323.31    8.12
  -2  -2  -1 1783.75   10.96
  -4  -1  -6  193.24    7.51
  -3  -9  -5   77.81    8.65
  -2 -10  -5    4.63    8.38
  -2  -8  -3  180.03    7.34
  -2  -4  -1   26.23    3.54
  -4  -5  -4   32.25    5.87
  -3  -4  -2 2461.62   17.67
  -3  -3  -2   50.55    4.59
  -1  -6  -1   76.66    3.88
  -1  -2   0 7195.09   16.91
  -4  -3  -4  225.65    6.79
  -3   1  -5  258.49    4.79
  -2  -7  -2  434.22    8.84
  -2  -1  -1 1664.77    9.73
  -1  -3   0  893.16    6.93
  -5  -6  -7   14.09    8.37
  -4  -6  -4 1036.88   15.63
  -3  -5  -2  615.52   10.17
  -3  -2  -2   15.02    2.72
  -2  -5  -1  137.71    5.08
  -2   2  -4 1200.35    5.13
  -1  -9  -3  117.80    6.75
   1   0   0  275.31    2.65
  -4  -1  -5 2476.34   17.98
  -3   0  -3  190.84    4.79
  -1  -8  -2   96.36    5.85
  -1  -4   0   98.91    3.69
  -5  -5  -6   19.94    7.99
  -4  -7  -4  295.11   10.51
  -1  -1   0  294.48    3.35
  -5  -6  -6  144.81   10.13
  -5  -4  -6   71.82    7.59
  -5  -3  -7   28.52    7.21
  -3  -9  -4   15.04    7.48
  -3  -1  -2  106.99    4.08
  -4  -5  -3   82.69    6.63
  -4  -3  -3 1772.26   16.64
  -3  -8  -3   11.23    5.90
  -2 -10  -4  399.62   12.09
  -2  -9  -3   22.57    5.94
  -1   1  -1  208.76    1.82
  -4  -1  -4   19.66    4.20
  -2  -8  -2  274.16    8.69
  -1  -7  -1  178.48    5.69
   0  -7  -1  703.09    7.25
   0  -5   0  321.94    4.09
  -5  -6  -5  292.30   11.66
  -5  -5  -5   10.42    7.44
  -4  -2  -3   96.59    5.66
  -3   1  -4    7.87    2.13
  -2   0  -1   40.35    2.29
  -1  -5   0  830.46    8.05
  -5  -2  -7  427.91   10.90
  -3  -4  -1 2989.12   19.05
  -3  -3  -1 2407.42   16.08
  -2  -3   0   69.97    3.76
  -5  -7  -5   96.09    9.39
  -5  -3  -5  513.19   11.78
  -5  -2  -6   87.69    8.18
  -4  -7  -3   27.29    7.24
  -4   0  -5  735.16    9.67
  -3  -5  -1  676.58   10.51
  -3  -2  -1   12.43    3.66
  -2  -4   0 1246.08   10.89
  -4  -4  -2  533.52   10.50
  -3 -10  -4   12.15    8.58
  -3  -9  -3   -4.64    6.60
  -2  -2   0    6.58    1.99
  -5  -6  -4   19.12    7.65
  -5  -5  -4   19.09    5.71
  -4  -5  -2  293.19    8.15
  -4  -3  -2  900.60   12.26
  -4  -1  -3    4.03    3.95
  -3  -6  -1  562.08   10.50
  -4  -6  -2    7.37    5.79
  -3  -8  -2   68.55    6.74
  -2  -5   0  226.79    6.03
  -5  -7  -4   27.99    8.01
  -4  -2  -2  307.02    7.50
  -4   0  -4  314.56    6.99
  -3  -1  -1   20.88    3.16
  -2  -1   0  962.77    7.65
  -1  -6   0   48.39    3.55
  -3   1  -3   24.01    2.62
  -2  -9  -2   31.80    6.00
  -1   0   0  276.57    2.85
  -5  -1  -6  111.15    7.38
  -4  -7  -2  103.53    8.33
  -3  -7  -1  404.26    9.96
  -2  -6   0  313.92    7.13
  -5  -6  -3   30.23    7.65
  -5  -2  -4  157.60    7.47
  -4  -9  -3  108.78    9.86
  -3  -4   0  326.53    7.57
  -3  -3   0 1391.77   12.85
  -2  -8  -1   25.04    5.06
  -5  -7  -3  432.49   13.59
  -4  -5  -1   64.55    6.27
  -4  -4  -1  688.45   11.11
  -3 -10  -3   50.47    9.09
  -3  -5   0  113.60    5.86
   0  -6   0 1222.30    7.89
  -5  -1  -5   75.11    6.21
  -4   0  -3  855.96   10.22
  -3  -2   0  160.52    5.24
  -1  -3   1  268.37    4.23
  -4  -6  -1  710.06   12.58
  -4  -2  -1  530.85    9.33
  -5  -5  -2  649.75   13.97
  -5  -4  -2  324.07   10.08
  -5  -2  -3   11.32    5.37
  -3  -8  -1    4.67    6.11
  -3   0  -1   87.23    3.58
  -2  -7   0    9.41    4.39
  -2  -3   1  159.45    4.63
  -1  -7   0  212.06    5.83
  -1  -2   1 1419.73    8.02
  -5  -3  -2  155.32    7.97
  -5  -1  -4  157.98    7.19
  -2  -4   1 1586.39   12.44
  -2   0   0  606.38    5.81
  -2   2  -3  312.08    2.35
  -6  -4  -4   15.47    8.50
  -6  -3  -5    5.84    8.00
  -5  -7  -2   -7.47    7.86
  -3  -1   0  803.20    8.86
  -3   1  -2  435.87    5.65
  -2  -2   1  323.18    5.46
   1   0  -1  383.30    3.88
  -4  -4   0 1467.68   16.41
  -4  -1  -1  988.91   11.52
  -1  -5   1  223.50    4.73
  -5  -1  -3 1042.77   14.04
  -4  -5   0 2166.85   20.72
  -4  -3   0  293.83    8.15
  -2  -9  -1   26.73    5.87
  -6  -3  -4    7.73    7.50
  -5  -5  -1  342.24   11.22
  -5  -4  -1  105.66    7.63
  -4  -8  -1    6.03    7.77
  -3  -9  -1   66.90    9.01
  -3  -4   1   26.39    4.61
  -3  -3   1    7.95    4.18
  -1  -1   1 3301.17   11.47
  -6  -2  -5   23.52    7.96
  -4  -2   0  864.85   11.68
  -4   1  -4   40.63    3.76
  -2  -6   1  148.36    5.79
  -2  -1   1 1733.09   10.65
  -5  -3  -1   26.06    4.70
  -3  -2   1  239.09    6.18
  -2  -8   0  107.23    6.22
   0  -4   1  215.04    3.11
   1  -3   0  872.57    3.47
  -6  -3  -3  310.46   12.06
  -5  -7  -1   -8.23    7.98
  -3  -8   0  461.30   11.44
  -3   0   0    7.58    2.76
  -1  -6   1   81.48    4.22
  -6  -2  -4    4.49    7.31
  -5  -2  -1  886.96   13.76
  -5   0  -4  185.09    6.54
   0  -2   1   26.26    1.42
  -4   0  -1  467.71    7.89
  -4   1  -3  249.14    5.38
  -3  -1   1    7.44    3.54
  -3   1  -1 1066.52    8.51
  -5  -5   0   42.47    7.08
  -4  -5   1 1123.85   15.68
  -4  -3   1   94.74    6.25
  -2  -7   1  557.89    9.83
  -1   2  -3  155.01    1.94
  -6  -3  -2   20.16    7.82
  -5  -6   0   -0.30    7.74
  -5  -3   0   58.22    6.59
  -5   0  -3  330.50    8.04
  -3  -7   1  320.67    9.32
  -2  -4   2   51.24    4.27
  -2  -3   2   36.23    3.71
  -5  -1  -1  163.51    7.15
  -4  -6   1   57.64    6.25
  -4  -2   1 1257.78   14.10
  -2   0   1  377.82    5.35
  -6  -4  -1   96.36    9.58
  -4   1  -2  151.10    4.67
  -3  -9   0    0.79    7.60
  -3  -4   2  836.34   11.50
  -3  -3   2  138.56    5.88
  -2  -5   2  463.96    8.13
  -2  -2   2 1213.21   10.02
  -2   1   0 1677.50    8.91
  -1  -3   2  224.28    4.78
  -1   2  -4  356.05    4.05
   0  -5   1  769.65    5.72
  -5   0  -2  713.47   11.01
  -3  -2   2  421.80    7.87
  -3   2  -4   10.96    1.42
  -1  -4   2   37.58    3.06
   1  -1  -1    1.50    1.34
  -3   0   1  363.66    6.33
  -1  -7   1  711.20    8.60
  -1  -2   2  447.42    5.62
  -1   0   1  405.68    4.23
  -6  -1  -3   16.70    6.60
  -5  -5   1   46.05    7.70
  -4  -4   2  356.61    9.67
  -3  -8   1  241.07    9.49
  -3  -6   2  152.68    7.14
  -2  -6   2   -4.99    4.07
  -2  -1   2  178.07    4.64
  -5  -6   1  170.97   10.48
  -5  -3   1  502.60   11.27
  -4  -5   2   15.98    6.14
  -3   2  -3 1010.99    6.16
  -2  -8   1    4.79    5.01
  -2   2  -2    2.11    1.11
  -1  -5   2  260.21    5.35
  -5   0  -1   74.36    5.61
  -4  -8   1   39.75    8.72
  -4   1  -1    7.69    3.46
  -3  -1   2    2.95    3.75
   0   1  -2 1553.39    6.82
  -6  -3   0   23.98    8.26
  -6  -1  -2  181.78    9.01
  -1   1   0 1476.48    5.62
  -4   0   1  471.88    8.52
  -3  -7   2  207.56    8.56
  -3  -4   3    7.83    4.89
  -3  -3   3   10.11    4.47
  -3   2  -2   46.63    2.58
  -2  -7   2  131.27    6.86
  -2  -3   3   49.49    4.16
  -6  -2   0   57.40    8.36
  -6  -1  -1  301.40   10.59
  -5  -4   2   21.27    5.12
  -4  -1   2   -9.89    4.20
  -2   0   2  600.02    7.19
  -1  -6   2 1602.15   12.42
  -5   0   0   62.72    5.72
  -4   1   0  259.55    6.17
  -3   0   2  281.52    6.25
  -2  -2   3  171.76    5.32
  -2   1   1   68.82    2.99
  -6  -3   1   36.02    8.59
  -5  -2   2    2.47    6.00
  -5   1  -2  102.83    5.37
  -4  -4   3   95.86    5.92
  -4  -3   3  576.55   11.39
  -3   1   1    1.47    2.91
  -2  -5   3   36.21    4.64
   1  -2  -1 7194.59   16.80
  -3  -8   2  176.04    8.97
  -3  -6   3  115.29    7.03
  -3  -1   3    6.22    4.12
  -6  -1   0  113.91    8.52
  -3   2  -1   65.03    2.96
  -2  -1   3  136.43    4.82
  -2   2  -4 1204.71    5.39
  -5   0   1   48.30    5.60
  -5   1  -1 1068.66   12.59
  -2  -6   3  165.07    6.50
  -2   2  -1 1165.96    5.85
  -6   0  -1  140.00    8.09
  -5  -4   3  264.94   11.06
  -4  -1   3   39.88    5.20
  -4   1   1 1781.09   14.69
  -1  -4   3 1394.31   11.12
   1  -5  -1 1040.17    7.36
  -4  -7   3   51.39    8.31
  -4   2  -2  483.21    6.52
  -3  -7   3  368.45   10.93
  -3  -3   4   72.15    5.62
  -1  -2   3    5.88    2.71
  -1   0   2 1987.63    9.94
  -6  -1   1  130.14    9.05
  -5  -2   3  263.48    9.76
  -3  -2   4   75.59    5.49
  -3   0   3   11.77    4.07
  -3   1   2  246.89    5.82
  -6   0   0  372.59   10.93
  -4   2  -1 1178.94   10.46
  -3  -5   4  173.29    7.70
  -3   2   0  304.03    5.11
  -2  -3   4   65.47    5.00
  -2   0   3   25.03    3.64
  -2   1   2  468.19    6.37
  -1  -5   3  251.94    5.57
   0  -3   2  134.74    2.94
   1  -4  -1   99.19    2.76
  -5  -1   3   24.67    6.63
  -4  -5   4   83.83    8.13
  -2  -4   4   98.60    5.48
  -2  -2   4  921.62   10.91
  -3  -1   4    3.26    3.19
  -1  -1   3  184.66    4.44
   0  -4   2 1318.93    7.38
  -5   1   1  215.13    7.37
  -4  -6   4   52.63    8.00
  -3  -6   4  300.78    9.86
  -2  -5   4 3016.14   20.95
  -3   2   1  422.16    6.38
  -2  -1   4  264.85    6.07
   0  -2   2 1433.99    7.12
  -3   0   4  159.93    6.27
  -3   1   3 1312.04   12.62
  -1  -6   3  171.06    5.53
  -4  -3   5   74.24    7.66
  -4   1   3   43.34    5.21
  -4   2   1  144.24    6.02
  -3  -3   5 1129.48   14.77
  -6   0   2  236.93   10.18
  -5  -1   4   23.09    5.73
  -4   0   4  773.29   11.65
  -3  -7   4  152.14    9.24
  -3  -2   5   85.55    4.94
  -2   1   3    4.75    3.23
  -4  -5   5  163.26    9.77
  -3  -1   5    7.21    4.79
  -2   0   4  431.78    7.67
  -2   2   1  126.03    3.33
  -1  -3   4 1067.00   10.29
  -1   0   3  219.48    4.50
   0  -5   2  146.76    3.00
  -5   2   0  149.08    6.60
  -4  -1   5   16.80    5.33
  -2  -2   5  176.17    6.36
  -1  -4   4   10.57    3.51
  -6   1   1  137.19    9.22
  -5  -2   5  895.00   16.71
  -5   0   4  114.66    7.65
  -2  -4   5   35.53    5.24
  -5   1   3   46.32    5.23
  -4   1   4   -0.21    4.83
  -3   1   4  492.63    8.48
  -2  -1   5   94.70    5.52
  -1  -1   4  529.11    7.07
  -1   1   2 6885.48   18.18
  -3   0   5  440.00    8.75
  -6  -3  -4   16.31    9.46
  -5   4   0  271.29   13.71
  -4  -1   0   55.21    6.40
  -2   0   1  391.54    6.26
  -2   3   2  107.03    5.25
  -2   7   1  679.88   11.31
  -4   1   1 1794.05   19.80
  -3   0   1  373.35    7.70
   1   3   0  873.71    4.66
  -6  -1  -2  188.58   12.45
  -3   3   2  112.96    6.58
  -3   4   2  168.71    6.45
  -3   7   1   63.57    8.41
  -2   2   2  386.21    7.33
   0   6   1   68.34    2.72
  -6   1  -1   87.97   11.56
  -5  -3  -2  140.84    9.54
  -3  -3  -1 2284.08   14.95
  -3   2   2  401.94    9.29
  -1   3   2  139.58    4.17
  -1   5   2 1038.56   10.05
  -5  -4  -3  255.88   10.12
  -5  -2  -1  900.44   15.57
  -4   0   1  501.91   11.13
   1   4   0  102.12    1.90
  -5   2   1  292.46   11.97
  -5   3   1   67.27    9.21
  -3  -4  -2 2452.04   13.87
  -6  -2  -2   11.94    9.32
  -4   3   2  594.18   12.31
  -4   4   2   63.01    7.60
  -3   1   2  246.99    7.76
  -1   6   2   59.43    4.02
   1   1  -1 3413.95   13.36
  -4  -4  -2  526.43    9.47
  -4   2   2 1049.63   16.15
  -4   7   1    1.13    8.54
  -2  -2   0    5.78    2.67
  -2   1   2  433.34    7.52
  -1   2   2   26.22    3.30
   0  -2  -2 3847.57   12.63
  -4  -1   1  151.37    7.81
  -4   1   2   99.02    7.49
  -3   7   2   -3.33    5.91
  -3   4   3  554.95   11.26
  -2  -1   1 1766.89   12.24
  -2   4   3 1792.86   15.82
  -5   4   2  476.96   15.54
  -3   0   2  291.26    8.07
  -3   3   3   75.19    5.17
  -2   3   3 4937.08   25.14
  -6  -2  -1   -0.80    9.40
  -5  -2   0  343.85   11.24
  -1   7   2   77.00    5.12
  -5  -4  -2  310.40    9.87
  -4   0   2   14.33    6.08
  -4   3   3   50.16    7.14
  -4   4   3  788.89   14.84
  -4   7   2  108.81    9.89
  -3   2   3  208.67    8.00
  -3   6   3  231.44    8.97
  -2   6   3  395.87    9.10
  -2   0   2  566.48    8.47
  -2   2   3   18.10    4.58
  -1   1   2 6827.65   22.02
  -4  -3   0  305.80    8.71
  -3  -5  -3   18.20    2.22
  -3   1   3 1319.11   15.83
  -3   7   3   61.55    7.74
  -1   5   3 1504.59   12.92
   1   2  -1 1424.60    9.25
  -5   3   3   -2.10    9.10
  -5   4   3   -3.17    9.28
  -3  -3   0 1335.87   12.46
  -6  -3  -1  471.84   15.45
  -4  -4  -1  699.66   11.12
  -4  -1   2   -7.71    6.06
  -4   7   3  169.91   11.43
  -3   4   4   72.23    7.10
  -1   3   3   -0.60    3.29
  -1   6   3  378.53    7.73
  -5  -3   0   58.30    7.58
  -3   3   4  329.50    9.83
   0   4   2  158.38    3.28
   0   5   2   14.26    2.39
  -6  -1   1  118.49   11.94
  -5  -2   1  196.59   10.05
  -4   3   4   88.35    8.46
  -3   6   4  216.59    9.26
  -2   4   4  525.66   10.30
  -5  -4  -1  112.36    7.94
  -4   0   3  128.80    8.17
  -3   0   3   -3.15    5.33
  -4   6   4   10.27    6.50
  -3   2   4 1097.35   15.01
  -2  -2  -4  524.46    6.39
  -1  -7  -5  129.15    6.73
  -1  -5  -3  797.24    9.24
   0  -4  -1   16.83    2.55
  -2  -7  -8  893.36   14.92
  -2  -3  -4 1174.68   10.47
  -1   2  -3  158.50    1.76
   0  -1   0  257.99    2.07
  -2  -6  -6 1456.34   16.33
  -2  -5  -5  638.80   10.21
  -1  -8  -6  235.13    9.29
  -2  -7  -7   39.98    6.73
  -2  -8  -9  561.09   14.89
  -2  -4  -4  201.49    6.16
  -1  -4  -2   13.08    2.45
   0 -10  -8   32.08    9.31
   1 -10  -7    6.32    8.85
   1  -9  -5  105.75    8.31
  -2  -8  -8   14.66    7.70
  -1  -7  -4  676.75   11.72
   0  -8  -4   42.22    6.29
   1  -4   0   28.57    2.15
   2  -7  -2   44.24    4.90
  -3  -5 -10  453.62   12.28
  -3  -5  -9   16.36    6.33
  -2  -7  -6  114.96    7.75
  -2  -6  -5  308.31    8.01
  -1  -8  -5  568.72   12.22
  -1  -6  -3  152.25    6.33
   0  -2   0   30.09    1.75
   2  -6  -1   83.24    4.07
  -3  -5 -11  221.41   10.41
  -3  -4  -8    3.85    5.24
  -3  -3  -9   24.70    5.35
  -2  -5  -4  281.69    7.58
   0  -9  -5   27.02    7.47
   1  -7  -2   66.81    4.86
   2  -8  -3   30.85    5.41
  -3  -6 -11    6.46    8.28
  -3  -6 -10  100.29    9.08
  -3  -6  -9   -4.14    6.49
  -3  -4  -7  390.33    8.91
  -2  -9  -9   85.09    9.84
  -2  -8  -7   44.99    5.73
   0  -5  -1   18.35    3.36
   1 -10  -6  184.41   10.49
  -2  -3  -3  171.99    4.91
  -2  -2  -3  271.54    4.85
  -2   0  -4   56.15    2.18
  -1  -5  -2  112.77    4.28
  -3  -7 -11  170.80   11.46
  -3  -7 -10   84.81    9.65
  -3  -2  -8  565.85    8.92
  -2  -9  -8   26.28    8.40
  -2  -7  -5  104.69    7.15
   1  -9  -4   71.57    6.99
  -2  -8  -6  142.08    7.02
  -2  -6  -4  208.96    7.45
  -2  -4  -3  398.34    7.29
  -1 -10  -7  640.11   15.64
   0  -3   0 1685.78    8.73
  -3  -5  -6   21.40    5.55
  -3  -3  -6 2434.86   17.00
  -3  -2  -7  348.11    6.78
  -2  -9  -7  416.57   12.56
  -1  -7  -3  156.47    6.61
  -1  -3  -1    4.48    2.62
  -1  -1  -1   45.32    1.80
   0  -8  -3  166.34    7.14
   0  -7  -2  627.12    9.77
  -3  -8  -9   -0.26    8.30
  -2  -5  -3  418.72    8.04
   0  -9  -4    4.44    5.90
   1 -10  -5   86.60    8.68
   2  -5   0  749.12    6.02
  -1  -6  -2  113.83    5.42
  -3  -8  -8   20.26    8.26
  -3  -4  -5 1016.56   12.40
  -3  -2  -6  758.28    8.88
  -2 -10  -8   13.09    8.74
  -2  -7  -4  289.60    8.94
  -1  -4  -1   46.30    3.61
   0 -10  -5  453.87   12.84
   0  -6  -1   68.17    4.47
   1  -5   0  196.45    4.32
  -3  -5  -5  105.78    6.41
  -3  -3  -5  269.98    6.79
  -2  -9  -6  583.05   13.35
   0   0   0    0.00    0.00
_computing_structure_solution     'SHELXT 2014/5 (Sheldrick, 2014)'
_computing_structure_solution     'SHELXT 2014/5 (Sheldrick, 2014)'
_computing_structure_solution     'SHELXT 2014/5 (Sheldrick, 2014)'
_computing_structure_solution     'SHELXT 2014/5 (Sheldrick, 2014)'
_computing_structure_solution     'SHELXT 2014/5 (Sheldrick, 2014)'
_computing_structure_solution     'SHELXT 2014/5 (Sheldrick, 2014)'
_computing_structure_solution     'SHELXT 2014/5 (Sheldrick, 2014)'
;
_shelx_hkl_checksum     26299
_shelx_res_file
;
TITL 1_a.res in P-1
 1.res created by SHELXL-2016/4 at 20:45:09 on 06-Aug-2020
REM Old TITL 1_a.res in P-1
REM SHELXT solution in P-1
REM R1 0.115, Rweak 0.011, Alpha 0.067, Orientation as input
REM Formula found by SHELXT: C28 F7 Fe3 O5
CELL 1.54186 7.7251 12.7208 14.6088 70.673 82.88 80.464
ZERR 2 0 0 0 0 0 0
LATT 1
SFAC C H Co F Fe O
UNIT 56 48 2 12 4 12
DFIX 0.9 O6 H6a
DFIX 0.9 O6 H6b
DFIX 0.9 H5b O5
DFIX 0.9 H5a O5
L.S. 10 0 0
PLAN  1
SIZE 0.3 0.2 0.1
TEMP 25
BOND $H
list 4
fmap 2 53
acta
REM <olex2.extras>
REM <HklSrc "%.\\1.hkl">
REM </olex2.extras>
WGHT    0.068400    2.140400
FVAR       0.42799
FE1   5    1.048751    0.975691    0.251927    11.00000    0.02342    0.01620 =
         0.01393   -0.00308   -0.00557   -0.00395
CO1   3    0.751758    0.598474    0.404369    11.00000    0.01596    0.01647 =
         0.01523   -0.00470   -0.00383   -0.00165
FE2   5    0.418051    0.689824    0.068894    11.00000    0.02236    0.02070 =
         0.01576   -0.00328   -0.00568   -0.00499
F1    4    1.179950    0.346514    0.297520    11.00000    0.02436    0.03028 =
         0.04022   -0.01028   -0.00768    0.00542
O4    6    0.576061    0.687433    0.476741    11.00000    0.01762    0.01855 =
         0.01953   -0.00567   -0.00264   -0.00105
O3    6    0.938302    0.698545    0.406028    11.00000    0.01767    0.01316 =
         0.01917   -0.00425   -0.00471    0.00023
O6    6    0.803210    0.482215    0.550766    11.00000    0.02073    0.01713 =
         0.01797   -0.00477   -0.00620    0.00016
O2    6    0.699977    0.691040    0.263450    11.00000    0.02192    0.01744 =
         0.01636   -0.00539   -0.00294   -0.00252
F3    4    1.046571    0.362336    0.172868    11.00000    0.04866    0.03956 =
         0.03037   -0.02113   -0.00626    0.00894
O1    6    0.930661    0.489655    0.355085    11.00000    0.01940    0.02177 =
         0.01737   -0.00652   -0.00334   -0.00164
O5    6    0.558421    0.502315    0.396436    11.00000    0.01913    0.02119 =
         0.01932   -0.00501   -0.00311   -0.00504
F2    4    0.937496    0.279505    0.316035    11.00000    0.03885    0.02289 =
         0.06048   -0.01459    0.01338   -0.00961
F6    4    0.306036    0.823394    0.538697    11.00000    0.02214    0.08822 =
         0.02923   -0.02281   -0.00786    0.01459
F4    4    0.461086    0.726493    0.654412    11.00000    0.03913    0.06754 =
         0.01934   -0.00018   -0.00014    0.01639
F5    4    0.484790    0.898791    0.588124    11.00000    0.06273    0.06678 =
         0.11408   -0.07196    0.05350   -0.03638
C1    1    0.909266    0.792687    0.421053    11.00000    0.02107    0.01737 =
         0.00861   -0.00129   -0.00631    0.00054
C2    1    0.918219    0.476716    0.272811    11.00000    0.01914    0.01951 =
         0.01980   -0.01008    0.00219   -0.00678
C3    1    1.045295    0.866868    0.388681    11.00000    0.01355    0.02176 =
         0.01530   -0.00353   -0.00523   -0.00142
C4    1    0.725730    0.651363    0.193897    11.00000    0.02008    0.02202 =
         0.01703   -0.00472   -0.00557   -0.00810
C5    1    1.034177    0.979762    0.389386    11.00000    0.02680    0.01980 =
         0.01568   -0.00688   -0.00916    0.00018
AFIX  43
H5    2    0.941577    1.017422    0.418284    11.00000   -1.20000
AFIX   0
C6    1    1.209495    0.843270    0.335227    11.00000    0.02093    0.02171 =
         0.01684   -0.00651   -0.00750    0.00197
AFIX  43
H6    2    1.251640    0.776175    0.322669    11.00000   -1.20000
AFIX   0
C7    1    0.750045    0.829332    0.471213    11.00000    0.02296    0.01909 =
         0.02027   -0.00930   -0.00121   -0.00177
AFIX  43
H7    2    0.743876    0.895536    0.486151    11.00000   -1.20000
AFIX   0
C8    1    1.186721    1.024697    0.339052    11.00000    0.03066    0.02075 =
         0.02258   -0.00578   -0.00773   -0.01019
AFIX  43
H8    2    1.212122    1.096675    0.329570    11.00000   -1.20000
AFIX   0
C9    1    0.337140    0.559677    0.182805    11.00000    0.03326    0.02178 =
         0.02216    0.00045   -0.00549   -0.01245
AFIX  43
H9    2    0.395210    0.524102    0.239319    11.00000   -1.20000
AFIX   0
C10   1    0.464059    0.807230    0.568850    11.00000    0.02078    0.02426 =
         0.02512   -0.01137   -0.00226    0.00022
C11   1    1.294859    0.941547    0.305335    11.00000    0.01850    0.03172 =
         0.01894   -0.00646   -0.00311   -0.00757
AFIX  43
H11   2    1.403062    0.949758    0.269770    11.00000   -1.20000
AFIX   0
C12   1    0.608133    0.771926    0.497852    11.00000    0.01839    0.01619 =
         0.01744   -0.00626   -0.00604    0.00639
C13   1    1.020729    0.365691    0.264219    11.00000    0.02162    0.02466 =
         0.02361   -0.00869    0.00111   -0.00266
C14   1    0.557061    0.778946   -0.053699    11.00000    0.03191    0.02901 =
         0.01734   -0.00148   -0.00556   -0.00974
AFIX  43
H14   2    0.545588    0.783420   -0.117552    11.00000   -1.20000
AFIX   0
C15   1    0.649044    0.720489    0.101777    11.00000    0.02119    0.02176 =
         0.01778   -0.00399   -0.00600   -0.00633
C16   1    0.518090    0.817667    0.091513    11.00000    0.02676    0.01572 =
         0.02173   -0.00237   -0.00293   -0.00737
AFIX  43
H16   2    0.477551    0.851307    0.139181    11.00000   -1.20000
AFIX   0
C17   1    0.670994    0.698191    0.010726    11.00000    0.02248    0.03078 =
         0.01938   -0.00734   -0.00161   -0.00917
AFIX  43
H17   2    0.747661    0.640105   -0.003396    11.00000   -1.20000
AFIX   0
C18   1    0.825265    0.544998    0.196876    11.00000    0.02482    0.02262 =
         0.01934   -0.01023   -0.00489   -0.00304
AFIX  43
H18   2    0.826535    0.520855    0.143234    11.00000   -1.20000
AFIX   0
C19   1    0.251711    0.606242    0.028265    11.00000    0.03386    0.03537 =
         0.02438   -0.00664   -0.00673   -0.01906
AFIX  43
H19   2    0.244149    0.606406   -0.034824    11.00000   -1.20000
AFIX   0
C20   1    0.365682    0.528699    0.097593    11.00000    0.03595    0.02234 =
         0.03101   -0.00680   -0.00406   -0.01137
AFIX  43
H20   2    0.444283    0.468764    0.088103    11.00000   -1.20000
AFIX   0
C21   1    0.206355    0.653251    0.168189    11.00000    0.02570    0.03444 =
         0.02323   -0.00797    0.00188   -0.01253
AFIX  43
H21   2    0.162300    0.689881    0.213413    11.00000   -1.20000
AFIX   0
C22   1    0.153056    0.682243    0.072500    11.00000    0.02770    0.03456 =
         0.02698   -0.00402   -0.00831   -0.00781
AFIX  43
H22   2    0.067918    0.741102    0.044001    11.00000   -1.20000
AFIX   0
C23   1    0.461974    0.852947   -0.003885    11.00000    0.03014    0.02143 =
         0.02671    0.00654   -0.01189   -0.01037
AFIX  43
H23   2    0.377786    0.913761   -0.029743    11.00000   -1.20000
AFIX   0
C24   1    1.014341    0.949955    0.125676    11.00000    0.07044    0.03000 =
         0.02207   -0.01370   -0.02616    0.01732
AFIX  43
H24   2    1.073099    0.891183    0.104610    11.00000   -1.20000
AFIX   0
C25   1    0.858191    0.948378    0.181582    11.00000    0.05089    0.04451 =
         0.03321    0.00767   -0.02760   -0.02439
AFIX  43
H25   2    0.792024    0.888831    0.204026    11.00000   -1.20000
AFIX   0
C26   1    0.814821    1.052256    0.199317    11.00000    0.03017    0.08145 =
         0.02381   -0.01008   -0.01449    0.01864
AFIX  43
H26   2    0.716692    1.073614    0.236117    11.00000   -1.20000
AFIX   0
C27   1    1.069851    1.053505    0.105853    11.00000    0.05349    0.05803 =
         0.01858    0.00304   -0.00872   -0.02141
AFIX  43
H27   2    1.171731    1.076386    0.068628    11.00000   -1.20000
AFIX   0
C28   1    0.949028    1.117417    0.150457    11.00000    0.10176    0.01824 =
         0.03460   -0.00185   -0.04693    0.00035
AFIX  43
H28   2    0.955198    1.190510    0.148564    11.00000   -1.20000
AFIX   0
H6A   2    0.866788    0.416911    0.555654    11.00000    0.03577
H5A   2    0.445141    0.529953    0.402512    11.00000    0.05748
H5B   2    0.563173    0.433711    0.438286    11.00000    0.03716
H6B   2    0.847254    0.512594    0.587844    11.00000    0.04183
HKLF 4
REM  1_a.res in P-1
REM R1 =  0.0485 for    3741 Fo > 4sig(Fo)  and  0.0700 for all    4786 data
REM    404 parameters refined using      4 restraints
END
WGHT      0.0683      2.1512
REM Highest difference peak  0.879,  deepest hole -0.427,  1-sigma level  0.102
Q1    1   0.3840  0.7439  0.1068  11.00000  0.05    0.88
;
_shelx_res_checksum     29051
