# Supplementary material for: Di­aqua­bis­(4-ferrocenyl-1,1,1-tri­fluoro-4-oxobutan-2-olato)cobalt(II)
Source: IUCrdata. 2020 Sep 11;5(Pt 9):x201240. doi: 10.1107/S2414314620012407 (PMC9462279; doi:10.1107/S2414314620012407)
Supplement: Supplementary file 2 [file x-05-x201240-Isup3.hkl]

data_I                                                                          
_shelx_title ' 1_a.res in P-1'                                                  
_shelx_refln_list_code          4                                               
_shelx_F_calc_maximum      228.87                                               
_exptl_crystal_F_000       746.00                                               
_reflns_d_resolution_high  0.8215                                               
                                                                                
loop_                                                                           
 _space_group_symop_operation_xyz                                               
 'x, y, z'                                                                      
 '-x, -y, -z'                                                                   
                                                                                
_cell_length_a     7.7251                                                       
_cell_length_b    12.7208                                                       
_cell_length_c    14.6088                                                       
_cell_angle_alpha  70.673                                                       
_cell_angle_beta   82.880                                                       
_cell_angle_gamma  80.464                                                       
                                                                                
_shelx_F_squared_multiplier     1.000                                           
                                                                                
loop_                                                                           
 _refln_index_h                                                                 
 _refln_index_k                                                                 
 _refln_index_l                                                                 
 _refln_F_squared_calc                                                          
 _refln_F_squared_meas                                                          
 _refln_F_squared_sigma                                                         
 _refln_observed_status                                                         
   1   0   0       1449.86       1522.34        13.54 o                         
   2   0   0       3282.38       3437.57       110.06 o                         
   3   0   0         59.42         67.05        17.52 o                         
   4   0   0       3255.22       3426.37        40.40 o                         
   5   0   0        380.42        352.35        11.94 o                         
   6   0   0       1982.15       2017.78        41.92 o                         
   7   0   0         45.17        107.09        84.21 o                         
   8   0   0       1204.31       1429.87        53.00 o                         
   9   0   0        208.25        216.57        29.79 o                         
  -9   1   0          4.39         37.34        36.03 o                         
  -8   1   0        226.82        306.98        60.65 o                         
  -7   1   0        472.31        544.77        42.62 o                         
  -6   1   0       1115.59       1188.59        32.70 o                         
  -5   1   0        687.66        606.75        16.64 o                         
  -4   1   0       1486.56       1435.51        52.23 o                         
  -3   1   0        890.53        850.12        22.66 o                         
  -2   1   0       8556.68       9351.20       192.90 o                         
  -1   1   0       6972.38       7941.47        68.47 o                         
   0   1   0       1196.19       1406.08         8.89 o                         
   1   1   0       1528.22       1587.44        19.03 o                         
   2   1   0       5079.54       5256.04        41.76 o                         
   3   1   0       4552.99       4402.96        30.04 o                         
   4   1   0        288.96        290.74        12.16 o                         
   5   1   0        134.60        122.89        16.49 o                         
   6   1   0        598.38        617.14        22.99 o                         
   7   1   0         36.26        105.26        54.18 o                         
   8   1   0         37.28         -6.52        42.22 o                         
   9   1   0        572.75        640.98        28.87 o                         
  -8   2   0         53.79        -24.39        33.37 o                         
  -7   2   0       1491.68       1441.96       149.12 o                         
  -6   2   0          2.40        -31.06        31.06 o                         
  -5   2   0        874.32        805.38        19.52 o                         
  -4   2   0        475.65        490.46        18.24 o                         
  -3   2   0       1743.32       1656.57        21.03 o                         
  -2   2   0        910.76        968.75        23.53 o                         
  -1   2   0       3852.01       4717.37        36.47 o                         
   0   2   0        132.01        166.73         6.94 o                         
   1   2   0      37760.66      39015.20       182.23 o                         
   2   2   0         36.70         34.16         8.71 o                         
   3   2   0        898.62        876.33        28.61 o                         
   4   2   0       4567.93       4789.05        27.40 o                         
   5   2   0       1848.27       1859.96        27.18 o                         
   6   2   0        264.41        266.18        20.28 o                         
   7   2   0         76.98        145.53        29.13 o                         
   8   2   0         19.63         11.56        40.99 o                         
   9   2   0         27.39         60.25        29.68 o                         
  -8   3   0         78.31         67.70        39.47 o                         
  -7   3   0         44.33         -9.26        37.11 o                         
  -6   3   0        779.09        861.64        34.59 o                         
  -5   3   0       2331.73       2252.09        61.25 o                         
  -4   3   0        929.80        852.80        29.81 o                         
  -3   3   0         20.32         -5.68        18.45 o                         
  -2   3   0       1122.71       1141.10        27.24 o                         
  -1   3   0       4621.89       4804.91       132.03 o                         
   0   3   0       8766.60       9074.06        51.02 o                         
   1   3   0       4466.02       4803.40        53.09 o                         
   2   3   0        329.88        412.60        18.86 o                         
   3   3   0       6708.81       7443.91       152.59 o                         
   4   3   0       1478.59       1639.76        22.42 o                         
   5   3   0        267.04        317.32        14.72 o                         
   6   3   0         93.93        120.48        25.30 o                         
   7   3   0       1688.74       1766.31        55.23 o                         
   8   3   0        369.39        432.95        36.82 o                         
   9   3   0        461.79        469.39        46.08 o                         
  -8   4   0       1502.11       1559.50        57.81 o                         
  -7   4   0         47.13         34.15        35.13 o                         
  -6   4   0         45.07         59.89        55.41 o                         
  -5   4   0       1487.30       1411.98        55.74 o                         
  -4   4   0        149.65        148.32        17.25 o                         
  -3   4   0        120.22        146.20        29.18 o                         
  -2   4   0       4987.71       5271.60        57.87 o                         
  -1   4   0        126.00        144.87        30.00 o                         
   0   4   0        913.63       1192.59        15.16 o                         
   1   4   0        502.71        553.92         9.22 o                         
   2   4   0       6432.88       6802.71        59.45 o                         
   3   4   0       2016.61       2008.00       140.55 o                         
   4   4   0       7275.69       7801.42       105.63 o                         
   5   4   0       2276.31       2377.19        47.06 o                         
   6   4   0        100.43         91.39        45.64 o                         
   7   4   0        844.16        952.13        52.49 o                         
   8   4   0        179.68        142.41        34.12 o                         
   9   4   0          9.87         39.42        27.85 o                         
  -7   5   0        646.19        654.15        29.77 o                         
  -6   5   0        241.00        266.58        51.81 o                         
  -5   5   0       1015.25        967.95        41.41 o                         
  -4   5   0        227.60        184.88        20.64 o                         
  -3   5   0          4.69          2.13        10.42 o                         
  -2   5   0       4306.04       4124.83        47.86 o                         
  -1   5   0       1038.07       1063.09        19.35 o                         
   0   5   0       1585.01       1786.44        45.28 o                         
   1   5   0       4542.95       4511.98        24.45 o                         
   2   5   0       1152.81       1238.11        32.92 o                         
   3   5   0        593.65        601.37        20.57 o                         
   4   5   0      11187.87      11731.12        51.07 o                         
   5   5   0        225.34        224.76        22.61 o                         
   6   5   0        145.68        210.70        36.68 o                         
   7   5   0          5.30        -36.21        36.21 o                         
   8   5   0       1421.31       1535.64        51.70 o                         
   9   5   0          4.71         59.51        38.11 o                         
  -7   6   0        276.99        261.83        29.44 o                         
  -6   6   0          3.75          3.10        26.44 o                         
  -5   6   0        731.33        715.15        40.23 o                         
  -4   6   0       1760.07       1589.96        57.87 o                         
  -3   6   0        443.77        393.08        14.50 o                         
  -2   6   0       1148.97       1254.68        36.33 o                         
  -1   6   0       1995.96       2146.27        37.53 o                         
   0   6   0       6183.10       6769.49       154.03 o                         
   1   6   0        315.65        300.47        23.64 o                         
   2   6   0       1852.42       1750.45        41.24 o                         
   3   6   0        885.04       1021.67        24.82 o                         
   4   6   0        523.91        512.43        22.23 o                         
   5   6   0         18.45        -19.26        19.26 o                         
   6   6   0         25.17         69.97        31.69 o                         
   7   6   0        657.40        832.90        50.16 o                         
   8   6   0       1022.44       1190.83        37.65 o                         
  -7   7   0         14.87          3.77        36.09 o                         
  -6   7   0        724.60        726.54        57.16 o                         
  -5   7   0        859.66        777.91        34.16 o                         
  -4   7   0          5.11        -19.90        23.94 o                         
  -3   7   0         42.42         55.96        26.63 o                         
  -2   7   0        248.24        232.19        29.79 o                         
  -1   7   0       2148.84       1790.86        75.42 o                         
   0   7   0        322.20        360.05        21.64 o                         
   1   7   0       1115.65       1123.12        23.77 o                         
   2   7   0         11.76         34.78        14.45 o                         
   3   7   0       1695.78       1580.91        32.33 o                         
   4   7   0         71.36         85.52        19.80 o                         
   5   7   0       1238.07       1304.73        42.97 o                         
   6   7   0        239.57        186.12        42.99 o                         
   7   7   0        192.14        191.17        42.55 o                         
   8   7   0         52.03         90.32        25.90 o                         
  -6   8   0         55.41         90.30        37.36 o                         
  -5   8   0         99.86         35.07        33.66 o                         
  -4   8   0        112.35         64.40        54.32 o                         
  -3   8   0       1649.08       1443.39        38.84 o                         
  -2   8   0         32.18         40.68        24.06 o                         
  -1   8   0       2731.46       2588.25        63.14 o                         
   0   8   0        372.74        386.86        21.49 o                         
   1   8   0       1285.15       1302.45        26.78 o                         
   2   8   0        614.04        578.61        21.63 o                         
   3   8   0       2504.99       2441.04        31.57 o                         
   4   8   0       1683.80       1536.89        37.80 o                         
   5   8   0        395.90        342.35        32.93 o                         
   6   8   0        113.81        160.20        29.49 o                         
   7   8   0         18.67         -9.14        40.49 o                         
   8   8   0        738.56        681.97        32.84 o                         
  -6   9   0         67.02         44.52        30.63 o                         
  -5   9   0        267.29        318.85        43.23 o                         
  -4   9   0       3488.57       3117.21        65.59 o                         
  -3   9   0         23.17         68.49        28.76 o                         
  -2   9   0         75.56         49.70        27.39 o                         
  -1   9   0        630.39        534.45        58.33 o                         
   0   9   0        627.33        652.77        39.54 o                         
   1   9   0        177.30        184.56        25.01 o                         
   2   9   0       2103.09       2023.55        40.07 o                         
   3   9   0         32.88        -11.88        23.12 o                         
   4   9   0        536.36        542.04        29.52 o                         
   5   9   0       1692.58       1499.30        42.74 o                         
   6   9   0       1357.96       1281.21        37.68 o                         
   7   9   0        230.85        257.43        33.37 o                         
  -5  10   0        305.00        272.08        35.53 o                         
  -4  10   0         75.31         80.05        71.76 o                         
  -3  10   0        261.26        247.25        35.78 o                         
  -2  10   0         19.91        -33.48        33.48 o                         
  -1  10   0        308.56        324.89       118.88 o                         
   0  10   0       1648.00       1520.87        41.89 o                         
   1  10   0        759.11        739.69        35.19 o                         
   2  10   0        180.18        178.96        24.93 o                         
   3  10   0        527.15        458.93        34.28 o                         
   4  10   0        571.64        544.50        33.84 o                         
   5  10   0        209.81        294.40        43.45 o                         
   6  10   0        386.68        375.73        39.14 o                         
   7  10   0        230.99        281.90        30.27 o                         
  -5  11   0        523.47        591.12        41.35 o                         
  -4  11   0         59.72         45.42        31.18 o                         
  -3  11   0        714.66        679.66        53.88 o                         
  -2  11   0         71.11         66.11        45.31 o                         
  -1  11   0         96.21        169.00        42.23 o                         
   0  11   0       1290.31       1193.29        50.02 o                         
   1  11   0        146.90        130.33        29.77 o                         
   2  11   0        335.56        336.05        36.11 o                         
   3  11   0       1071.27       1091.43        55.91 o                         
   4  11   0        121.17        164.50        87.16 o                         
   5  11   0         35.55         18.01        30.91 o                         
   6  11   0       2226.25       2303.55        41.37 o                         
   7  11   0        178.34        117.32        31.72 o                         
  -4  12   0        188.54        260.19        42.42 o                         
  -3  12   0        153.50        109.24        25.65 o                         
  -2  12   0        670.28        700.90        38.63 o                         
  -1  12   0        293.95        295.71        28.02 o                         
   0  12   0        180.11        261.48        39.83 o                         
   1  12   0        145.62        104.05        25.60 o                         
   2  12   0        177.38        191.13        43.36 o                         
   3  12   0        293.14        270.54        41.04 o                         
   4  12   0       1616.51       1588.27        46.98 o                         
   5  12   0        437.51        486.91        52.85 o                         
   6  12   0         13.19         -1.32        23.29 o                         
  -2  13   0        372.89        387.82        31.01 o                         
  -1  13   0        363.71        408.39        35.01 o                         
   0  13   0         38.79         54.87        21.16 o                         
   1  13   0        597.46        530.53        57.81 o                         
   2  13   0         36.40         32.56        34.99 o                         
   3  13   0       1159.21       1093.57        46.51 o                         
   4  13   0         12.16         79.16        45.04 o                         
   5  13   0        124.89        117.48        37.51 o                         
  -1  14   0         33.50         44.49        33.19 o                         
   0  14   0        232.10        205.20        39.23 o                         
   1  14   0         72.44        126.07        30.36 o                         
   2  14   0          8.18         41.33        40.62 o                         
   3  14   0         28.96         21.89        35.49 o                         
  -3 -14   1         15.18         -7.26        31.83 o                         
  -2 -14   1       1217.45       1239.91        48.70 o                         
  -1 -14   1         30.80         58.96        33.68 o                         
   0 -14   1        274.37        318.39        37.51 o                         
  -4 -13   1        922.32       1094.75        52.30 o                         
  -3 -13   1        219.75        183.87        28.73 o                         
  -2 -13   1        278.35        358.95        52.74 o                         
  -1 -13   1        103.31         30.23        46.73 o                         
   0 -13   1         59.08         86.37        48.31 o                         
   1 -13   1       1115.78       1225.62        39.42 o                         
   2 -13   1        228.19        276.35        40.78 o                         
  -5 -12   1        938.52        914.58        42.06 o                         
  -4 -12   1         37.61         63.29        26.24 o                         
  -3 -12   1        727.06        566.33        45.78 o                         
  -2 -12   1        387.33        475.56        65.73 o                         
  -1 -12   1        780.96        797.41        68.38 o                         
   0 -12   1         14.37        -22.21        29.68 o                         
   1 -12   1         92.65        130.91        29.97 o                         
   2 -12   1        921.21        908.97        46.60 o                         
  -6 -11   1         25.69          2.26        28.89 o                         
  -5 -11   1          0.56        -33.59        33.59 o                         
  -4 -11   1         60.19         84.75        31.49 o                         
  -3 -11   1        303.34        382.10        41.23 o                         
  -2 -11   1        770.25        737.60        53.50 o                         
  -1 -11   1        138.19        153.99        25.69 o                         
   0 -11   1        238.40        266.94        28.79 o                         
   1 -11   1        290.24        249.62        38.12 o                         
   2 -11   1        540.50        528.05        55.38 o                         
   3 -11   1         15.95         94.07        34.16 o                         
   4 -11   1         17.16         26.58        40.51 o                         
  -7 -10   1        149.46        140.25        34.12 o                         
  -6 -10   1        221.45        258.54        31.66 o                         
  -5 -10   1          3.29         16.77        32.54 o                         
  -4 -10   1       2691.63       2582.07        66.12 o                         
  -3 -10   1         45.68         10.31        38.48 o                         
  -2 -10   1       1427.52       1453.52        38.20 o                         
  -1 -10   1       1954.76       1819.08        32.42 o                         
   0 -10   1       3379.86       3291.20        45.69 o                         
   1 -10   1       1378.25       1269.55        50.32 o                         
   2 -10   1        179.35        111.00        37.20 o                         
   3 -10   1       1101.79       1133.49       134.22 o                         
   4 -10   1         15.41         -6.02        36.21 o                         
   5 -10   1        432.44        380.92        48.97 o                         
  -7  -9   1       1023.46        995.97        31.63 o                         
  -6  -9   1        604.86        610.24        44.50 o                         
  -5  -9   1        109.23        140.41        41.60 o                         
  -4  -9   1        165.73         69.01        34.92 o                         
  -3  -9   1        139.96         80.84        37.07 o                         
  -2  -9   1        891.29       1010.20        25.89 o                         
  -1  -9   1        625.87        601.32        22.20 o                         
   0  -9   1       1070.33       1056.75        35.35 o                         
   1  -9   1        117.83         96.66        36.24 o                         
   2  -9   1        880.84        903.85        47.51 o                         
   3  -9   1         84.52         35.69        63.63 o                         
   4  -9   1         43.96        134.39        41.89 o                         
   5  -9   1         99.80         81.51        27.91 o                         
   6  -9   1        181.90        220.88        33.14 o                         
  -7  -8   1         38.12          7.79        32.99 o                         
  -6  -8   1        313.14        368.75        33.98 o                         
  -5  -8   1        176.64        157.64        30.82 o                         
  -4  -8   1        197.44        181.69        19.74 o                         
  -3  -8   1       1365.95       1263.28        24.88 o                         
  -2  -8   1          8.73         11.29        14.56 o                         
  -1  -8   1         24.34         45.04        18.02 o                         
   0  -8   1       5834.95       5565.14        70.45 o                         
   1  -8   1       1228.10       1217.40        36.59 o                         
   2  -8   1       1991.50       1939.48        48.91 o                         
   3  -8   1        232.15        217.03        31.51 o                         
   4  -8   1        140.72        125.18        41.55 o                         
   5  -8   1       1734.49       1720.66        59.31 o                         
   6  -8   1         80.02         74.12        35.73 o                         
  -8  -7   1        440.25        556.45        41.90 o                         
  -7  -7   1         68.03         94.25        31.24 o                         
  -6  -7   1          8.13        103.09        41.71 o                         
  -5  -7   1          8.67         21.99        33.47 o                         
  -4  -7   1       1582.44       1553.84        36.73 o                         
  -3  -7   1       1858.75       1741.42        31.01 o                         
  -2  -7   1       3162.73       2969.46        30.22 o                         
  -1  -7   1       3772.68       3851.63        28.62 o                         
   0  -7   1       2323.56       2301.63        27.52 o                         
   1  -7   1        233.51        257.36        20.34 o                         
   2  -7   1        263.13        212.07        24.58 o                         
   3  -7   1       6317.17       5903.53        76.82 o                         
   4  -7   1         11.12        -30.50        31.45 o                         
   5  -7   1          2.09         14.40        35.41 o                         
   6  -7   1          9.09         30.46        42.38 o                         
   7  -7   1          6.45        -22.93        39.80 o                         
  -8  -6   1         25.94          5.61        25.72 o                         
  -7  -6   1        235.64        220.15        42.47 o                         
  -6  -6   1       2098.20       2099.35        42.77 o                         
  -5  -6   1        997.54        930.94        27.35 o                         
  -4  -6   1        264.11        319.34        18.78 o                         
  -3  -6   1       3387.98       3241.56        41.96 o                         
  -2  -6   1        866.03        809.94        31.61 o                         
  -1  -6   1        493.35        473.26        39.01 o                         
   0  -6   1          8.69         26.15        13.57 o                         
   1  -6   1       9146.57       8859.74       765.12 o                         
   2  -6   1       4812.61       4726.86        39.94 o                         
   3  -6   1        393.71        344.57        32.40 o                         
   4  -6   1        112.81         52.23        20.50 o                         
   5  -6   1        186.96        240.27        32.02 o                         
   6  -6   1        959.55        951.02        45.25 o                         
  -8  -5   1        110.93        141.27        36.33 o                         
  -7  -5   1        201.67        210.36        42.43 o                         
  -6  -5   1        532.56        611.04        33.06 o                         
  -5  -5   1        251.90        243.99        20.07 o                         
  -4  -5   1       5979.08       6054.01        43.10 o                         
  -3  -5   1        404.54        360.69        18.55 o                         
  -1  -5   1       1062.42       1220.15        25.82 o                         
   0  -5   1       4096.07       4153.16       108.48 o                         
   1  -5   1        210.82        286.67        27.30 o                         
   2  -5   1         25.81         56.78        12.33 o                         
   3  -5   1       5154.89       5228.89        57.46 o                         
   4  -5   1       3157.36       3036.20        38.09 o                         
   5  -5   1        469.69        346.09        34.90 o                         
   6  -5   1        305.14        331.27        25.95 o                         
   7  -5   1       1057.57       1072.66       132.82 o                         
  -9  -4   1         11.44         50.50        37.45 o                         
  -8  -4   1       2535.16       2800.32        46.76 o                         
  -7  -4   1         69.92         53.58        28.53 o                         
  -6  -4   1        144.08        197.23        33.62 o                         
  -5  -4   1        480.85        468.18        22.11 o                         
  -4  -4   1        170.67        250.34        20.43 o                         
  -3  -4   1         66.33        144.07        25.17 o                         
  -2  -4   1       8802.28       8660.56        67.91 o                         
   0  -4   1        932.35       1152.96        46.57 o                         
   1  -4   1        702.80        769.76        27.84 o                         
   2  -4   1       1242.30       1388.62        35.81 o                         
   3  -4   1       2736.18       2514.42        40.68 o                         
   4  -4   1       1634.39       1531.48        34.86 o                         
   5  -4   1        112.08         78.52        18.39 o                         
   6  -4   1         93.02        101.85        34.73 o                         
   7  -4   1        272.78        300.81        27.42 o                         
   8  -4   1          6.94         22.09        23.64 o                         
  -9  -3   1        373.89        352.87        29.84 o                         
  -8  -3   1        247.57        254.57        57.81 o                         
  -7  -3   1        575.90        598.06        67.37 o                         
  -6  -3   1        247.39        184.93        33.82 o                         
  -5  -3   1       2761.61       2751.47        36.66 o                         
  -4  -3   1        565.24        507.79        15.52 o                         
  -3  -3   1          3.20         10.53        22.41 o                         
  -2  -3   1        948.60        870.48        25.28 o                         
  -1  -3   1       1334.70       1465.11        23.09 o                         
   0  -3   1       1106.93       1148.85        25.93 o                         
   1  -3   1       4028.08       3973.98        41.27 o                         
   2  -3   1       1148.19       1378.80        31.50 o                         
   4  -3   1       2024.30       2077.40        24.86 o                         
   5  -3   1        687.17        635.91        29.94 o                         
   6  -3   1        266.88        299.60        68.00 o                         
   7  -3   1         57.96         85.94        49.76 o                         
   8  -3   1        202.34        174.12        34.97 o                         
  -9  -2   1         19.03        -19.64        29.04 o                         
  -8  -2   1         72.81         81.47        44.25 o                         
  -7  -2   1       1029.12       1201.50        37.71 o                         
  -6  -2   1        169.30        253.39        31.78 o                         
  -5  -2   1       1027.37       1053.52        23.59 o                         
  -4  -2   1       7002.50       7070.31        76.93 o                         
  -3  -2   1       1450.78       1305.26        33.74 o                         
  -2  -2   1       1755.29       1764.33        29.81 o                         
  -1  -2   1       7467.33       7762.15        33.08 o                         
   0  -2   1         86.72        138.53        11.22 o                         
   1  -2   1        328.13        377.46        16.98 o                         
   2  -2   1       5589.86       6299.81       117.98 o                         
   3  -2   1        348.02        355.02        16.16 o                         
   4  -2   1       6550.35       6450.64        44.78 o                         
   5  -2   1        165.41        187.88        21.16 o                         
   6  -2   1        552.65        577.10        30.11 o                         
   7  -2   1        986.05       1068.54        34.85 o                         
   8  -2   1        292.84        368.79        36.19 o                         
  -9  -1   1         12.92         17.37        29.32 o                         
  -8  -1   1        544.15        605.51        49.79 o                         
  -7  -1   1       1275.57       1301.88        44.32 o                         
  -6  -1   1        686.25        707.66        24.26 o                         
  -5  -1   1       5572.24       5472.90        76.78 o                         
  -4  -1   1        740.45        767.76        16.74 o                         
  -3  -1   1         45.40         20.48        15.56 o                         
  -2  -1   1       8785.32       9541.82        92.26 o                         
  -1  -1   1      16608.29      18200.67       166.75 o                         
   0  -1   1       1427.45       1658.98        21.89 o                         
   1  -1   1        981.86       1149.46        22.00 o                         
   2  -1   1        955.20        958.43        21.51 o                         
   3  -1   1       5533.66       5822.44        46.46 o                         
   4  -1   1         30.73         38.69        11.84 o                         
   5  -1   1       5701.75       5894.33        40.65 o                         
   6  -1   1        479.89        532.72        27.62 o                         
   7  -1   1        314.98        276.67        36.29 o                         
   8  -1   1        493.57        638.00        51.43 o                         
   9  -1   1         52.05         18.56        33.68 o                         
  -9   0   1          9.73         27.75        26.37 o                         
  -8   0   1        299.89        265.82        98.35 o                         
  -7   0   1       1465.08       1689.47        57.17 o                         
  -6   0   1       3613.86       3739.95        56.33 o                         
  -5   0   1        269.41        280.77        20.45 o                         
  -4   0   1       2583.91       2711.09        50.27 o                         
  -3   0   1       2081.83       2011.73        17.44 o                         
  -2   0   1       1919.10       2094.90        37.45 o                         
  -1   0   1       1778.51       2150.10        61.09 o                         
   0   0   1       2341.76       2954.62        14.79 o                         
   1   0   1        794.24        820.48        14.19 o                         
   2   0   1        244.02        201.97        22.55 o                         
   3   0   1        421.85        476.21        19.54 o                         
   4   0   1       2586.37       2539.59        29.38 o                         
   5   0   1        385.02        402.36        14.46 o                         
   6   0   1        747.74        759.16        26.98 o                         
   7   0   1        101.96         64.73        26.20 o                         
   8   0   1        521.63        606.91        53.50 o                         
   9   0   1         58.75         55.97        22.97 o                         
  -9   1   1        134.90        124.80        35.70 o                         
  -8   1   1         15.17         57.17        56.29 o                         
  -7   1   1       1329.65       1600.76        54.97 o                         
  -6   1   1        800.70        762.72        28.35 o                         
  -5   1   1       1193.61       1245.83        29.54 o                         
  -4   1   1       9767.07       9701.14        52.36 o                         
  -3   1   1         22.96          0.93         8.19 o                         
  -2   1   1        378.56        375.71        16.32 o                         
  -1   1   1          5.35         10.03         4.81 o                         
   0   1   1       3155.52       3341.74        48.78 o                         
   1   1   1        253.67        254.56         6.19 o                         
   2   1   1       8642.40       9088.46        53.12 o                         
   3   1   1         86.80        113.99        17.25 o                         
   4   1   1       5142.34       5481.21        73.51 o                         
   5   1   1        768.61        900.22        18.00 o                         
   6   1   1       1517.82       1666.56        33.55 o                         
   7   1   1       1472.46       1607.37        51.81 o                         
   8   1   1        213.10        242.20        43.58 o                         
   9   1   1         65.17         97.32        38.00 o                         
  -8   2   1         73.02         23.42        50.94 o                         
  -7   2   1         22.39         74.67        41.16 o                         
  -6   2   1        995.56       1055.49        37.46 o                         
  -5   2   1       1426.10       1545.07        43.35 o                         
  -4   2   1        761.82        804.30        16.96 o                         
  -3   2   1       2296.77       2374.24        63.44 o                         
  -2   2   1        792.45        688.03        18.18 o                         
  -1   2   1      33560.63      39220.43       229.14 o                         
   0   2   1       3235.06       3506.86        21.19 o                         
   1   2   1        227.22        254.92         6.68 o                         
   2   2   1       8804.78       9738.01        59.83 o                         
   3   2   1         80.72         67.86        19.98 o                         
   4   2   1       2647.18       2839.94        30.62 o                         
   5   2   1       4869.43       4918.61        36.32 o                         
   6   2   1         95.07         35.80        21.74 o                         
   7   2   1        811.41        804.50        47.54 o                         
   8   2   1        261.55        306.52        39.03 o                         
   9   2   1        324.33        344.04        28.53 o                         
  -8   3   1        276.26        259.30        45.26 o                         
  -7   3   1        803.45        830.27        96.68 o                         
  -6   3   1         55.59         56.18        29.23 o                         
  -5   3   1        399.29        374.47        35.84 o                         
  -4   3   1        221.42        235.95        14.36 o                         
  -3   3   1      14858.97      15501.05        84.95 o                         
  -1   3   1        163.77        157.99        16.10 o                         
   0   3   1      14490.65      15831.12        71.90 o                         
   1   3   1         41.59         21.18         8.45 o                         
   2   3   1      11375.43      12699.02        73.59 o                         
   3   3   1      12222.48      12790.46       336.67 o                         
   4   3   1         85.44        108.64        14.44 o                         
   5   3   1        110.81        127.97        12.68 o                         
   6   3   1       2552.90       2552.83        36.87 o                         
   7   3   1        367.17        372.19        31.03 o                         
   8   3   1       1012.79       1273.38        43.58 o                         
   9   3   1        576.26        626.20        77.25 o                         
  -8   4   1          6.41        -39.09        39.47 o                         
  -7   4   1         50.18        117.07        35.00 o                         
  -6   4   1          5.73        -17.63        29.38 o                         
  -5   4   1         87.09         94.90        30.03 o                         
  -4   4   1       2954.97       2885.07        47.61 o                         
  -3   4   1        491.05        449.88        16.68 o                         
  -1   4   1        472.05        549.56        13.68 o                         
   0   4   1         74.81         81.46        15.75 o                         
   1   4   1        261.43        283.09        23.86 o                         
   2   4   1         66.11        101.69        33.06 o                         
   3   4   1      15299.23      16318.47       104.00 o                         
   4   4   1       3746.75       3800.07        31.48 o                         
   5   4   1        536.22        594.95        30.03 o                         
   6   4   1        493.31        517.52        23.68 o                         
   7   4   1       1360.80       1449.87        49.11 o                         
   8   4   1         53.26         88.61        30.28 o                         
   9   4   1       1391.04       1714.24        50.39 o                         
  -7   5   1        256.26        209.92        26.44 o                         
  -6   5   1       1328.95       1221.08       144.18 o                         
  -5   5   1        418.69        481.62        53.06 o                         
  -4   5   1        541.45        482.71        24.94 o                         
  -3   5   1       4217.01       4082.11        36.19 o                         
  -1   5   1       5204.96       5663.64        33.86 o                         
   0   5   1        118.54        100.18        18.34 o                         
   1   5   1        894.99        588.46        19.22 o                         
   2   5   1        705.27        751.80        27.73 o                         
   3   5   1       3691.00       3693.65        57.38 o                         
   4   5   1        288.75        352.17        16.22 o                         
   5   5   1       1733.11       1827.29        34.69 o                         
   6   5   1        595.66        613.62        40.97 o                         
   7   5   1       1911.46       2092.43        56.01 o                         
   8   5   1        322.92        356.58        30.75 o                         
   9   5   1          9.29        -37.89        37.89 o                         
  -7   6   1         55.37         45.55        21.26 o                         
  -6   6   1        221.88        104.58        78.29 o                         
  -5   6   1         88.41        107.19        85.00 o                         
  -4   6   1         37.34        -12.21        23.76 o                         
  -3   6   1       2245.51       2138.29        54.44 o                         
  -2   6   1        459.25        463.45        16.92 o                         
  -1   6   1        385.91        326.68        10.46 o                         
   0   6   1        379.60        372.84        12.69 o                         
   1   6   1        460.28        387.15        29.18 o                         
   3   6   1       3062.52       3064.38        35.37 o                         
   4   6   1       3899.84       3954.89        39.30 o                         
   5   6   1       2013.24       2020.10        45.98 o                         
   6   6   1       2157.95       2341.21        53.18 o                         
   7   6   1        254.86        185.90        42.53 o                         
   8   6   1         12.88         -6.89        24.87 o                         
   9   6   1         85.08         69.28        36.69 o                         
  -7   7   1          2.21         -2.07        27.52 o                         
  -6   7   1         61.94         51.16        34.68 o                         
  -5   7   1        233.37        228.54        35.95 o                         
  -4   7   1          3.42         -2.59        22.20 o                         
  -3   7   1        351.54        334.87        17.49 o                         
  -2   7   1       3961.28       3704.11        42.10 o                         
  -1   7   1        224.74        268.96        21.77 o                         
   0   7   1       3682.77       3882.98        40.20 o                         
   1   7   1        810.01        942.99        31.33 o                         
   2   7   1        999.41        858.57        23.37 o                         
   3   7   1       2215.77       2188.27        40.49 o                         
   4   7   1       2470.39       2419.49        50.40 o                         
   5   7   1         40.44        -12.13        23.93 o                         
   6   7   1        146.58        106.75        32.45 o                         
   7   7   1        140.77        213.81        44.89 o                         
   8   7   1        200.87        231.06        25.87 o                         
  -6   8   1         39.49         81.18        49.84 o                         
  -5   8   1       1182.17        943.04        73.54 o                         
  -4   8   1       2033.98       1667.27        87.87 o                         
  -3   8   1       1863.54       1783.67        39.10 o                         
  -2   8   1        391.29        397.26        30.03 o                         
  -1   8   1        811.46        885.84        37.72 o                         
   0   8   1        240.60        271.70        26.61 o                         
   1   8   1       4118.70       3762.19        44.63 o                         
   2   8   1        130.60        116.59        15.36 o                         
   3   8   1         12.92         14.74        18.40 o                         
   4   8   1          4.17         46.99        22.72 o                         
   5   8   1        168.99        166.36        31.79 o                         
   6   8   1        633.97        544.80       102.03 o                         
   7   8   1       1508.14       1568.06        42.11 o                         
   8   8   1          1.21         17.49        22.07 o                         
  -6   9   1         37.79         14.03        42.75 o                         
  -5   9   1       1179.35       1114.84        71.68 o                         
  -4   9   1         79.92         37.03        37.59 o                         
  -3   9   1        540.52        508.14        48.41 o                         
  -2   9   1         11.19        -21.66        29.78 o                         
  -1   9   1       3636.45       3574.94       108.80 o                         
   1   9   1       1116.06       1136.79        29.15 o                         
   2   9   1        132.52        145.34        20.25 o                         
   3   9   1        390.42        357.92        25.32 o                         
   4   9   1        642.63        634.93        29.02 o                         
   5   9   1        997.81        914.94        40.14 o                         
   6   9   1        584.64        529.49        47.68 o                         
   7   9   1        100.26        122.57        29.07 o                         
   8   9   1        417.86        414.96        37.56 o                         
  -5  10   1        135.16        140.83        36.84 o                         
  -4  10   1        146.81        135.28        38.54 o                         
  -3  10   1        165.11        206.31        39.97 o                         
  -2  10   1       1102.69        942.98        52.65 o                         
  -1  10   1        664.06        553.52        36.21 o                         
   1  10   1       3597.75       3644.99        55.64 o                         
   2  10   1       1356.11       1167.58        38.00 o                         
   3  10   1       1873.51       1747.96        43.46 o                         
   4  10   1        186.37        240.40        26.71 o                         
   5  10   1        696.89        762.71        38.73 o                         
   6  10   1          7.01        -24.59        33.33 o                         
   7  10   1        137.79        150.17        30.07 o                         
  -5  11   1          6.38         27.68        25.69 o                         
  -4  11   1        277.19        280.45        36.55 o                         
  -3  11   1          3.15         34.67        52.63 o                         
  -2  11   1         15.36         14.29        44.95 o                         
  -1  11   1        261.46        273.32        41.94 o                         
   0  11   1        615.64        618.32        39.16 o                         
   1  11   1        713.59        847.91        49.99 o                         
   2  11   1        197.40        178.16        39.27 o                         
   3  11   1       1180.35       1148.27        39.29 o                         
   4  11   1         49.51         17.80        31.31 o                         
   5  11   1        195.77        154.07        34.42 o                         
   6  11   1         99.62         73.28        34.14 o                         
   7  11   1        547.56        610.89        42.96 o                         
  -4  12   1        507.96        601.96        33.33 o                         
  -3  12   1        278.61        277.21        33.15 o                         
  -2  12   1         94.40         93.62        40.23 o                         
  -1  12   1       1546.13       1585.53        77.82 o                         
   0  12   1        818.07        826.10        40.80 o                         
   1  12   1         12.39        -17.04        29.90 o                         
   2  12   1       1629.92       1697.24        55.65 o                         
   3  12   1         10.96         15.17        27.71 o                         
   4  12   1        126.64        131.56        29.60 o                         
   5  12   1        546.53        569.75        31.01 o                         
   6  12   1        173.54        273.89        42.80 o                         
  -3  13   1        215.86        239.12        35.16 o                         
  -2  13   1        112.03        214.77        30.95 o                         
  -1  13   1        324.70        345.49        35.49 o                         
   0  13   1        925.19       1040.58        43.88 o                         
   1  13   1        233.94        283.32        30.87 o                         
   2  13   1        527.32        568.75        31.91 o                         
   3  13   1        299.65        297.86        53.50 o                         
   4  13   1        242.24        214.19        32.90 o                         
   5  13   1        377.77        459.18        43.95 o                         
  -1  14   1         84.75         87.46        37.67 o                         
   0  14   1        217.00        199.26        27.43 o                         
   1  14   1         87.99         65.21        48.29 o                         
   2  14   1          2.79        -31.28        41.33 o                         
   3  14   1       1746.14       1903.52        52.93 o                         
   4  14   1         16.60         39.03        33.57 o                         
  -4 -13   2         28.36         33.36        34.18 o                         
  -3 -13   2         33.06         27.62        40.94 o                         
  -2 -13   2        697.98        851.63        58.31 o                         
  -1 -13   2         11.72         12.69        30.85 o                         
   0 -13   2        770.92        790.69        37.40 o                         
   1 -13   2         95.62        151.23        28.58 o                         
   2 -13   2         83.17         73.10        38.76 o                         
  -5 -12   2          0.66        -25.55        25.55 o                         
  -4 -12   2        515.01        539.75        85.49 o                         
  -3 -12   2        245.23        271.62        33.28 o                         
  -2 -12   2        331.71        342.50        64.83 o                         
  -1 -12   2        110.35         66.69        40.16 o                         
   0 -12   2         71.20         21.17        39.85 o                         
   1 -12   2         39.81         27.85        31.95 o                         
   2 -12   2        431.61        393.08        33.54 o                         
   3 -12   2        843.00        892.92        46.84 o                         
  -6 -11   2         44.54         67.82        19.74 o                         
  -5 -11   2       2240.64       2197.37        63.05 o                         
  -4 -11   2          8.53         22.87        41.23 o                         
  -3 -11   2        256.07        262.25        27.50 o                         
  -2 -11   2        442.38        501.28        46.22 o                         
  -1 -11   2          9.24         -7.57        43.15 o                         
   0 -11   2        346.60        295.04        25.48 o                         
   1 -11   2       1586.94       1490.82        49.03 o                         
   2 -11   2         32.21         20.21        27.55 o                         
   3 -11   2        487.41        468.15        36.67 o                         
   4 -11   2        400.95        416.09        24.48 o                         
  -7 -10   2        586.98        633.49        29.53 o                         
  -6 -10   2        759.46        697.61        38.65 o                         
  -5 -10   2        253.85        285.13        47.52 o                         
  -4 -10   2        291.08        323.22        37.55 o                         
  -3 -10   2         31.89         59.38        26.59 o                         
  -2 -10   2         85.17         81.72        30.95 o                         
  -1 -10   2        921.13        943.49        41.02 o                         
   0 -10   2       2277.87       2218.98        39.07 o                         
   1 -10   2        765.08        709.09        31.53 o                         
   2 -10   2        208.59        199.77        44.43 o                         
   3 -10   2        136.07        153.86        33.59 o                         
   4 -10   2        785.62        742.57        46.08 o                         
   5 -10   2        134.22        156.85        57.73 o                         
  -7  -9   2        352.71        304.33        32.57 o                         
  -6  -9   2         82.40        131.87        33.83 o                         
  -5  -9   2        973.06        957.96        48.42 o                         
  -4  -9   2       2016.87       1927.89        40.50 o                         
  -3  -9   2        475.39        604.78        42.32 o                         
  -2  -9   2       1535.70       1489.39        52.30 o                         
  -1  -9   2       1150.51       1123.48        25.65 o                         
   0  -9   2         67.12        111.12        27.57 o                         
   1  -9   2         84.25        125.68        26.99 o                         
   2  -9   2       2672.76       2427.60        55.43 o                         
   3  -9   2        279.46        348.92        51.69 o                         
   4  -9   2         17.50        -30.55        40.47 o                         
   5  -9   2       1831.57       1995.98        47.46 o                         
   6  -9   2         44.04         44.11        26.19 o                         
  -7  -8   2        423.96        426.62        28.85 o                         
  -6  -8   2        563.59        477.03        40.21 o                         
  -5  -8   2        857.26        862.88        42.96 o                         
  -4  -8   2        152.74        172.69        31.10 o                         
  -3  -8   2        875.68        933.76        34.78 o                         
  -2  -8   2       5587.44       5488.43        56.99 o                         
  -1  -8   2        627.12        622.56        17.67 o                         
   0  -8   2         45.98         97.72        23.47 o                         
   1  -8   2       1367.12       1272.70        44.34 o                         
   2  -8   2       2028.57       1812.95        42.86 o                         
   3  -8   2         99.03        107.87        31.91 o                         
   4  -8   2        898.59        802.09        90.41 o                         
   5  -8   2        274.36        270.38        39.53 o                         
   6  -8   2        502.06        517.10        65.35 o                         
  -7  -7   2        337.93        381.83        41.88 o                         
  -6  -7   2        116.72         99.74        33.13 o                         
  -5  -7   2        756.79        695.14        44.07 o                         
  -4  -7   2       1711.62       1722.25        50.99 o                         
  -3  -7   2       1015.05       1077.37        26.61 o                         
  -2  -7   2        635.72        713.29        27.77 o                         
  -1  -7   2        804.20        777.84        18.57 o                         
   0  -7   2       1693.89       1565.75        46.32 o                         
   1  -7   2        518.19        482.25        20.24 o                         
   2  -7   2       1247.53       1084.77        39.55 o                         
   3  -7   2        907.05        824.31        42.27 o                         
   4  -7   2       1144.61       1186.47        50.23 o                         
   5  -7   2         82.17         95.26        39.20 o                         
   6  -7   2       1073.18       1098.57        83.96 o                         
   7  -7   2        243.22        273.51        42.47 o                         
  -8  -6   2         28.34         59.45        50.17 o                         
  -7  -6   2        248.53        328.69        32.78 o                         
  -6  -6   2        730.15        753.46        37.52 o                         
  -5  -6   2        627.27        573.28        39.08 o                         
  -4  -6   2        253.31        214.89        23.71 o                         
  -3  -6   2        804.00        811.26        22.44 o                         
  -2  -6   2         15.10         -6.09        21.62 o                         
  -1  -6   2       8626.12       8646.11        78.82 o                         
   0  -6   2       1382.76       1432.65        23.41 o                         
   1  -6   2       1026.41       1012.47        20.93 o                         
   2  -6   2        346.80        289.36        27.83 o                         
   3  -6   2       1223.59       1068.45        30.62 o                         
   4  -6   2        653.06        609.07        35.92 o                         
   5  -6   2        647.25        594.01        59.64 o                         
   6  -6   2          1.16        -30.62        30.62 o                         
   7  -6   2         91.31         49.95        46.57 o                         
  -8  -5   2         18.48         82.25        36.01 o                         
  -7  -5   2        443.43        416.01        31.88 o                         
  -6  -5   2        169.82        120.92        33.82 o                         
  -5  -5   2       3176.23       3271.78        43.27 o                         
  -4  -5   2         89.89         90.70        14.39 o                         
  -3  -5   2      16182.55      15696.92        90.31 o                         
  -2  -5   2       2411.62       2532.89        44.38 o                         
  -1  -5   2       1440.80       1420.56        29.21 o                         
   0  -5   2        674.04        801.70        14.80 o                         
   1  -5   2         66.47         54.05        25.77 o                         
   2  -5   2       5367.04       5357.17        52.53 o                         
   3  -5   2       5943.93       5385.38        48.47 o                         
   4  -5   2        707.87        696.63        22.03 o                         
   5  -5   2          7.71        -20.65        21.34 o                         
   6  -5   2          7.07         61.21        35.51 o                         
   7  -5   2       1164.96       1070.13        43.37 o                         
  -8  -4   2          1.23         23.78        26.39 o                         
  -7  -4   2        139.36        175.92        32.14 o                         
  -6  -4   2        388.75        430.34        32.19 o                         
  -5  -4   2        105.01        120.36        23.63 o                         
  -4  -4   2       2098.82       2012.69        23.46 o                         
  -3  -4   2       4409.99       4567.61        46.14 o                         
  -2  -4   2        363.96        279.73        23.31 o                         
  -1  -4   2        198.63        205.16        16.71 o                         
   0  -4   2       6547.48       7114.34       163.45 o                         
   1  -4   2         33.11         72.77        22.71 o                         
   2  -4   2        425.07        461.97        28.99 o                         
   3  -4   2       1107.02       1108.74        29.43 o                         
   4  -4   2         16.31         44.75        14.77 o                         
   5  -4   2         58.29        119.62        20.51 o                         
   6  -4   2       2285.97       2549.32        48.86 o                         
   7  -4   2         49.56         79.71        43.62 o                         
   8  -4   2         36.95         11.25        31.28 o                         
  -9  -3   2         70.73         48.86        35.27 o                         
  -8  -3   2        299.77        340.84        26.52 o                         
  -7  -3   2         76.61        176.86        40.46 o                         
  -6  -3   2       1040.96       1018.30        39.80 o                         
  -5  -3   2        950.74        853.35        28.49 o                         
  -4  -3   2       2235.30       2253.55        42.53 o                         
  -3  -3   2        771.17        820.75        34.26 o                         
  -2  -3   2        157.10        197.79        20.25 o                         
  -1  -3   2       1191.05       1224.41        26.10 o                         
   0  -3   2        688.36        734.76        13.52 o                         
   1  -3   2       3122.27       3322.80        42.80 o                         
   2  -3   2        824.89        867.86        29.43 o                         
   3  -3   2        914.40        857.24        46.60 o                         
   4  -3   2        611.65        637.35        18.25 o                         
   5  -3   2         59.69         60.47        18.91 o                         
   6  -3   2       2526.29       2514.48        51.30 o                         
   7  -3   2        229.17        403.34        75.51 o                         
   8  -3   2        154.39        130.87        28.59 o                         
  -9  -2   2        580.37        619.74        43.95 o                         
  -8  -2   2       1053.46        943.73       166.51 o                         
  -7  -2   2         64.27         78.96        28.00 o                         
  -6  -2   2         91.01        110.29        35.24 o                         
  -5  -2   2         12.55         20.07        23.70 o                         
  -4  -2   2         36.17         54.84         9.00 o                         
  -3  -2   2       2609.95       2306.43        25.57 o                         
  -2  -2   2       6353.16       6886.96       193.86 o                         
  -1  -2   2       2099.01       2483.05        41.71 o                         
   0  -2   2       6437.47       7778.62        68.43 o                         
   1  -2   2       3846.50       4438.18        42.53 o                         
   2  -2   2         11.01         17.82        12.26 o                         
   3  -2   2        255.10        245.12        18.32 o                         
   4  -2   2       2569.28       2632.49        21.39 o                         
   5  -2   2        780.53        775.82        21.04 o                         
   6  -2   2        815.18        768.34        51.10 o                         
   7  -2   2        347.28        392.55        39.93 o                         
   8  -2   2        632.88        613.02        39.96 o                         
  -9  -1   2         30.60          0.52        26.86 o                         
  -8  -1   2        531.31        620.37        44.54 o                         
  -7  -1   2         56.51         62.55        31.16 o                         
  -6  -1   2        623.85        662.27        39.80 o                         
  -5  -1   2       5161.14       5117.23        64.91 o                         
  -4  -1   2         26.27        -14.93        14.93 o                         
  -3  -1   2         17.07         18.46         6.66 o                         
  -2  -1   2        864.93        979.20        10.97 o                         
  -1  -1   2        211.22        240.92         7.77 o                         
   0  -1   2       7443.61       8559.66        49.26 o                         
   1  -1   2      17890.02      19413.73        74.63 o                         
   2  -1   2        278.96        254.13        14.74 o                         
   3  -1   2       2110.13       2332.94        60.11 o                         
   4  -1   2        894.51        819.77        15.28 o                         
   5  -1   2        426.75        540.71        33.60 o                         
   6  -1   2        577.85        541.03        25.69 o                         
   7  -1   2        694.85        786.62        41.54 o                         
   8  -1   2         35.16         15.26        79.90 o                         
   9  -1   2        311.72        362.17        42.96 o                         
  -9   0   2        298.72        256.64        27.30 o                         
  -8   0   2        146.31        180.00        40.69 o                         
  -7   0   2         11.33         30.63        42.30 o                         
  -6   0   2       1441.13       1325.72        33.64 o                         
  -5   0   2       6324.58       6153.49        62.38 o                         
  -4   0   2         55.15         83.57        19.05 o                         
  -3   0   2       1506.16       1557.26        26.98 o                         
  -2   0   2       3077.19       3201.55        91.55 o                         
  -1   0   2       9538.41      10785.34        66.93 o                         
   0   0   2        188.53        186.58         6.26 o                         
   1   0   2      52380.47      54587.44       112.30 o                         
   2   0   2       1479.68       1662.56        46.29 o                         
   3   0   2       8900.00       9404.61        67.26 o                         
   4   0   2        151.84        139.28        15.98 o                         
   5   0   2       3791.02       3959.61        34.56 o                         
   6   0   2        220.00        207.29        34.05 o                         
   7   0   2       1972.71       2230.42        58.99 o                         
   8   0   2        383.82        329.97        40.08 o                         
   9   0   2        288.98        297.61        31.77 o                         
  -9   1   2         38.64          3.38        31.66 o                         
  -8   1   2        271.55        249.39        40.26 o                         
  -7   1   2        190.07        176.29        43.89 o                         
  -6   1   2       1346.16       1378.98        42.55 o                         
  -5   1   2       1686.26       1581.79        28.08 o                         
  -4   1   2        448.82        517.99        11.12 o                         
  -3   1   2       1415.02       1348.04        25.42 o                         
  -2   1   2       2335.51       2480.06        95.13 o                         
  -1   1   2      34897.02      37345.41        64.89 o                         
   0   1   2         80.72        113.59        21.32 o                         
   1   1   2        670.85        987.53        18.51 o                         
   2   1   2        484.48        514.48        18.07 o                         
   3   1   2        582.56        628.98        43.73 o                         
   4   1   2       1775.22       1820.21        62.48 o                         
   5   1   2        272.31        285.07        15.76 o                         
   6   1   2        940.47       1019.69        23.30 o                         
   7   1   2        266.61        202.43        33.31 o                         
   8   1   2        240.79        343.44        62.35 o                         
   9   1   2         60.16         66.09        25.11 o                         
  -8   2   2       1391.30       1355.76        47.10 o                         
  -7   2   2        175.75        288.97       107.88 o                         
  -6   2   2        543.37        542.47        34.31 o                         
  -5   2   2        741.69        649.66        31.36 o                         
  -4   2   2       5988.96       5718.70        57.05 o                         
  -3   2   2       2253.45       2401.97       130.40 o                         
  -2   2   2       2298.63       2446.65       227.52 o                         
  -1   2   2         86.64        143.14        18.02 o                         
   0   2   2      19221.79      20800.22       266.17 o                         
   1   2   2        704.62        882.71        18.83 o                         
   2   2   2       3443.86       3805.89        39.74 o                         
   3   2   2         77.79         82.00        14.85 o                         
   4   2   2       1520.56       1669.42        29.33 o                         
   5   2   2        830.27        839.82        21.27 o                         
   6   2   2         41.19         54.26        19.24 o                         
   7   2   2         14.87          7.34        28.84 o                         
   8   2   2       1134.14       1413.96        65.48 o                         
   9   2   2         11.90        -39.14        43.07 o                         
  -8   3   2        198.11        269.74        49.24 o                         
  -7   3   2          2.36          4.60        90.79 o                         
  -6   3   2        326.97        295.44        35.12 o                         
  -5   3   2       1450.26       1367.31        38.41 o                         
  -4   3   2       3495.91       3329.56        45.13 o                         
  -3   3   2        504.49        614.31        18.42 o                         
  -2   3   2        517.22        646.29        43.40 o                         
  -1   3   2        715.98        762.01        22.77 o                         
   0   3   2      20450.44      22763.49       100.07 o                         
   1   3   2       3547.37       3583.59        34.78 o                         
   2   3   2         36.24         67.70        17.14 o                         
   3   3   2        350.15        275.97        25.06 o                         
   4   3   2       4550.89       5037.23        59.41 o                         
   5   3   2        807.61        809.04        22.39 o                         
   6   3   2        108.18         89.00        20.27 o                         
   7   3   2        409.45        438.61        42.61 o                         
   8   3   2        139.12        124.80        41.27 o                         
   9   3   2        357.58        277.48        33.50 o                         
  -8   4   2         19.64         -9.83        26.65 o                         
  -7   4   2       2353.70       2015.41       143.93 o                         
  -6   4   2         38.95         24.78        27.16 o                         
  -5   4   2       2427.87       2489.72       101.95 o                         
  -4   4   2        363.36        362.74        22.42 o                         
  -3   4   2        868.39        954.11        16.97 o                         
  -1   4   2       4246.93       4035.23        49.19 o                         
   0   4   2        866.55        861.79        15.04 o                         
   1   4   2         45.24         65.04         9.87 o                         
   2   4   2       2152.93       2376.81        38.76 o                         
   3   4   2      12741.39      13406.38        59.56 o                         
   4   4   2       2829.18       2900.79        27.50 o                         
   5   4   2       1657.92       1752.60        27.62 o                         
   6   4   2        235.19        246.48        27.71 o                         
   7   4   2        203.35        247.37        27.65 o                         
   8   4   2        200.92        316.82        42.82 o                         
   9   4   2        566.53        621.55        38.95 o                         
  -8   5   2        265.53        241.08        35.21 o                         
  -7   5   2         97.00         90.12        35.51 o                         
  -6   5   2         78.87         47.77        47.28 o                         
  -5   5   2        109.22         72.94        45.53 o                         
  -4   5   2       3079.43       2611.07        74.68 o                         
  -3   5   2        655.90        595.92        20.68 o                         
  -1   5   2       5476.34       5552.17       133.02 o                         
   0   5   2         70.89         77.85        13.05 o                         
   1   5   2        676.24        547.46        66.60 o                         
   2   5   2       1982.66       2005.58        39.14 o                         
   3   5   2       3321.75       3360.30        55.52 o                         
   4   5   2       1486.64       1612.26        27.07 o                         
   5   5   2       3215.92       3473.18        80.50 o                         
   6   5   2         14.45        -26.53        26.53 o                         
   7   5   2        177.46        233.30        35.54 o                         
   8   5   2        408.92        398.27        47.14 o                         
   9   5   2        257.65        275.19        32.77 o                         
  -7   6   2        166.74        120.64        23.90 o                         
  -6   6   2        449.14        387.37        95.56 o                         
  -5   6   2         10.43         64.54        37.49 o                         
  -4   6   2        197.81        142.74        25.99 o                         
  -3   6   2       1353.12       1082.97        27.81 o                         
  -2   6   2        559.48        401.48        20.42 o                         
  -1   6   2        352.15        324.45        21.95 o                         
   0   6   2       4101.50       4129.41        58.85 o                         
   1   6   2        642.25        644.88        20.01 o                         
   2   6   2        673.50        642.50        30.63 o                         
   3   6   2       6646.05       6484.39        63.65 o                         
   4   6   2         30.06         34.85        19.12 o                         
   5   6   2         32.03          7.45        22.80 o                         
   6   6   2        501.69        487.40        40.07 o                         
   7   6   2         75.66         58.10        29.66 o                         
   8   6   2        649.71        710.99        33.17 o                         
   9   6   2        707.83        719.70        47.11 o                         
  -7   7   2        210.36        222.56        25.60 o                         
  -6   7   2         52.44         40.13        32.66 o                         
  -5   7   2        801.45        704.14        53.39 o                         
  -4   7   2        648.67        583.64        31.33 o                         
  -3   7   2          1.52         -0.47        15.06 o                         
  -2   7   2        243.21        250.44        13.76 o                         
  -1   7   2        335.61        393.16        16.66 o                         
   0   7   2       3633.17       3448.55        27.90 o                         
   1   7   2        221.92        196.09        12.44 o                         
   2   7   2       2568.58       2335.40        26.97 o                         
   3   7   2         32.35         24.54        22.82 o                         
   4   7   2        668.80        583.82        25.37 o                         
   5   7   2          0.32        -22.74        23.42 o                         
   6   7   2        947.25       1071.07        52.09 o                         
   7   7   2        531.22        612.54        35.02 o                         
   8   7   2         36.10         41.90        50.09 o                         
  -6   8   2       1173.07       1225.66        39.88 o                         
  -5   8   2         41.09         -2.90        32.73 o                         
  -4   8   2         11.46        -21.47        21.47 o                         
  -3   8   2        482.29        383.46        30.17 o                         
  -2   8   2        974.98        870.78        29.29 o                         
  -1   8   2         51.47         54.46        19.47 o                         
   0   8   2       3272.96       3192.18        44.81 o                         
   1   8   2        529.69        496.42        20.17 o                         
   2   8   2       1729.97       1522.23        26.78 o                         
   3   8   2        368.06        391.61        20.58 o                         
   4   8   2       2020.12       1857.63        45.27 o                         
   5   8   2        985.85        927.51        44.88 o                         
   6   8   2        189.66        136.39        41.18 o                         
   7   8   2         88.95        128.27        34.56 o                         
   8   8   2          3.04         48.12        26.42 o                         
  -6   9   2         60.16          9.69        32.28 o                         
  -5   9   2        290.60        281.04        58.14 o                         
  -4   9   2         41.70         90.73        33.76 o                         
  -3   9   2        794.68        748.97        48.56 o                         
  -2   9   2        490.79        501.77        27.86 o                         
  -1   9   2          5.36          9.26        25.17 o                         
   0   9   2        115.03        147.35        25.02 o                         
   1   9   2        788.63        741.98        34.80 o                         
   2   9   2        141.80        153.45        22.38 o                         
   3   9   2       1374.34       1217.75        43.83 o                         
   4   9   2        111.69        119.91        27.57 o                         
   5   9   2         43.27         65.58        35.16 o                         
   6   9   2         90.83        105.70        33.93 o                         
   7   9   2        249.69        204.13        22.78 o                         
   8   9   2          6.11         17.91        37.23 o                         
  -6  10   2         19.32        -22.71        33.41 o                         
  -5  10   2       2572.85       2742.15        78.40 o                         
  -4  10   2          7.24        -33.64        91.58 o                         
  -3  10   2         29.40         27.03        34.34 o                         
  -2  10   2        277.59        330.02        36.41 o                         
  -1  10   2        595.50        554.65        47.15 o                         
   0  10   2       1170.70       1258.91        49.95 o                         
   1  10   2       3375.45       3303.42        89.64 o                         
   2  10   2        877.35        934.66        62.95 o                         
   3  10   2       1327.16       1233.65        39.35 o                         
   4  10   2         16.87         57.59        31.58 o                         
   5  10   2        271.28        228.61        31.66 o                         
   6  10   2        357.39        384.41        29.36 o                         
   7  10   2        294.54        216.67        26.70 o                         
  -5  11   2        122.13        121.06        27.72 o                         
  -4  11   2        552.96        493.08        57.70 o                         
  -3  11   2        291.07        247.52        43.73 o                         
  -2  11   2        672.34        644.25        37.34 o                         
  -1  11   2        688.84        607.52        38.23 o                         
   0  11   2       1144.07       1086.31        55.99 o                         
   2  11   2       1005.11        930.83        40.44 o                         
   3  11   2        434.31        409.38        35.32 o                         
   4  11   2       2415.95       2285.39        59.66 o                         
   5  11   2        247.97        259.88        32.20 o                         
   6  11   2         13.80         28.99        24.40 o                         
   7  11   2        814.63       1025.96        52.63 o                         
  -4  12   2        775.82        808.93        35.65 o                         
  -3  12   2         38.07         43.87        34.30 o                         
  -2  12   2        381.98        429.46        45.21 o                         
  -1  12   2        187.02        126.31        34.11 o                         
   0  12   2        905.46       1014.15        52.38 o                         
   1  12   2          7.50        -21.38        41.53 o                         
   2  12   2        540.34        624.87        46.33 o                         
   3  12   2        266.31        275.81        34.36 o                         
   4  12   2        733.42        662.25        30.50 o                         
   5  12   2        443.14        440.92        37.10 o                         
   6  12   2         40.45         14.34        27.67 o                         
  -3  13   2        102.82        101.16        63.71 o                         
  -2  13   2        782.94        870.72        42.56 o                         
  -1  13   2         96.66         76.13        60.76 o                         
   0  13   2        438.70        491.43        29.86 o                         
   1  13   2        221.50        241.62        30.49 o                         
   2  13   2        764.07        713.22        37.48 o                         
   3  13   2        161.05        127.40        34.18 o                         
   4  13   2        455.13        518.58        52.52 o                         
   5  13   2        240.33        289.01        44.88 o                         
  -1  14   2        104.36        133.26        26.70 o                         
   0  14   2         27.33         31.20        17.83 o                         
   1  14   2        108.14        144.14        26.21 o                         
   2  14   2        259.91        276.88        34.49 o                         
   3  14   2        236.59        189.16        44.55 o                         
   4  14   2        183.30        181.36        24.74 o                         
   1  15   2         93.90         35.21        34.83 o                         
   2  15   2        166.21        205.49        32.43 o                         
  -3 -13   3       1188.03       1365.42        54.98 o                         
  -2 -13   3         38.84         89.48        39.63 o                         
  -1 -13   3        568.43        562.92        31.02 o                         
   0 -13   3          0.32          8.54        28.77 o                         
   1 -13   3        103.53        131.41        35.59 o                         
  -4 -12   3        540.35        611.94        34.65 o                         
  -3 -12   3         25.07        -13.42        26.71 o                         
  -2 -12   3        278.86        236.96        36.96 o                         
  -1 -12   3         42.13         10.15        54.37 o                         
   0 -12   3       1875.85       1819.64        84.05 o                         
   1 -12   3        424.50        461.09        47.47 o                         
   2 -12   3          9.40         26.10        33.17 o                         
   3 -12   3          3.26        -17.91        32.16 o                         
  -5 -11   3         30.00         52.45        24.34 o                         
  -4 -11   3        108.71         85.39        26.40 o                         
  -3 -11   3        107.54        112.02        24.61 o                         
  -2 -11   3       1093.29       1199.73        45.05 o                         
  -1 -11   3        240.55        400.11        68.95 o                         
   0 -11   3        514.02        508.44        48.15 o                         
   1 -11   3        392.89        425.14        34.54 o                         
   2 -11   3         68.36         43.51        33.68 o                         
   3 -11   3        119.66        112.92        22.26 o                         
   4 -11   3         99.93        138.20        44.08 o                         
  -6 -10   3          2.12         40.55        31.05 o                         
  -5 -10   3        738.42        758.97        41.51 o                         
  -4 -10   3         76.20         42.11        31.31 o                         
  -3 -10   3       1080.09       1048.76        35.56 o                         
  -2 -10   3        467.48        484.31        30.65 o                         
  -1 -10   3         36.42         83.69        64.42 o                         
   0 -10   3       1166.14       1174.63        43.22 o                         
   1 -10   3       1687.90       1527.57        51.98 o                         
   2 -10   3        718.66        710.82        33.24 o                         
   3 -10   3         95.06        210.65        50.99 o                         
   4 -10   3        588.27        659.63        72.44 o                         
   5 -10   3        210.66        193.42        38.54 o                         
  -7  -9   3         37.13          5.72        31.96 o                         
  -6  -9   3        938.42        937.79        34.33 o                         
  -5  -9   3        883.90        927.60        45.66 o                         
  -4  -9   3         83.20        104.45        56.37 o                         
  -3  -9   3        130.02        112.64        25.08 o                         
  -2  -9   3         19.94         52.89        26.58 o                         
  -1  -9   3        733.88        744.54        66.71 o                         
   0  -9   3        503.15        474.09        33.56 o                         
   1  -9   3        189.14        178.25        25.64 o                         
   2  -9   3        576.78        404.26        36.14 o                         
   3  -9   3         97.37        131.96        44.34 o                         
   4  -9   3        139.08        123.16        57.32 o                         
   5  -9   3        111.37        130.92        28.04 o                         
   6  -9   3         88.14         93.79        34.88 o                         
  -7  -8   3          4.30         -6.73        31.08 o                         
  -6  -8   3        156.70        215.88        35.72 o                         
  -5  -8   3         61.65        163.38        41.85 o                         
  -4  -8   3        154.49        107.53        75.64 o                         
  -3  -8   3        119.30        133.77        28.74 o                         
  -2  -8   3       2137.18       2087.29        33.83 o                         
  -1  -8   3        338.23        375.43        29.38 o                         
   0  -8   3         77.73         60.32        19.35 o                         
   1  -8   3       1411.76       1448.43        36.27 o                         
   2  -8   3        192.59        225.27        29.67 o                         
   3  -8   3         95.45         74.57        40.82 o                         
   4  -8   3        186.06        149.71        42.79 o                         
   5  -8   3         17.86         55.23        38.08 o                         
   6  -8   3        166.05        159.42        32.39 o                         
  -8  -7   3        243.88        200.62        25.48 o                         
  -7  -7   3        362.43        417.01        35.98 o                         
  -6  -7   3        608.01        805.16        90.79 o                         
  -5  -7   3         13.06         11.25        31.51 o                         
  -4  -7   3        339.92        275.63        27.64 o                         
  -3  -7   3       2120.81       1967.93        41.00 o                         
  -2  -7   3        952.32        880.97        28.97 o                         
  -1  -7   3       1481.69       1481.40        36.37 o                         
   0  -7   3       1334.69       1320.41        26.19 o                         
   1  -7   3       2205.98       2083.17        30.30 o                         
   2  -7   3        117.68         84.50        23.03 o                         
   3  -7   3          0.09        -24.38        30.42 o                         
   4  -7   3       2980.88       2877.80        64.58 o                         
   5  -7   3        343.41        197.82        42.34 o                         
   6  -7   3         33.90         35.27        41.00 o                         
   7  -7   3         16.13        -28.01        34.78 o                         
  -8  -6   3        721.05        688.85        38.92 o                         
  -7  -6   3        961.72        974.12        93.87 o                         
  -6  -6   3        235.82        219.93        41.22 o                         
  -5  -6   3         47.51         46.05        41.98 o                         
  -4  -6   3       1365.67       1438.45        43.78 o                         
  -3  -6   3        619.79        634.52        27.90 o                         
  -2  -6   3        894.09        897.37        21.90 o                         
  -1  -6   3        875.56        931.57        23.26 o                         
   0  -6   3       1539.50       1587.94        45.83 o                         
   1  -6   3        102.49        132.68        15.28 o                         
   2  -6   3       6143.13       6162.62        53.31 o                         
   3  -6   3       1826.06       1660.19        58.33 o                         
   4  -6   3       2192.35       2212.92        76.10 o                         
   5  -6   3        667.85        693.80        48.96 o                         
   6  -6   3         10.15         14.69        28.13 o                         
   7  -6   3        422.86        536.16        53.61 o                         
  -8  -5   3        130.78        111.36        30.67 o                         
  -7  -5   3        340.20        334.55        32.49 o                         
  -6  -5   3        202.15        182.27        24.54 o                         
  -5  -5   3        361.48        331.87        28.40 o                         
  -4  -5   3        263.25        244.59        26.18 o                         
  -3  -5   3         54.40         29.94        13.10 o                         
  -2  -5   3        241.55        213.03        18.39 o                         
  -1  -5   3       1433.83       1371.77        25.40 o                         
   0  -5   3        264.66        290.99        21.90 o                         
   1  -5   3       6471.46       6337.19        46.99 o                         
   2  -5   3         15.28          3.47        10.52 o                         
   3  -5   3        522.13        635.81        23.83 o                         
   4  -5   3         91.15         88.49        42.34 o                         
   5  -5   3       3801.07       3864.95        68.74 o                         
   6  -5   3         30.04          9.46        31.08 o                         
   7  -5   3        102.50        175.63        51.70 o                         
  -8  -4   3         36.39         60.97        21.86 o                         
  -7  -4   3       1741.42       1934.35        54.26 o                         
  -6  -4   3        746.32        893.14        38.78 o                         
  -5  -4   3       1320.74       1357.52        27.77 o                         
  -4  -4   3        546.18        551.29        15.99 o                         
  -3  -4   3         58.03         52.13        18.78 o                         
  -1  -4   3       7563.72       7611.94        60.71 o                         
   0  -4   3        431.63        590.09        29.75 o                         
   1  -4   3        492.37        369.32        28.99 o                         
   2  -4   3       1362.03       1409.89        31.87 o                         
   3  -4   3       1718.85       1748.47        35.02 o                         
   4  -4   3       3014.74       2771.21        42.49 o                         
   5  -4   3       2463.43       2375.88        42.43 o                         
   6  -4   3         56.91         34.06        26.33 o                         
   7  -4   3         12.73        -10.86        30.95 o                         
   8  -4   3         25.48         24.35        31.94 o                         
  -8  -3   3        170.97        224.13        27.05 o                         
  -7  -3   3         91.44        109.41        38.85 o                         
  -6  -3   3        812.84        818.76        45.71 o                         
  -5  -3   3        206.27        200.92        23.76 o                         
  -4  -3   3       3093.78       3205.96        35.87 o                         
  -3  -3   3         40.33         40.19        15.59 o                         
  -2  -3   3        244.95        270.18        22.71 o                         
   0  -3   3        848.68        972.35        28.55 o                         
   1  -3   3         10.80         43.24        20.69 o                         
   2  -3   3       4970.92       4956.60        57.87 o                         
   3  -3   3        191.99        238.47        15.88 o                         
   4  -3   3        534.39        581.81        26.89 o                         
   5  -3   3        119.66        131.05        20.40 o                         
   6  -3   3       3655.91       3749.63        52.42 o                         
   7  -3   3         89.16        146.31        48.64 o                         
   8  -3   3        502.88        558.13        94.66 o                         
  -8  -2   3        450.38        482.35        30.55 o                         
  -7  -2   3         53.49        110.65        41.87 o                         
  -6  -2   3       1181.25       1191.39        46.55 o                         
  -5  -2   3       1389.38       1419.55        27.15 o                         
  -4  -2   3        178.45        236.23        15.82 o                         
  -3  -2   3       1983.57       1889.45        20.77 o                         
  -2  -2   3        779.59        975.00        24.18 o                         
  -1  -2   3         54.75         32.10        14.79 o                         
   0  -2   3       9626.52      10721.83        65.07 o                         
   1  -2   3        752.77        856.80         9.53 o                         
   2  -2   3       1431.06       1671.81       146.75 o                         
   3  -2   3       5082.14       5450.48       160.15 o                         
   4  -2   3       1013.56        964.77        22.43 o                         
   5  -2   3       3588.93       3632.67        35.70 o                         
   6  -2   3       2012.16       2140.19        42.22 o                         
   7  -2   3         19.91        -21.98        37.76 o                         
   8  -2   3       1187.25       1234.68       138.42 o                         
  -8  -1   3         96.69        114.36        37.65 o                         
  -7  -1   3        732.60        911.60        46.50 o                         
  -6  -1   3       1537.40       1600.91        46.99 o                         
  -5  -1   3        137.38        152.23        19.97 o                         
  -4  -1   3        290.84        209.09        13.64 o                         
  -3  -1   3         69.46         66.53        28.58 o                         
  -2  -1   3        691.83        724.89         7.17 o                         
  -1  -1   3        895.97        971.22        25.74 o                         
   0  -1   3       9727.45      10907.66        56.07 o                         
   1  -1   3       2496.33       2592.94        33.68 o                         
   2  -1   3        144.67        217.40        11.68 o                         
   3  -1   3        112.33        122.57        17.80 o                         
   4  -1   3       1306.79       1356.47        20.11 o                         
   5  -1   3       2908.91       3017.16        32.77 o                         
   6  -1   3       2596.04       2839.81        72.28 o                         
   7  -1   3        464.66        437.28        93.95 o                         
   8  -1   3         70.51        123.88        34.26 o                         
  -8   0   3         18.75         11.84        35.78 o                         
  -7   0   3        132.91         91.69        38.94 o                         
  -6   0   3        461.44        465.75        37.30 o                         
  -5   0   3       2960.88       2993.37        48.59 o                         
  -4   0   3        828.15        719.12        21.33 o                         
  -3   0   3         51.75         28.99        40.73 o                         
  -2   0   3        110.34        123.89        13.48 o                         
  -1   0   3       1238.27       1232.29        34.91 o                         
   0   0   3        348.24        294.19        36.06 o                         
   1   0   3        120.38        126.06        14.79 o                         
   2   0   3       1528.06       1661.32        30.41 o                         
   3   0   3       1220.91       1059.96        21.37 o                         
   4   0   3       4417.14       4587.75        40.62 o                         
   5   0   3       1757.24       1787.53        22.84 o                         
   6   0   3         21.69          4.06        24.82 o                         
   7   0   3         14.56          7.80        36.55 o                         
   8   0   3        468.92        507.14        41.72 o                         
   9   0   3        758.67        832.76        49.08 o                         
  -8   1   3        130.84        101.14        35.39 o                         
  -7   1   3        104.03        101.06        37.00 o                         
  -6   1   3        626.03        635.82        50.50 o                         
  -5   1   3        237.91        269.37        20.18 o                         
  -4   1   3        273.13        249.27        16.76 o                         
  -3   1   3       7507.29       7177.85        53.87 o                         
  -2   1   3         84.44         37.07        12.62 o                         
  -1   1   3        215.75        267.29        21.62 o                         
   0   1   3       5964.09       6680.59        50.23 o                         
   1   1   3        692.57        782.53        18.29 o                         
   3   1   3       6443.31       6384.36        44.82 o                         
   4   1   3         33.20         29.71        11.24 o                         
   5   1   3       5395.28       5716.17        49.67 o                         
   6   1   3         82.42         73.00        19.50 o                         
   7   1   3        143.38        121.08        33.72 o                         
   8   1   3        210.78        263.61        38.96 o                         
   9   1   3        116.69        187.96        44.66 o                         
  -8   2   3         80.43         86.20        33.79 o                         
  -7   2   3          2.23         -2.22        42.83 o                         
  -6   2   3         38.05         84.13        29.74 o                         
  -5   2   3       2372.02       2366.40        46.75 o                         
  -4   2   3         89.50         73.33        14.78 o                         
  -3   2   3        942.90       1139.19        43.67 o                         
  -2   2   3         90.21         74.45        25.36 o                         
  -1   2   3        126.13        107.98        15.40 o                         
   0   2   3      22780.49      23171.63       101.98 o                         
   1   2   3       1101.37       1144.59        24.29 o                         
   2   2   3       1429.41       1482.42        26.48 o                         
   3   2   3        476.35        586.22        25.99 o                         
   4   2   3        454.62        508.17        20.93 o                         
   5   2   3         81.30         68.19        13.20 o                         
   6   2   3        612.64        568.29        23.72 o                         
   7   2   3         37.33        -27.76        31.69 o                         
   8   2   3        273.71        340.39        61.03 o                         
   9   2   3          4.97          6.60        27.77 o                         
  -8   3   3        231.59        219.86        58.80 o                         
  -7   3   3         41.90         16.60        44.55 o                         
  -6   3   3        706.36        685.11        38.55 o                         
  -5   3   3         17.90        -12.11        25.90 o                         
  -4   3   3        322.84        305.09        14.67 o                         
  -3   3   3        406.62        438.12        26.26 o                         
  -2   3   3      27110.54      26936.68        95.32 o                         
  -1   3   3         17.71         26.78        26.83 o                         
   0   3   3        426.39        476.10        21.24 o                         
   1   3   3        804.16        772.00        23.69 o                         
   2   3   3        909.59        938.94        26.81 o                         
   3   3   3        328.33        337.33        25.77 o                         
   4   3   3       9249.98       9554.96        59.69 o                         
   5   3   3         95.13        112.32        16.77 o                         
   6   3   3       1657.18       1736.15        24.04 o                         
   7   3   3        723.16        834.62        46.89 o                         
   8   3   3        422.52        461.30        43.65 o                         
   9   3   3        334.97        413.00        50.83 o                         
  -8   4   3       1068.24       1009.48        57.43 o                         
  -7   4   3         26.68        175.24        56.99 o                         
  -6   4   3         33.73         57.89        79.00 o                         
  -5   4   3         26.28         15.26        19.54 o                         
  -4   4   3       4652.79       4268.63        38.75 o                         
  -3   4   3       3547.18       3251.12       213.08 o                         
  -2   4   3       9549.15      10117.96       342.46 o                         
  -1   4   3        316.08        409.99        27.57 o                         
   0   4   3        737.63        754.42        30.19 o                         
   1   4   3       1882.39       1659.95        31.88 o                         
   2   4   3       2002.49       2174.65        39.80 o                         
   3   4   3       8676.28       8617.38        79.92 o                         
   4   4   3         44.01         56.82        14.05 o                         
   5   4   3       1333.69       1392.73        27.14 o                         
   6   4   3        234.83        284.73        23.94 o                         
   7   4   3       1373.57       1470.45        43.34 o                         
   8   4   3        220.84        275.37        35.00 o                         
   9   4   3          8.16         -7.78        29.80 o                         
  -7   5   3         46.31          8.68        47.11 o                         
  -6   5   3         16.60         -4.09        31.63 o                         
  -5   5   3        479.60        378.89        70.18 o                         
  -4   5   3         29.00         -0.95        21.12 o                         
  -3   5   3        233.29        241.13        21.59 o                         
  -2   5   3       5365.03       5712.00        77.47 o                         
  -1   5   3       7596.64       7952.66       298.00 o                         
   0   5   3       5107.63       5418.62        64.86 o                         
   1   5   3       5030.35       4352.36        50.44 o                         
   2   5   3       2500.10       2373.74        73.26 o                         
   3   5   3         38.85         81.04        61.69 o                         
   4   5   3        484.82        472.22        19.21 o                         
   5   5   3       1354.68       1400.36        30.74 o                         
   6   5   3        322.57        279.70        28.68 o                         
   7   5   3        154.29        153.46        30.92 o                         
   8   5   3       1559.01       1735.29        56.59 o                         
   9   5   3         99.22        122.63        31.99 o                         
  -7   6   3        345.78        356.28        55.82 o                         
  -6   6   3        207.38        179.17        46.73 o                         
  -5   6   3         87.54         55.52        49.41 o                         
  -4   6   3       1390.81       1237.71       107.69 o                         
  -3   6   3       1380.23       1266.59        37.54 o                         
  -2   6   3       2358.52       2129.23        28.69 o                         
  -1   6   3       1907.36       2044.85        32.18 o                         
   1   6   3        765.63        746.93        75.39 o                         
   2   6   3        104.77        144.60        13.50 o                         
   3   6   3         33.90         35.84        15.29 o                         
   4   6   3       3947.79       3806.16        42.52 o                         
   5   6   3        311.25        238.52        33.16 o                         
   6   6   3       1003.15       1166.00        49.31 o                         
   7   6   3        419.10        451.73        64.36 o                         
   8   6   3        310.48        454.72        44.02 o                         
   9   6   3        196.97        213.72        33.37 o                         
  -7   7   3        223.57        186.15        19.15 o                         
  -6   7   3         30.60         31.70        33.74 o                         
  -5   7   3         47.76         81.42        61.44 o                         
  -4   7   3        920.64        895.53        41.61 o                         
  -3   7   3        374.63        294.33        19.34 o                         
  -2   7   3        912.85        837.20        29.06 o                         
  -1   7   3       1784.26       1579.39        41.07 o                         
   0   7   3        777.91        970.84        33.27 o                         
   1   7   3        955.09        868.60        19.83 o                         
   2   7   3       4236.66       3933.31        33.96 o                         
   3   7   3       1824.18       1779.85        49.27 o                         
   4   7   3        166.72        155.54        19.37 o                         
   5   7   3       2050.58       2314.95        44.67 o                         
   6   7   3        131.77        133.31        39.62 o                         
   7   7   3         93.16         83.37        25.03 o                         
   8   7   3         49.94         88.78        28.20 o                         
  -6   8   3        189.57        256.16        32.12 o                         
  -5   8   3        212.87        225.52        45.20 o                         
  -4   8   3       2381.08       1685.83        82.27 o                         
  -3   8   3       1306.17       1142.89        44.97 o                         
  -2   8   3        220.09        193.56        18.45 o                         
  -1   8   3       2790.77       2491.55        36.30 o                         
   0   8   3        818.18        881.46        26.08 o                         
   1   8   3        101.55        104.48        12.91 o                         
   2   8   3       1144.38        981.66        22.38 o                         
   3   8   3         32.55         61.88        21.78 o                         
   4   8   3         11.97         14.43        20.12 o                         
   5   8   3        242.89        277.97        28.61 o                         
   6   8   3         95.81         25.46        37.61 o                         
   7   8   3         74.11         84.60        31.19 o                         
   8   8   3       1088.66       1130.05        39.16 o                         
  -6   9   3        809.30        816.38        50.17 o                         
  -5   9   3          5.79         32.37        38.82 o                         
  -4   9   3        923.98        881.45        68.81 o                         
  -3   9   3        344.05        317.35        31.96 o                         
  -2   9   3       1620.62       1449.60        49.02 o                         
  -1   9   3        267.76        247.98        28.47 o                         
   0   9   3       4688.60       4908.21        45.99 o                         
   1   9   3        659.95        648.92        30.19 o                         
   2   9   3        100.64        117.73        22.18 o                         
   3   9   3          1.16        -17.25        22.13 o                         
   4   9   3        703.63        612.99        29.72 o                         
   5   9   3        257.54        317.45        36.28 o                         
   6   9   3       2893.44       3004.17        50.65 o                         
   7   9   3        220.07        198.02        30.46 o                         
   8   9   3          4.98         13.89        79.21 o                         
  -4  10   3         68.93         31.99        60.00 o                         
  -3  10   3         62.50         77.64        35.94 o                         
  -2  10   3        130.50         69.11        33.34 o                         
  -1  10   3        495.97        599.90        39.48 o                         
   0  10   3         20.77          0.45        35.18 o                         
   1  10   3        158.01        129.66        30.91 o                         
   2  10   3        245.80        239.47        29.09 o                         
   3  10   3        323.83        284.24        30.84 o                         
   4  10   3         97.36         99.03        50.94 o                         
   5  10   3        502.75        512.32        37.72 o                         
   6  10   3        231.01        265.87        28.56 o                         
   7  10   3        100.33         56.00        25.50 o                         
  -5  11   3        238.41        218.37        39.80 o                         
  -4  11   3         33.36         -8.13        50.94 o                         
  -3  11   3       1135.21       1092.65        43.29 o                         
  -2  11   3         26.58         71.63        37.46 o                         
  -1  11   3         24.07         25.68        33.23 o                         
   0  11   3         15.36         24.44        38.91 o                         
   1  11   3        321.63        304.22        37.01 o                         
   2  11   3        478.20        522.23        42.65 o                         
   3  11   3        929.99        929.38        50.55 o                         
   4  11   3        715.56        670.02        40.53 o                         
   5  11   3         10.82         -9.77        35.76 o                         
   6  11   3        153.04        170.70        27.04 o                         
  -4  12   3         84.52        117.87        43.67 o                         
  -3  12   3         73.83         69.30        30.15 o                         
  -2  12   3          3.22        -34.98        34.98 o                         
  -1  12   3         11.87        -40.12        40.12 o                         
   0  12   3       2056.01       2258.18        49.71 o                         
   1  12   3         41.14        170.00        53.28 o                         
   2  12   3         79.84         25.11        63.38 o                         
   3  12   3        442.89        385.72        37.62 o                         
   4  12   3        174.30        193.49        27.92 o                         
   5  12   3          5.61         -0.26        31.94 o                         
   6  12   3        648.68        714.03        85.87 o                         
  -3  13   3         17.62        -14.25        37.45 o                         
  -2  13   3       1364.46       1378.02        35.12 o                         
  -1  13   3         21.91         29.66        36.92 o                         
   0  13   3        107.82         68.02        32.25 o                         
   1  13   3       1658.29       1751.87        53.32 o                         
   2  13   3        740.43        807.84        48.75 o                         
   3  13   3        967.86       1079.55        44.97 o                         
   4  13   3        726.33        694.56        38.85 o                         
   5  13   3         29.84        -22.68        56.69 o                         
   6  13   3        107.65         31.12        33.14 o                         
  -2  14   3        460.43        484.73        37.94 o                         
   0  14   3        104.87        130.26        25.18 o                         
   1  14   3        169.53        217.30        26.56 o                         
   2  14   3         84.56         64.79        19.86 o                         
   3  14   3         27.62         18.18        30.33 o                         
   4  14   3       1311.58       1448.22        70.23 o                         
   0  15   3         34.46          2.29        30.03 o                         
   1  15   3         70.50         54.70        32.86 o                         
   2  15   3        774.04        838.22        42.75 o                         
  -1 -13   4        128.90        184.14        35.70 o                         
  -3 -12   4        246.19        292.45        47.44 o                         
  -2 -12   4        132.79        276.59        87.05 o                         
  -1 -12   4         43.11         41.25        50.20 o                         
   0 -12   4          8.13          7.97        31.66 o                         
   1 -12   4         58.69         80.18        29.29 o                         
   2 -12   4         63.68         89.48        36.80 o                         
  -5 -11   4          1.73        -11.36        36.36 o                         
  -4 -11   4        956.00        895.52        45.53 o                         
  -3 -11   4        327.60        377.78        53.83 o                         
  -2 -11   4        326.15        343.49        35.84 o                         
  -1 -11   4        565.56        561.00        42.39 o                         
   0 -11   4         41.16         27.70        55.96 o                         
   1 -11   4       1115.57       1091.48        49.15 o                         
   2 -11   4       1107.18       1068.74        32.92 o                         
   3 -11   4        128.21        145.38        43.24 o                         
  -6 -10   4        874.35        953.57        48.53 o                         
  -5 -10   4        654.63        704.09        30.58 o                         
  -4 -10   4         27.02          7.41        32.78 o                         
  -3 -10   4        697.48        696.39        28.28 o                         
  -2 -10   4         85.11         25.27        36.08 o                         
  -1 -10   4        128.80        104.09        42.61 o                         
   0 -10   4        459.82        411.15        48.13 o                         
   1 -10   4         82.37        110.55        33.54 o                         
   2 -10   4         13.73        -24.53        24.53 o                         
   3 -10   4         24.30         47.76        25.82 o                         
   4 -10   4         61.51         63.40        25.77 o                         
  -6  -9   4         31.91         71.98        31.66 o                         
  -5  -9   4        245.07        284.77        37.09 o                         
  -4  -9   4         23.57         40.74        38.75 o                         
  -3  -9   4       1086.23       1109.26        30.82 o                         
  -2  -9   4        140.00        148.30        25.96 o                         
  -1  -9   4        703.33        721.02        46.64 o                         
   0  -9   4       1891.09       1753.58        52.75 o                         
   1  -9   4        233.60        260.98        34.41 o                         
   2  -9   4         29.32        -24.67        32.99 o                         
   3  -9   4       2518.54       2472.64        41.74 o                         
   4  -9   4         13.03        -16.97        29.20 o                         
   5  -9   4        181.18        185.98        46.38 o                         
  -7  -8   4         17.66         -2.12        27.70 o                         
  -6  -8   4         49.53         63.52        25.29 o                         
  -5  -8   4        101.19         31.54        31.73 o                         
  -4  -8   4       1173.55       1173.94        51.03 o                         
  -3  -8   4        475.82        507.68        27.43 o                         
  -2  -8   4        756.21        708.74        30.57 o                         
  -1  -8   4        593.21        566.99        32.91 o                         
   0  -8   4         65.28          4.58        36.01 o                         
   1  -8   4         53.00         75.32        29.14 o                         
   2  -8   4        197.24        196.74        25.84 o                         
   3  -8   4        837.47        775.01        36.32 o                         
   4  -8   4        169.85        173.72        42.92 o                         
   5  -8   4         87.14         34.95        28.08 o                         
   6  -8   4        358.33        449.00        33.80 o                         
  -7  -7   4          8.36          8.11        32.81 o                         
  -6  -7   4       1541.51       1800.42        49.17 o                         
  -5  -7   4         16.80         38.51        36.33 o                         
  -4  -7   4          1.18         63.20        35.09 o                         
  -3  -7   4        747.20        822.69        36.58 o                         
  -2  -7   4       1803.70       1781.59        34.58 o                         
  -1  -7   4        272.73        320.87        33.02 o                         
   0  -7   4        414.33        346.18        19.60 o                         
   1  -7   4       2778.84       2595.46        40.10 o                         
   2  -7   4        123.71        115.43        26.93 o                         
   3  -7   4        953.48        933.30        47.08 o                         
   4  -7   4        271.47        387.02        44.52 o                         
   5  -7   4        575.42        517.63        45.53 o                         
   6  -7   4        139.23        154.04        32.40 o                         
  -8  -6   4        629.95        597.74        31.66 o                         
  -7  -6   4        371.15        400.10        44.96 o                         
  -6  -6   4        204.27        201.18        32.58 o                         
  -5  -6   4        526.34        643.69        56.67 o                         
  -4  -6   4        284.01        278.40        27.65 o                         
  -3  -6   4       1611.59       1598.91        45.48 o                         
  -2  -6   4       1343.74       1331.64        26.46 o                         
  -1  -6   4        520.00        528.95        26.04 o                         
   0  -6   4       2034.07       2011.89        43.58 o                         
   1  -6   4       1941.62       2006.43        28.77 o                         
   2  -6   4         54.23         60.32        21.25 o                         
   3  -6   4        644.27        672.56        26.11 o                         
   4  -6   4        105.90        103.74        32.04 o                         
   5  -6   4        105.04        184.91        45.16 o                         
   6  -6   4        403.25        363.65        39.58 o                         
   7  -6   4          2.45        -42.04        42.04 o                         
  -8  -5   4        663.14          2.84        30.95 o                         
  -7  -5   4         26.85         27.59        39.30 o                         
  -6  -5   4        328.20        314.43        46.57 o                         
  -5  -5   4        755.25        741.88        33.38 o                         
  -4  -5   4        496.97        469.01        33.11 o                         
  -3  -5   4       1036.38        974.03        26.08 o                         
  -2  -5   4      16450.97      16173.40       100.48 o                         
  -1  -5   4       4180.19       4404.24        64.94 o                         
   0  -5   4       2786.70       2775.68        70.70 o                         
   1  -5   4        492.14        527.27        24.76 o                         
   2  -5   4        559.30        453.19        22.12 o                         
   3  -5   4       2222.58       2107.19        37.07 o                         
   4  -5   4       2372.45       2384.36        44.94 o                         
   5  -5   4        324.96        332.35        34.04 o                         
   6  -5   4        364.68        364.98        47.23 o                         
   7  -5   4        123.15        100.01        48.53 o                         
  -8  -4   4         39.95         57.96        38.19 o                         
  -7  -4   4        125.84         92.80        36.15 o                         
  -6  -4   4        725.77        674.82        26.85 o                         
  -5  -4   4        804.54        842.13        28.82 o                         
  -4  -4   4       1436.22       1460.55        31.99 o                         
  -3  -4   4       2953.86       2981.84       229.04 o                         
  -2  -4   4        536.12        528.38        20.78 o                         
  -1  -4   4         27.43         68.61        15.35 o                         
   0  -4   4        255.34        286.94        27.62 o                         
   1  -4   4      11672.96      11872.82       140.71 o                         
   2  -4   4        231.74        216.04        17.43 o                         
   3  -4   4       1595.93       1528.88        30.79 o                         
   4  -4   4         33.53        -16.87        27.62 o                         
   5  -4   4          5.07        -26.29        26.99 o                         
   6  -4   4        241.29        265.38        47.18 o                         
   7  -4   4       1195.96       1515.17        73.70 o                         
   8  -4   4          8.12        -21.62        30.46 o                         
  -8  -3   4        186.54        200.76        26.97 o                         
  -7  -3   4        215.11        297.04        33.58 o                         
  -6  -3   4          5.62         22.42        71.95 o                         
  -5  -3   4       1886.91       1971.06        34.03 o                         
  -4  -3   4        692.31        707.54        20.02 o                         
  -3  -3   4        405.55        387.52        23.12 o                         
  -2  -3   4        340.42        357.42        27.30 o                         
  -1  -3   4       5800.93       5901.25        80.99 o                         
   0  -3   4       3680.90       4174.99        53.06 o                         
   1  -3   4       3892.35       4258.68        56.67 o                         
   2  -3   4         62.97         93.77        45.64 o                         
   3  -3   4         33.75         62.43        12.66 o                         
   4  -3   4       1688.30       1661.58        27.95 o                         
   5  -3   4        466.86        538.18        27.81 o                         
   6  -3   4         90.96        134.86        33.35 o                         
   7  -3   4        301.03        334.19        48.04 o                         
   8  -3   4        528.45        455.58        41.11 o                         
  -8  -2   4        180.84        175.04        26.59 o                         
  -7  -2   4        632.22        617.78        43.61 o                         
  -6  -2   4        252.44        270.83        31.00 o                         
  -5  -2   4        142.08        159.16        28.48 o                         
  -4  -2   4        539.02        582.61        22.39 o                         
  -3  -2   4        374.76        393.42        14.28 o                         
  -2  -2   4       5113.10       5131.13        65.57 o                         
  -1  -2   4        350.84        326.71        11.44 o                         
   0  -2   4       3126.58       3554.00        43.07 o                         
   1  -2   4       1796.24       1925.24        36.25 o                         
   2  -2   4       5987.67       6563.34        19.43 o                         
   3  -2   4         54.99         57.76         6.73 o                         
   4  -2   4       1673.56       1567.15        21.93 o                         
   5  -2   4       1126.84       1169.98        27.73 o                         
   6  -2   4          6.53         17.00        29.36 o                         
   7  -2   4        959.83        992.88        61.03 o                         
   8  -2   4        117.69        116.85        29.50 o                         
  -8  -1   4        275.94        359.06        35.67 o                         
  -7  -1   4        101.81        116.75        40.83 o                         
  -6  -1   4        570.21        549.37        62.73 o                         
  -5  -1   4        156.06        162.68        30.38 o                         
  -4  -1   4       4386.96       4265.87        33.77 o                         
  -3  -1   4         23.80         40.10        25.63 o                         
  -2  -1   4       1319.21       1475.44        25.41 o                         
  -1  -1   4       3034.01       3185.48       240.43 o                         
   0  -1   4       1753.55       1893.88        28.99 o                         
   1  -1   4       1703.66       1888.15        33.30 o                         
   2  -1   4       5946.29       6087.38        60.49 o                         
   3  -1   4         94.44         54.45        19.08 o                         
   4  -1   4        219.31        231.66        13.02 o                         
   5  -1   4          6.98          6.81        14.37 o                         
   6  -1   4       1294.95       1457.47        36.48 o                         
   7  -1   4       1226.22       1340.25        50.22 o                         
   8  -1   4        504.69        473.91        31.40 o                         
  -8   0   4         29.57         46.46        43.51 o                         
  -7   0   4         68.04        101.84        37.35 o                         
  -6   0   4         58.88         57.65        28.69 o                         
  -5   0   4        645.36        623.23        23.39 o                         
  -4   0   4       4461.68       4427.65       144.43 o                         
  -3   0   4        940.59        810.73        61.28 o                         
  -2   0   4       2309.91       2357.21        41.87 o                         
  -1   0   4      12122.52      13441.86       613.98 o                         
   0   0   4        951.13        989.54        48.31 o                         
   1   0   4      13371.20      14727.47        76.16 o                         
   2   0   4        216.54        316.41        20.06 o                         
   3   0   4        983.67        978.74        50.94 o                         
   4   0   4       1595.08       1687.87        24.79 o                         
   5   0   4       1034.55       1015.79        23.41 o                         
   6   0   4        899.41        865.31        38.93 o                         
   7   0   4        668.47        742.10        39.95 o                         
   8   0   4       1316.03       1447.81        41.96 o                         
  -8   1   4        106.69        149.56        33.67 o                         
  -7   1   4        970.15        981.38        50.58 o                         
  -6   1   4        242.36        257.96        38.08 o                         
  -5   1   4        146.92        118.17        21.78 o                         
  -4   1   4         12.33        -18.46        19.54 o                         
  -3   1   4       2764.39       2689.41        46.29 o                         
  -2   1   4        881.91        869.88        30.68 o                         
  -1   1   4       1203.10       1304.99        30.44 o                         
   0   1   4       1301.13       1398.12        30.14 o                         
   1   1   4       9452.71      10652.06        66.49 o                         
   2   1   4         78.27         35.32        17.91 o                         
   3   1   4         56.31         69.66        22.71 o                         
   4   1   4         97.76        105.87        11.10 o                         
   5   1   4        790.34        834.01        22.81 o                         
   6   1   4        584.57        667.59        25.83 o                         
   7   1   4        347.15        407.25        38.95 o                         
   8   1   4         52.32         15.58        33.58 o                         
   9   1   4        225.66        205.21        47.00 o                         
  -8   2   4        179.39        110.65        31.73 o                         
  -7   2   4       1533.70       1535.81        76.87 o                         
  -6   2   4        335.12        352.64        36.00 o                         
  -5   2   4          5.40        -26.99        26.99 o                         
  -4   2   4       2842.89       2661.82        54.37 o                         
  -3   2   4       5966.55       6122.69       121.91 o                         
  -2   2   4        672.11        581.31        31.12 o                         
  -1   2   4       1487.50       1511.57        34.23 o                         
   0   2   4       1803.87       1805.88        36.52 o                         
   1   2   4       1679.77       1880.51        32.92 o                         
   2   2   4       2909.53       2863.18        34.88 o                         
   3   2   4       1966.00       1931.33        38.00 o                         
   4   2   4        675.42        709.44        22.85 o                         
   5   2   4        725.14        849.06        21.33 o                         
   6   2   4          1.83         20.61        20.61 o                         
   7   2   4        179.58        204.31        23.40 o                         
   8   2   4         22.21         87.37        41.67 o                         
   9   2   4       1589.43       1847.75        66.28 o                         
  -8   3   4         55.21         84.54        28.19 o                         
  -7   3   4         67.41        -44.38        54.76 o                         
  -6   3   4        207.72        177.25        27.97 o                         
  -5   3   4       1704.88       1667.03        88.44 o                         
  -4   3   4        541.18        510.03        17.69 o                         
  -3   3   4       1842.16       1769.65        35.43 o                         
  -2   3   4       9519.41      10427.10        44.21 o                         
  -1   3   4         38.27         11.79        23.15 o                         
   0   3   4        301.82        378.87        26.86 o                         
   1   3   4       1552.69       1570.69        33.74 o                         
   2   3   4       6414.01       6635.49       230.93 o                         
   3   3   4         34.99         34.18        22.49 o                         
   4   3   4       1238.60       1207.46        18.59 o                         
   5   3   4         27.42         27.52        13.93 o                         
   6   3   4         77.75         64.66        18.14 o                         
   7   3   4        171.68        194.02        32.83 o                         
   8   3   4       1524.31       1603.87        54.53 o                         
   9   3   4         34.15         94.60        34.80 o                         
  -8   4   4         17.09         32.92        25.88 o                         
  -7   4   4          3.52         -6.39        51.10 o                         
  -6   4   4       2823.72       2231.59        50.38 o                         
  -5   4   4         60.54         50.24        30.54 o                         
  -4   4   4        146.52        108.85        18.97 o                         
  -3   4   4        388.38        406.91        20.06 o                         
  -2   4   4       2726.52       2782.25        91.74 o                         
  -1   4   4         71.12        103.18        26.70 o                         
   0   4   4       3480.81       3940.41        57.27 o                         
   1   4   4        386.60        400.60        24.40 o                         
   2   4   4       1096.35       1170.82        62.18 o                         
   3   4   4        179.16        224.54        27.51 o                         
   4   4   4       1258.08       1224.17        23.30 o                         
   5   4   4        846.44        796.47        18.22 o                         
   6   4   4        111.17        117.37        16.59 o                         
   7   4   4         15.29         29.21        31.32 o                         
   8   4   4          1.28         13.95        38.72 o                         
   9   4   4          0.44         40.21        29.44 o                         
  -8   5   4        606.39        662.27        39.25 o                         
  -7   5   4        165.71        120.87        48.75 o                         
  -6   5   4         83.82         33.30        57.32 o                         
  -5   5   4          5.83         15.62        29.56 o                         
  -4   5   4         67.74        102.90        20.53 o                         
  -3   5   4       1386.56       1222.27        27.80 o                         
  -2   5   4       1183.06       1075.77        30.24 o                         
  -1   5   4        237.62        256.20        30.46 o                         
   0   5   4        257.56        275.64        29.43 o                         
   1   5   4        233.10        260.95        24.62 o                         
   2   5   4       1498.09       1537.83        41.38 o                         
   3   5   4       7475.39       7775.85        53.84 o                         
   4   5   4        232.35        188.92        11.02 o                         
   5   5   4        120.28         96.83        18.33 o                         
   6   5   4        421.16        428.22        29.05 o                         
   7   5   4         24.46         99.42        40.38 o                         
   8   5   4        397.11        429.26        43.66 o                         
   9   5   4        910.48       1063.52        59.83 o                         
  -7   6   4         94.81         48.15        45.37 o                         
  -6   6   4          7.01         59.77        45.45 o                         
  -5   6   4       2510.20       1908.19       242.28 o                         
  -4   6   4          1.59         33.41        16.79 o                         
  -3   6   4       1367.90       1220.34        30.17 o                         
  -2   6   4        832.84        770.07        30.17 o                         
  -1   6   4         19.39         17.09        13.82 o                         
   0   6   4        699.64        600.47        30.63 o                         
   2   6   4       1189.33       1113.31        26.07 o                         
   3   6   4         13.59         12.78        12.74 o                         
   4   6   4       5950.78       5597.44        43.51 o                         
   5   6   4        150.50        133.22        23.81 o                         
   6   6   4        460.67        394.60        40.00 o                         
   7   6   4        334.97        318.21        35.65 o                         
   8   6   4         70.29        207.17        40.92 o                         
   9   6   4         44.49         47.95        30.28 o                         
  -7   7   4        214.37        208.75        36.82 o                         
  -6   7   4        144.01         72.17        39.31 o                         
  -5   7   4         34.46         28.22        46.84 o                         
  -4   7   4        415.92        233.61        38.88 o                         
  -3   7   4        757.10        687.11        84.07 o                         
  -2   7   4         46.25         46.42        19.93 o                         
  -1   7   4        130.32        167.51        14.53 o                         
   0   7   4        813.52        682.18        28.81 o                         
   1   7   4       3608.66       3576.57        52.78 o                         
   2   7   4       1756.32       1569.46        26.49 o                         
   3   7   4       4405.53       4260.25        34.92 o                         
   4   7   4       1646.02       1634.57        29.32 o                         
   5   7   4        106.69        116.15        19.40 o                         
   6   7   4        614.19        642.52        29.31 o                         
   7   7   4       2936.53       2802.72        69.15 o                         
   8   7   4         50.80         34.73        46.95 o                         
  -6   8   4          7.01         -2.78        22.26 o                         
  -5   8   4        260.88        287.37        61.01 o                         
  -4   8   4        263.83        235.86        40.43 o                         
  -3   8   4       1646.48       1159.64        51.82 o                         
  -2   8   4         70.58         52.47        23.10 o                         
  -1   8   4       2026.02       2101.60        39.32 o                         
   0   8   4        228.84        229.76        14.90 o                         
   1   8   4       5769.65       5524.12        55.88 o                         
   2   8   4        119.34        141.24        14.91 o                         
   3   8   4       1036.91        895.73        26.00 o                         
   4   8   4        574.55        505.82        27.62 o                         
   5   8   4       3261.69       3060.58        42.88 o                         
   6   8   4        876.35        871.53        38.56 o                         
   7   8   4          5.29         33.09        32.25 o                         
   8   8   4         89.15        159.41        88.69 o                         
  -6   9   4        150.78        128.17        25.25 o                         
  -5   9   4        116.01        183.53        34.00 o                         
  -4   9   4         12.98         62.54        34.17 o                         
  -3   9   4        642.68        565.17        26.98 o                         
  -2   9   4        113.08         78.12        24.76 o                         
  -1   9   4        381.55        383.50        31.41 o                         
   0   9   4         10.34         -0.34        13.94 o                         
   1   9   4       1213.82       1141.42        35.71 o                         
   2   9   4        235.34        206.59        33.11 o                         
   3   9   4        207.31        142.95        19.37 o                         
   4   9   4        853.08        731.48        30.37 o                         
   5   9   4          3.29         31.45        33.61 o                         
   6   9   4        388.55        350.13        29.73 o                         
   7   9   4        102.22        129.72        42.60 o                         
   8   9   4        310.91        356.36        28.43 o                         
  -5  10   4        257.27        265.27        46.19 o                         
  -4  10   4        773.37        782.77        39.16 o                         
  -3  10   4        328.66        311.90        27.31 o                         
  -2  10   4        713.56        647.07        36.75 o                         
  -1  10   4        367.76        388.97        67.31 o                         
   0  10   4        233.35        230.11        30.98 o                         
   1  10   4         46.53         58.44        35.58 o                         
   2  10   4       2221.47       2164.99        50.05 o                         
   3  10   4         50.09         86.17        28.78 o                         
   4  10   4         44.51         49.11        39.13 o                         
   5  10   4         59.78         51.54        30.38 o                         
   6  10   4        264.61        267.33        43.01 o                         
   7  10   4        787.22        788.33        44.09 o                         
  -5  11   4        535.36        556.30        40.89 o                         
  -4  11   4         58.22         11.14        48.64 o                         
  -3  11   4        135.09         81.57        47.19 o                         
  -2  11   4        152.28        193.10        43.35 o                         
  -1  11   4       1256.02       1252.20        82.05 o                         
   0  11   4         88.57        114.39        41.65 o                         
   1  11   4       1234.18       1385.44        65.68 o                         
   2  11   4         47.80         17.84        33.34 o                         
   3  11   4        412.90        352.63        56.34 o                         
   4  11   4         13.40         28.58        34.54 o                         
   5  11   4       2311.28       2218.03        47.10 o                         
   6  11   4         55.70         96.81        26.29 o                         
  -4  12   4          0.34         55.96        41.11 o                         
  -3  12   4        934.13       1022.33        46.27 o                         
  -2  12   4        108.96         84.83        32.79 o                         
  -1  12   4        247.55        207.68       112.90 o                         
   0  12   4        114.50        156.29        77.52 o                         
   1  12   4         45.35         51.42        34.81 o                         
   2  12   4         46.02        -20.85        41.07 o                         
   3  12   4       1235.85       1234.35        82.65 o                         
   4  12   4        359.72        382.97        58.80 o                         
   5  12   4        525.49        520.91        31.25 o                         
   6  12   4        230.99        262.16        43.84 o                         
   7  12   4         19.46         -6.55        31.34 o                         
  -3  13   4        197.97        189.82        42.25 o                         
  -2  13   4         24.85         14.77        31.39 o                         
  -1  13   4        301.96        352.00        42.00 o                         
   0  13   4        115.39        220.07        44.00 o                         
   1  13   4        210.39        232.66        63.57 o                         
   2  13   4       1686.03       1679.34        54.67 o                         
   3  13   4        422.50        455.42        40.76 o                         
   4  13   4         72.74         78.82        35.04 o                         
   5  13   4         18.63         30.43        28.67 o                         
   6  13   4        190.15        135.88        35.65 o                         
  -2  14   4        499.58        559.90        41.82 o                         
  -1  14   4        161.10        177.84        31.65 o                         
   0  14   4        204.64        223.95        35.39 o                         
   1  14   4         37.83         60.22        31.42 o                         
   2  14   4         15.91         38.58        22.58 o                         
   3  14   4         22.00         52.19        68.00 o                         
   1  15   4          0.56        -33.90        33.90 o                         
   2  15   4          0.32         38.16        33.79 o                         
   3  15   4        270.01        223.01        34.39 o                         
  -2 -12   5        250.35        195.61        40.78 o                         
  -1 -12   5        197.54        191.24        43.57 o                         
   0 -12   5         26.94         58.16        26.39 o                         
   1 -12   5       1719.32       1709.23        73.56 o                         
  -4 -11   5         58.87         82.48        26.98 o                         
  -3 -11   5        478.00        486.64        48.15 o                         
  -2 -11   5         28.99         38.31        27.32 o                         
  -1 -11   5       1334.42       1411.46        46.65 o                         
   0 -11   5       1956.63       2052.31        79.92 o                         
   1 -11   5          2.92          0.41        59.86 o                         
   2 -11   5          4.25         19.27        33.74 o                         
   3 -11   5        127.55        149.20        36.74 o                         
  -5 -10   5         30.91        106.69       102.96 o                         
  -4 -10   5        276.37        237.03        29.31 o                         
  -3 -10   5         37.83         55.58        51.70 o                         
  -2 -10   5        709.05        647.22        34.01 o                         
  -1 -10   5         66.82         62.12        43.97 o                         
   0 -10   5        107.86         19.22        65.13 o                         
   1 -10   5         71.03         21.43        43.95 o                         
   2 -10   5        673.60        711.38        39.64 o                         
   3 -10   5        408.37        473.83        33.22 o                         
   4 -10   5        330.97        418.45        44.33 o                         
  -6  -9   5         62.17         52.30        40.89 o                         
  -5  -9   5        147.37         84.71        32.08 o                         
  -4  -9   5        321.80        328.39        38.81 o                         
  -3  -9   5         80.89        124.96        43.73 o                         
  -2  -9   5          1.74          4.32        32.14 o                         
  -1  -9   5          2.66         36.50        40.13 o                         
   0  -9   5         40.06        156.30        68.35 o                         
   1  -9   5       1161.98       1169.91        55.39 o                         
   2  -9   5         12.91          6.92        34.12 o                         
   3  -9   5         38.86         43.16        26.85 o                         
   4  -9   5         84.58        103.71        31.88 o                         
   5  -9   5        373.64        415.95        45.45 o                         
  -7  -8   5       1012.47       1112.44        50.88 o                         
  -6  -8   5         85.20         50.58        32.57 o                         
  -5  -8   5         17.35         33.22        33.65 o                         
  -4  -8   5        762.15        760.97        35.48 o                         
  -3  -8   5          1.94          4.53        45.20 o                         
  -2  -8   5          1.00        -12.74        22.84 o                         
  -1  -8   5       1085.36       1047.17        42.75 o                         
   0  -8   5         13.60         48.97        39.91 o                         
   1  -8   5        194.63        165.54        27.30 o                         
   2  -8   5        169.99        168.79        26.46 o                         
   3  -8   5        171.96        198.54        30.43 o                         
   4  -8   5        559.40        677.24        94.25 o                         
   5  -8   5         91.17         81.83        47.28 o                         
   6  -8   5          7.95          9.34        31.55 o                         
  -7  -7   5        233.75        204.28        30.45 o                         
  -6  -7   5        331.18        401.09        58.41 o                         
  -5  -7   5        132.04        165.43        37.99 o                         
  -4  -7   5        258.95        207.89        47.71 o                         
  -3  -7   5         92.17         75.65        24.45 o                         
  -2  -7   5        422.06        434.08        28.65 o                         
  -1  -7   5        127.10        124.97        26.03 o                         
   0  -7   5        965.01        967.08        42.29 o                         
   1  -7   5         38.84         28.78        17.44 o                         
   2  -7   5       1123.35       1102.51        29.97 o                         
   3  -7   5         52.63         28.09        36.09 o                         
   4  -7   5        163.71        219.19        66.19 o                         
   5  -7   5       1364.47       1521.61        51.25 o                         
   6  -7   5        238.45        236.55        45.86 o                         
  -7  -6   5        607.99        756.38        56.50 o                         
  -6  -6   5        750.01        892.10        71.03 o                         
  -5  -6   5         43.90          7.02        30.96 o                         
  -4  -6   5        679.98        684.57        39.02 o                         
  -3  -6   5       2577.22       2562.33        41.02 o                         
  -2  -6   5       1487.37       1415.14        33.54 o                         
  -1  -6   5        694.81        704.43        24.73 o                         
   0  -6   5        119.00         86.83        27.94 o                         
   1  -6   5        715.68        722.37        22.97 o                         
   2  -6   5        509.18        503.15        27.70 o                         
   3  -6   5       1440.54       1299.59        80.55 o                         
   4  -6   5         33.20         -4.10        36.30 o                         
   5  -6   5          4.76         -0.54        71.60 o                         
   6  -6   5        196.14        152.07        43.10 o                         
   7  -6   5         98.72        129.60        36.25 o                         
  -7  -5   5        506.53        508.03        42.61 o                         
  -6  -5   5        538.48        573.19        45.10 o                         
  -5  -5   5         28.31         41.34        26.67 o                         
  -4  -5   5        867.15        884.72        30.49 o                         
  -3  -5   5          3.52         38.86        21.67 o                         
  -2  -5   5       1315.60       1393.98        24.50 o                         
  -1  -5   5       2303.03       2120.52        37.54 o                         
   0  -5   5        536.06        486.63        22.64 o                         
   1  -5   5         45.81         29.85        13.74 o                         
   2  -5   5        697.33        634.96        23.43 o                         
   3  -5   5        179.64        166.53        21.45 o                         
   4  -5   5       1361.43       1477.16        52.34 o                         
   5  -5   5        111.67        123.68        41.61 o                         
   6  -5   5       1366.92       1502.19        55.31 o                         
   7  -5   5        334.40        342.02        47.17 o                         
  -7  -4   5         29.95         49.13        34.84 o                         
  -6  -4   5       2578.70       2855.83        78.10 o                         
  -5  -4   5        471.63        515.18        38.90 o                         
  -4  -4   5        106.12         87.51        22.98 o                         
  -3  -4   5       1127.58       1013.80        34.91 o                         
  -2  -4   5        211.33        192.73        14.77 o                         
  -1  -4   5       4203.63       4130.88        46.33 o                         
   0  -4   5      11081.18      11277.80       109.54 o                         
   1  -4   5         65.10         70.12        16.32 o                         
   2  -4   5       2287.38       2252.97        26.36 o                         
   3  -4   5        182.73        197.52        18.92 o                         
   4  -4   5        192.05        231.30        36.36 o                         
   5  -4   5        567.66        481.74        39.30 o                         
   6  -4   5         60.92         38.51        43.91 o                         
   7  -4   5        153.26        157.01        50.50 o                         
  -8  -3   5        532.45        529.62        35.00 o                         
  -7  -3   5        182.65        171.25        28.03 o                         
  -6  -3   5         73.47         48.03        24.57 o                         
  -5  -3   5         28.90         68.69        21.67 o                         
  -4  -3   5        373.29        413.79        19.63 o                         
  -3  -3   5       6764.27       6197.63        77.08 o                         
  -2  -3   5        368.12        289.19        30.93 o                         
  -1  -3   5        144.03        168.91        23.20 o                         
   1  -3   5         28.82        100.61        25.77 o                         
   2  -3   5        601.88        724.87        17.09 o                         
   3  -3   5       3310.18       3150.80        38.78 o                         
   4  -3   5          0.22        -11.03        19.08 o                         
   5  -3   5        741.58        753.94        29.55 o                         
   6  -3   5         17.86         72.37        30.82 o                         
   7  -3   5        676.01        707.58        62.78 o                         
   8  -3   5         63.51        139.56        24.90 o                         
  -8  -2   5         14.75          5.90        35.43 o                         
  -7  -2   5        634.57        578.01        36.09 o                         
  -6  -2   5         11.43         33.06        34.94 o                         
  -5  -2   5       5033.36       4997.69        41.82 o                         
  -4  -2   5       1485.67       1412.90        28.26 o                         
  -3  -2   5        527.30        460.47        22.37 o                         
  -2  -2   5        930.54       1026.62        42.04 o                         
  -1  -2   5        329.26        281.48        20.36 o                         
   1  -2   5      17176.95      18826.58       110.06 o                         
   2  -2   5       1633.00       1795.53        69.99 o                         
   3  -2   5        436.40        459.03        19.22 o                         
   4  -2   5       2143.78       2190.70        25.53 o                         
   5  -2   5        828.56        771.54        23.78 o                         
   6  -2   5       1418.70       1413.95        48.37 o                         
   7  -2   5        601.64        706.50        37.17 o                         
   8  -2   5        102.17        126.43        27.75 o                         
  -8  -1   5         10.81         14.08        27.10 o                         
  -7  -1   5        105.55         87.96        31.00 o                         
  -6  -1   5       2573.49       2615.17        42.92 o                         
  -5  -1   5         91.78        104.41        28.86 o                         
  -4  -1   5         42.91         71.77        13.23 o                         
  -3  -1   5          4.60         38.21        14.88 o                         
  -2  -1   5        460.12        465.96        42.09 o                         
  -1  -1   5       1360.92       1409.60        18.31 o                         
   1  -1   5       2114.20       2103.85        38.71 o                         
   2  -1   5        199.31        213.95        26.10 o                         
   3  -1   5       1216.88       1406.65        16.46 o                         
   4  -1   5       2119.81       2194.94        28.16 o                         
   5  -1   5         81.54         87.70        25.27 o                         
   6  -1   5        943.92       1042.32        44.93 o                         
   7  -1   5        871.04        927.42        68.68 o                         
   8  -1   5         10.69        -13.08        22.84 o                         
  -8   0   5        746.63        778.19        38.72 o                         
  -7   0   5         14.87         42.98        38.64 o                         
  -5   0   5         90.50        123.48        35.69 o                         
  -4   0   5       1210.47       1166.12        21.30 o                         
  -3   0   5       2644.50       2430.48        90.37 o                         
  -2   0   5        116.46        181.96        26.70 o                         
  -1   0   5        479.05        555.10        15.29 o                         
   0   0   5        564.80        600.36        21.89 o                         
   1   0   5       1031.23       1414.88        30.84 o                         
   2   0   5       2134.45       2389.37        43.13 o                         
   3   0   5       7909.90       8201.22       119.64 o                         
   4   0   5       3866.88       4076.60        40.83 o                         
   5   0   5       2150.65       2292.62        30.22 o                         
   6   0   5        951.48        909.27        39.91 o                         
   7   0   5        295.22        303.51        52.76 o                         
   8   0   5         76.82         47.04        26.10 o                         
  -8   1   5         12.96         18.84        30.05 o                         
  -7   1   5         13.53        -38.74        38.74 o                         
  -6   1   5         46.28         15.47        59.42 o                         
  -5   1   5       1966.53       1834.71        53.39 o                         
  -4   1   5        415.64        321.05        25.51 o                         
  -3   1   5         44.13         48.66        19.33 o                         
  -1   1   5        108.05        145.33         8.52 o                         
   0   1   5        655.70        714.78        26.53 o                         
   1   1   5        374.68        337.86        15.11 o                         
   2   1   5       2238.13       2182.02        40.02 o                         
   3   1   5       1084.66       1092.52        23.48 o                         
   4   1   5      13207.35      13665.57       109.65 o                         
   5   1   5        373.07        415.66        25.84 o                         
   6   1   5        362.12        400.89        29.22 o                         
   7   1   5        403.88        388.09        39.16 o                         
   8   1   5        671.71        676.28        26.24 o                         
  -8   2   5         33.79         25.80        41.52 o                         
  -7   2   5        459.17        385.42        38.18 o                         
  -6   2   5        268.41        294.96        43.87 o                         
  -5   2   5        145.80        166.93        22.58 o                         
  -4   2   5       1929.28       1805.51        33.06 o                         
  -3   2   5        755.01        738.85        25.65 o                         
  -2   2   5       1052.96        876.05        32.05 o                         
  -1   2   5        109.86        156.68        26.53 o                         
   0   2   5        115.41        168.69        23.47 o                         
   1   2   5        440.54        381.50        23.80 o                         
   3   2   5         35.93          5.30        24.08 o                         
   4   2   5       1928.07       1822.63        23.23 o                         
   5   2   5       3146.39       3274.29        49.81 o                         
   6   2   5        183.72        118.25        21.98 o                         
   7   2   5       1184.93       1308.48        38.12 o                         
   8   2   5        109.76        130.67        34.05 o                         
  -8   3   5        573.77        469.37        30.28 o                         
  -7   3   5       1276.79        893.03        63.71 o                         
  -6   3   5         45.83        -21.19        41.98 o                         
  -5   3   5        311.64        281.87        23.74 o                         
  -4   3   5        871.51        741.45        31.18 o                         
  -3   3   5        440.15        388.90        25.97 o                         
  -2   3   5       6173.61       6242.04        79.92 o                         
  -1   3   5      10352.24      10615.10        91.99 o                         
   0   3   5       1799.97       1860.31        42.75 o                         
   1   3   5        270.76        297.86        19.49 o                         
   2   3   5        533.04        593.53        29.10 o                         
   3   3   5       1353.61       1473.90        37.07 o                         
   4   3   5       1296.25       1320.89        21.86 o                         
   5   3   5       2728.32       2763.24        38.27 o                         
   6   3   5         10.38         -2.53        16.92 o                         
   7   3   5         90.28         15.37        26.67 o                         
   8   3   5         20.10         34.56        99.50 o                         
   9   3   5        768.04       1018.05        55.52 o                         
  -8   4   5        709.29        592.39        36.44 o                         
  -7   4   5       1283.24        823.75        60.43 o                         
  -6   4   5        234.38        179.92        48.92 o                         
  -5   4   5       1989.42       1661.20        49.95 o                         
  -4   4   5        217.00        231.38        19.07 o                         
  -3   4   5       3930.89       3604.81        40.94 o                         
  -2   4   5       1228.57       1149.46        30.14 o                         
  -1   4   5         13.73         11.52        28.17 o                         
   0   4   5        837.77        837.56        36.47 o                         
   1   4   5       1561.99       1415.81        37.94 o                         
   2   4   5       3651.41       3371.33        50.28 o                         
   3   4   5       5352.71       5549.70        67.70 o                         
   4   4   5       3164.22       3016.24        26.07 o                         
   5   4   5        663.82        643.10        18.92 o                         
   6   4   5         13.06        -10.41        17.88 o                         
   7   4   5          5.55         20.08        25.59 o                         
   8   4   5       2875.08       3184.68        92.21 o                         
   9   4   5         15.98         41.71        45.26 o                         
  -7   5   5         41.59         90.84        45.48 o                         
  -6   5   5        293.73        135.99        57.65 o                         
  -5   5   5        164.34        199.92        53.06 o                         
  -4   5   5       1853.15       1427.17        70.10 o                         
  -3   5   5          1.42         -2.91        16.11 o                         
  -2   5   5         24.64         44.84        12.86 o                         
  -1   5   5        117.21         57.81        30.19 o                         
   0   5   5       4836.58       5426.92        73.21 o                         
   1   5   5       2562.41       2351.75        47.50 o                         
   2   5   5       3819.00       3184.87       294.58 o                         
   3   5   5        743.02        632.76        27.34 o                         
   4   5   5         21.75          2.33        12.23 o                         
   5   5   5        127.24        128.49        14.92 o                         
   6   5   5       1046.41       1102.74        40.69 o                         
   7   5   5        801.59        772.14        48.36 o                         
   8   5   5         13.79        -33.13        37.47 o                         
   9   5   5        279.86        281.61        32.75 o                         
  -7   6   5        748.77        659.37        48.81 o                         
  -6   6   5        197.28        183.27        43.13 o                         
  -5   6   5          9.83        -30.84        30.84 o                         
  -4   6   5         78.10         64.73        18.05 o                         
  -3   6   5        455.25        456.99        28.04 o                         
  -2   6   5       1093.75       1014.38        98.16 o                         
  -1   6   5       3474.21       3237.25        44.71 o                         
   0   6   5       3834.51       4019.68        67.42 o                         
   2   6   5       1790.00       1742.45        49.04 o                         
   3   6   5       1362.88       1307.81        26.11 o                         
   4   6   5        561.05        569.21        22.37 o                         
   5   6   5       1632.21       1608.16        26.76 o                         
   6   6   5        159.98        213.32        30.69 o                         
   7   6   5        343.48        272.99        32.82 o                         
   8   6   5        385.40        429.94        41.65 o                         
   9   6   5        462.69        418.45        50.61 o                         
  -7   7   5         49.24         20.91        34.83 o                         
  -6   7   5         10.10         18.94        47.00 o                         
  -5   7   5        105.09         96.69        34.37 o                         
  -4   7   5         76.00         48.45        24.52 o                         
  -3   7   5       4555.90       3602.00       548.11 o                         
  -2   7   5          2.45        -14.48        14.48 o                         
  -1   7   5          6.09        -15.06        15.06 o                         
   0   7   5       2138.06       2330.78        34.57 o                         
   1   7   5        773.18        721.49        21.45 o                         
   2   7   5        577.57        553.93        19.96 o                         
   3   7   5       2895.66       2559.24        24.46 o                         
   4   7   5         80.12         41.90        15.94 o                         
   5   7   5        568.73        542.95        25.07 o                         
   6   7   5        147.96        228.44        40.41 o                         
   7   7   5         87.76         64.49        36.32 o                         
   8   7   5        848.77        916.67        57.87 o                         
  -6   8   5        299.90        258.07        30.75 o                         
  -5   8   5        532.66        472.39        60.16 o                         
  -4   8   5       1390.54       1091.20        70.32 o                         
  -3   8   5        316.15        291.94        62.97 o                         
  -2   8   5       1566.54       1554.66        41.46 o                         
  -1   8   5        393.14        428.54        28.12 o                         
   0   8   5       5755.23       5822.17        46.31 o                         
   1   8   5       2849.59       3095.14        35.14 o                         
   2   8   5        399.03        392.82        18.15 o                         
   3   8   5       1115.50        988.21        25.67 o                         
   4   8   5        125.32        172.87        26.95 o                         
   5   8   5        539.01        498.61        29.60 o                         
   6   8   5       1536.47       1370.08        57.10 o                         
   7   8   5         65.04         96.63        31.72 o                         
   8   8   5          6.53         35.32        42.04 o                         
  -6   9   5        201.42        265.22        25.65 o                         
  -5   9   5        689.27        692.64        35.87 o                         
  -4   9   5         88.29        116.20        31.49 o                         
  -3   9   5        156.17        153.66        72.94 o                         
  -2   9   5        418.93        377.38        24.14 o                         
  -1   9   5        653.86        574.99        21.06 o                         
   0   9   5         79.01        128.42        17.92 o                         
   1   9   5       4180.47       4138.85        39.44 o                         
   2   9   5       1880.88       1833.81        56.94 o                         
   3   9   5        501.13        442.38        28.40 o                         
   4   9   5         48.16         67.86        24.60 o                         
   5   9   5        198.57        207.78        26.40 o                         
   6   9   5       1760.72       1591.01        53.04 o                         
   7   9   5       1502.94       1485.29        57.46 o                         
   8   9   5        181.43        137.14        34.36 o                         
  -5  10   5          9.76          6.80        25.87 o                         
  -4  10   5         11.67         14.25        38.00 o                         
  -3  10   5        233.48        173.74        37.21 o                         
  -2  10   5         35.76         17.08       145.57 o                         
  -1  10   5        495.04        501.42        41.22 o                         
   0  10   5       2602.65       2464.52        77.62 o                         
   1  10   5        280.67        241.15        30.87 o                         
   2  10   5         66.22         56.32        25.17 o                         
   3  10   5         76.16         80.29        50.99 o                         
   4  10   5       1845.35       1544.97        41.44 o                         
   5  10   5        132.29        142.42        33.65 o                         
   6  10   5        521.41        442.11        31.11 o                         
   7  10   5          4.93         57.27        54.21 o                         
  -3  11   5          9.91        -10.29        25.84 o                         
  -2  11   5        759.78        878.36        41.03 o                         
  -1  11   5        243.04        150.84        63.55 o                         
   0  11   5       1327.36       1483.33        59.47 o                         
   1  11   5          2.40        -25.93        31.39 o                         
   2  11   5        247.50        188.09        48.02 o                         
   3  11   5        384.08        394.19        67.91 o                         
   4  11   5        734.75        669.73        45.87 o                         
   5  11   5        366.14        398.52        70.29 o                         
   6  11   5        122.47         26.48        39.14 o                         
   7  11   5         89.46        120.81        45.64 o                         
  -3  12   5        397.95        413.77        40.18 o                         
  -2  12   5        364.89        376.46        33.82 o                         
  -1  12   5         32.63          7.13        42.74 o                         
   0  12   5         11.06        -71.84        71.84 o                         
   1  12   5       2686.73       2855.95        82.00 o                         
   2  12   5         66.03         15.95        42.98 o                         
   3  12   5         43.30         77.98        44.54 o                         
   4  12   5         10.46        -59.01        59.01 o                         
   5  12   5         51.67         67.80        49.41 o                         
   6  12   5          7.61         34.83        27.80 o                         
  -3  13   5         20.00         10.59        46.95 o                         
  -2  13   5        323.76        343.81        27.88 o                         
  -1  13   5       1156.50       1343.26        48.86 o                         
   0  13   5        360.69        512.95        71.13 o                         
   1  13   5        356.93        423.18        93.54 o                         
   2  13   5        351.98        372.99        33.37 o                         
   3  13   5        125.81        118.96        37.48 o                         
   4  13   5       1630.37       1689.27        68.46 o                         
   5  13   5         37.32         44.66        25.35 o                         
   6  13   5         79.36        131.02        35.05 o                         
  -2  14   5        585.24        662.87        42.25 o                         
  -1  14   5        188.75        191.73        28.46 o                         
   0  14   5        399.65        382.78        36.67 o                         
   1  14   5         20.98          0.02        35.15 o                         
   2  14   5        689.00        762.88        44.77 o                         
   3  14   5         27.31         53.69        29.72 o                         
   4  14   5          8.71         -6.89        27.92 o                         
   5  14   5        196.42        152.64        31.01 o                         
   0  15   5        125.57        106.34        23.32 o                         
   1  15   5        329.51        383.19        27.86 o                         
   2  15   5         76.95         81.93        25.62 o                         
   3  15   5        392.76        365.83        37.29 o                         
  -3 -11   6        682.46        839.53        47.33 o                         
  -2 -11   6         15.23         22.55        44.17 o                         
  -1 -11   6          0.03         47.87        46.79 o                         
   0 -11   6        269.72        271.43        30.97 o                         
   1 -11   6          6.91        -33.92        64.67 o                         
   2 -11   6        351.81        319.70        39.20 o                         
  -4 -10   6        376.79        278.37        41.71 o                         
  -3 -10   6         50.82         71.42        33.00 o                         
  -1 -10   6         64.30         30.28        38.38 o                         
   0 -10   6       2589.78       2423.56        55.93 o                         
   1 -10   6        213.75        220.16        50.06 o                         
   2 -10   6        175.27        136.07        36.76 o                         
   3 -10   6        388.55        386.95        47.00 o                         
  -5  -9   6         34.31         29.97        35.49 o                         
  -4  -9   6       1046.01       1037.53        32.49 o                         
  -3  -9   6        230.59        234.27        37.07 o                         
  -2  -9   6       2127.83       2103.73        53.36 o                         
  -1  -9   6        495.78        527.71        37.47 o                         
   0  -9   6        133.75        145.72        49.84 o                         
   1  -9   6         39.00         47.53        43.06 o                         
   2  -9   6        127.53        114.11        28.43 o                         
   3  -9   6        167.57        195.11        31.45 o                         
   4  -9   6       1433.05       1412.25        66.41 o                         
  -6  -8   6         27.79         22.15        38.49 o                         
  -5  -8   6         17.76         51.80        41.27 o                         
  -4  -8   6        105.78        188.99        46.57 o                         
  -3  -8   6       1604.05       1594.27        49.40 o                         
  -2  -8   6        270.66        285.53        34.62 o                         
  -1  -8   6         66.63         83.21        32.99 o                         
   0  -8   6         55.09        112.15        41.87 o                         
   1  -8   6        424.58        497.58        47.70 o                         
   2  -8   6        153.57         99.07        47.25 o                         
   3  -8   6        305.88        352.70        27.64 o                         
   4  -8   6         94.87         73.03        32.67 o                         
   5  -8   6         32.42         29.18        34.58 o                         
  -7  -7   6         23.02        -11.68        25.08 o                         
  -6  -7   6          0.33          8.03        31.62 o                         
  -5  -7   6        930.33        988.34        46.88 o                         
  -4  -7   6        527.33        539.51        50.36 o                         
  -3  -7   6        300.56        311.70        34.85 o                         
  -2  -7   6         88.38         86.99        25.81 o                         
  -1  -7   6        575.58        526.56        31.53 o                         
   0  -7   6        178.04        193.81        36.02 o                         
   1  -7   6        160.87        138.85        54.73 o                         
   2  -7   6         84.34         83.32        24.30 o                         
   3  -7   6         28.67         -5.23        31.18 o                         
   4  -7   6         69.78         63.96        50.63 o                         
   5  -7   6        407.26        387.10        37.04 o                         
   6  -7   6        107.26        108.31        36.90 o                         
  -7  -6   6        992.18       1303.13        57.27 o                         
  -6  -6   6        406.51        401.04        59.34 o                         
  -5  -6   6         27.37         -3.55        58.20 o                         
  -4  -6   6        438.10        436.41        82.27 o                         
  -3  -6   6        696.82        705.77        30.25 o                         
  -2  -6   6       2940.42       2749.70        34.99 o                         
  -1  -6   6        527.92        537.41        29.23 o                         
   0  -6   6        140.41        121.10        20.86 o                         
   1  -6   6        121.16        170.97        35.66 o                         
   2  -6   6         52.01         51.14        21.92 o                         
   3  -6   6        180.68        148.95        25.70 o                         
   4  -6   6       1298.96       1347.94        54.87 o                         
   5  -6   6         13.15          2.54        39.02 o                         
   6  -6   6        134.69        196.92        46.79 o                         
  -7  -5   6        399.22        499.14        52.35 o                         
  -6  -5   6         40.32         57.16        45.97 o                         
  -5  -5   6        169.63        221.15        44.76 o                         
  -4  -5   6        735.02        759.76        41.29 o                         
  -3  -5   6        116.71        115.66        21.19 o                         
  -2  -5   6        281.96        265.73        21.94 o                         
  -1  -5   6       2012.35       1972.17        30.52 o                         
   0  -5   6         81.86        106.95        17.56 o                         
   1  -5   6        859.22        880.63        20.05 o                         
   2  -5   6         41.79          4.36        19.37 o                         
   3  -5   6          3.73         37.01        24.34 o                         
   4  -5   6        741.38        805.71        48.09 o                         
   5  -5   6        980.29        984.51        50.62 o                         
   6  -5   6        792.07        819.17        63.27 o                         
   7  -5   6        136.74        155.10        39.58 o                         
  -7  -4   6         14.27         30.52        28.62 o                         
  -6  -4   6         42.83        -19.67        47.47 o                         
  -5  -4   6       1181.72       1197.74        38.90 o                         
  -4  -4   6       1308.15       1359.66        49.47 o                         
  -3  -4   6        826.65        791.80        31.48 o                         
  -2  -4   6       1375.57       1390.98        33.20 o                         
  -1  -4   6       3104.92       3051.99        34.24 o                         
   0  -4   6        428.88        397.47        22.74 o                         
   1  -4   6         13.49         30.04        10.76 o                         
   2  -4   6       2641.34       2637.24        45.11 o                         
   3  -4   6        633.84        680.33        28.89 o                         
   4  -4   6         42.78         58.32        28.87 o                         
   5  -4   6        159.87        145.08        42.08 o                         
   6  -4   6        175.73        235.35        59.07 o                         
   7  -4   6        101.87        122.40        46.24 o                         
  -8  -3   6         12.36         27.08        31.17 o                         
  -7  -3   6        761.69        758.35        56.67 o                         
  -6  -3   6        482.72        504.90        44.21 o                         
  -5  -3   6         57.47         37.14        37.97 o                         
  -4  -3   6       2807.45       2898.56        49.45 o                         
  -3  -3   6       1348.23       1328.03        48.18 o                         
  -2  -3   6       1740.02       1673.09        48.29 o                         
  -1  -3   6        100.78        114.16        39.22 o                         
   0  -3   6       2935.26       3172.78        62.10 o                         
   1  -3   6       1135.48       1348.72        32.30 o                         
   2  -3   6       1429.65       1458.51        26.87 o                         
   3  -3   6        321.15        240.73        21.31 o                         
   4  -3   6        817.77        812.90        35.27 o                         
   5  -3   6        222.82        199.44        39.05 o                         
   6  -3   6        697.61        781.17        68.57 o                         
   7  -3   6        754.45        708.73        59.23 o                         
   8  -3   6         29.55          6.71        30.30 o                         
  -8  -2   6         30.14          5.27        26.02 o                         
  -7  -2   6        378.49        351.25        35.22 o                         
  -6  -2   6        131.71        133.36        28.87 o                         
  -5  -2   6        588.66        510.88        26.21 o                         
  -4  -2   6        468.29        485.91        28.62 o                         
  -3  -2   6         59.19         53.77        35.81 o                         
  -2  -2   6       2215.42       1619.01        48.21 o                         
  -1  -2   6       8101.15       7702.89        68.02 o                         
   0  -2   6         92.60        128.68        24.13 o                         
   1  -2   6       1185.83       1210.54        38.32 o                         
   2  -2   6       1415.71       1498.93        23.38 o                         
   3  -2   6       3057.49       3286.12        37.68 o                         
   4  -2   6          9.16         11.23        19.12 o                         
   5  -2   6       1489.85       1589.36        46.65 o                         
   6  -2   6         28.10         10.65        31.26 o                         
   7  -2   6        203.65        143.47        55.41 o                         
   8  -2   6         51.53         73.82        29.15 o                         
  -8  -1   6          2.61        -22.77        34.12 o                         
  -7  -1   6        369.77        358.62        46.73 o                         
  -6  -1   6          1.27          3.26        31.95 o                         
  -5  -1   6        895.95        981.15        39.55 o                         
  -4  -1   6        195.11        160.43        26.94 o                         
  -3  -1   6       5655.52       5593.52       250.44 o                         
  -2  -1   6        165.42        193.67        30.11 o                         
  -1  -1   6        940.92        983.97        46.84 o                         
   0  -1   6       1060.20       1058.45        30.57 o                         
   1  -1   6      10148.79      11077.66        86.20 o                         
   2  -1   6       7339.30       7411.07        56.92 o                         
   3  -1   6        371.17        335.21        11.23 o                         
   4  -1   6        418.52        444.02        19.34 o                         
   5  -1   6        221.50        258.38        22.35 o                         
   6  -1   6         55.43         98.72        34.78 o                         
   7  -1   6         51.96        127.15        55.52 o                         
   8  -1   6       1924.68       2086.79        35.97 o                         
  -8   0   6          3.17         49.56        32.21 o                         
  -7   0   6         25.16         47.02        34.22 o                         
  -6   0   6        449.92        370.85        42.51 o                         
  -5   0   6         57.04         95.07        26.26 o                         
  -4   0   6         96.50         70.01        16.11 o                         
  -3   0   6        230.05        214.71        16.69 o                         
  -2   0   6       6342.37       6154.43       351.11 o                         
  -1   0   6        124.49        142.98        23.61 o                         
   0   0   6       5822.68       5997.24       197.41 o                         
   1   0   6        190.81        163.40        21.84 o                         
   2   0   6          2.93        -16.16        16.16 o                         
   3   0   6       3172.12       3275.57        27.02 o                         
   4   0   6        943.32        975.76        19.91 o                         
   5   0   6         86.84         85.04        73.51 o                         
   6   0   6       2009.43       2088.65        51.33 o                         
   7   0   6          3.84         45.31        50.94 o                         
   8   0   6         22.49         22.07        23.54 o                         
  -8   1   6        600.31        636.38        33.00 o                         
  -7   1   6        400.36        324.45        37.69 o                         
  -6   1   6        167.40        126.66        60.76 o                         
  -5   1   6        265.80        233.66        44.60 o                         
  -4   1   6        988.13        978.99        36.72 o                         
  -3   1   6         14.28         11.47        18.51 o                         
  -2   1   6       7563.35       7594.36        80.80 o                         
  -1   1   6        367.90        359.93        19.63 o                         
   0   1   6       2098.30       2041.32        24.84 o                         
   1   1   6       1184.30       1179.46        99.55 o                         
   2   1   6       3681.28       3801.74        54.43 o                         
   3   1   6       2025.32       2011.29        30.41 o                         
   4   1   6       1113.30       1088.01        28.25 o                         
   5   1   6        494.48        610.42        30.65 o                         
   6   1   6        893.25       1009.10        38.84 o                         
   7   1   6        427.63        453.95        38.06 o                         
   8   1   6        113.69        120.75        29.20 o                         
  -8   2   6        203.66        164.38        42.47 o                         
  -7   2   6         16.77        -31.10        31.10 o                         
  -6   2   6        595.59        609.33        57.54 o                         
  -5   2   6         30.68        -25.32        34.09 o                         
  -4   2   6         42.58         22.26        20.61 o                         
  -3   2   6       2821.90       2725.13        35.81 o                         
  -2   2   6        619.72        643.27        37.45 o                         
  -1   2   6       2833.67       3227.31        25.69 o                         
   0   2   6       6979.64       6778.65        84.67 o                         
   1   2   6        325.57        376.69        27.57 o                         
   2   2   6        684.72        680.50        30.24 o                         
   3   2   6       4067.94       4103.51        45.59 o                         
   4   2   6       7397.53       7912.21        55.53 o                         
   5   2   6        506.47        453.32        21.91 o                         
   6   2   6         87.83         93.80        32.64 o                         
   7   2   6        464.31        520.58        30.55 o                         
   8   2   6          3.89         -2.41        25.31 o                         
  -8   3   6        124.46         93.12        24.05 o                         
  -7   3   6        224.42        198.37        31.27 o                         
  -6   3   6        400.81        364.68        56.86 o                         
  -5   3   6        189.46        149.75        25.96 o                         
  -4   3   6         76.64         69.89        18.07 o                         
  -3   3   6        827.12        757.82        32.16 o                         
  -2   3   6        132.17         94.57        15.00 o                         
  -1   3   6       4048.28       4316.72        66.60 o                         
   0   3   6        498.07        435.65        32.37 o                         
   1   3   6         61.05          2.35        24.62 o                         
   2   3   6       2549.99       2820.05        51.75 o                         
   3   3   6      13724.60      13307.99        58.39 o                         
   4   3   6        123.80        113.76        14.49 o                         
   5   3   6         96.76         55.54        20.13 o                         
   6   3   6         20.52        -22.58        24.50 o                         
   7   3   6        784.49        942.12        35.74 o                         
   8   3   6        222.87        183.72        36.99 o                         
  -7   4   6         87.86         30.84        45.91 o                         
  -6   4   6         55.21         31.54        29.97 o                         
  -5   4   6        832.94        639.67        39.58 o                         
  -4   4   6        312.61        233.23        30.02 o                         
  -3   4   6        551.57        476.75        28.97 o                         
  -2   4   6        370.68        365.45        20.96 o                         
  -1   4   6        300.08        352.45        34.94 o                         
   0   4   6       1029.88       1258.20        43.62 o                         
   1   4   6       4267.50       3591.39        57.49 o                         
   2   4   6          8.89         53.94        25.44 o                         
   3   4   6       2449.28       2309.87        33.75 o                         
   4   4   6        218.59        196.34        18.55 o                         
   5   4   6        354.46        365.14        18.53 o                         
   6   4   6        126.00         93.14        22.45 o                         
   7   4   6        574.25        625.97        35.73 o                         
   8   4   6         41.12          8.86        33.34 o                         
   9   4   6         39.32         89.15        44.66 o                         
  -7   5   6        665.58        559.03        50.50 o                         
  -6   5   6        167.86        101.41        29.95 o                         
  -5   5   6          0.28         29.52        32.82 o                         
  -4   5   6        773.33        674.74        38.46 o                         
  -3   5   6        293.56        266.67        17.47 o                         
  -2   5   6       1364.64       1330.46        34.52 o                         
  -1   5   6       1880.60       1718.05        33.17 o                         
   0   5   6       2091.99       2547.96        57.10 o                         
   1   5   6       2858.54       2839.27        54.70 o                         
   2   5   6        379.24        423.37        31.45 o                         
   3   5   6         83.57        117.94        12.06 o                         
   4   5   6       3061.91       2764.94        35.23 o                         
   5   5   6        151.60        140.27        14.81 o                         
   6   5   6        196.24        268.52        41.71 o                         
   7   5   6        225.04        262.62        36.22 o                         
   8   5   6         53.06        101.56        35.44 o                         
   9   5   6          1.03          8.57        48.81 o                         
  -7   6   6         35.30         14.25        36.14 o                         
  -6   6   6         26.94         67.26        39.58 o                         
  -5   6   6        116.23         83.42        56.18 o                         
  -4   6   6       4152.07       3421.71       324.83 o                         
  -3   6   6         12.18         18.27        20.04 o                         
  -2   6   6       3170.10       3236.05        42.35 o                         
  -1   6   6         36.78         92.90        17.93 o                         
   0   6   6        526.03        603.63        24.35 o                         
   1   6   6        279.22        285.34        20.54 o                         
   2   6   6       9512.80       8147.80        93.70 o                         
   3   6   6       1930.93       1833.83        42.88 o                         
   4   6   6         55.13         46.97        20.06 o                         
   5   6   6        840.57        820.57        30.33 o                         
   6   6   6         87.27        125.74        27.82 o                         
   7   6   6       1047.75       1109.36        54.99 o                         
   8   6   6        471.52        540.42        63.33 o                         
  -7   7   6         43.98         71.13        32.05 o                         
  -6   7   6       1111.99        979.78        57.32 o                         
  -5   7   6        404.51        344.44        31.59 o                         
  -4   7   6        648.86        640.31        32.54 o                         
  -3   7   6         23.72         61.55        25.80 o                         
  -2   7   6        523.34        553.29        37.16 o                         
  -1   7   6       1035.52       1126.17        26.77 o                         
   0   7   6        615.40        689.11        27.20 o                         
   1   7   6      13729.56      13790.59        88.88 o                         
   2   7   6        655.94        611.17        23.65 o                         
   3   7   6       3676.83       3308.56        28.28 o                         
   4   7   6        437.01        410.97        27.60 o                         
   5   7   6       2528.17       2439.89        59.15 o                         
   6   7   6          1.80        -15.30        37.33 o                         
   7   7   6         35.90         77.66        46.28 o                         
   8   7   6       1523.45       1389.47        50.15 o                         
  -6   8   6         10.93        -12.77        34.56 o                         
  -5   8   6        186.09        183.67        35.08 o                         
  -4   8   6        650.74        611.28        30.41 o                         
  -3   8   6        287.26        394.00        58.03 o                         
  -2   8   6       2613.77       2593.02        50.78 o                         
  -1   8   6       2812.92       2563.69        63.38 o                         
   0   8   6        876.77        891.62        26.31 o                         
   1   8   6       1171.79       1304.15        29.39 o                         
   2   8   6        844.42        824.63        37.96 o                         
   3   8   6        542.76        520.53        19.04 o                         
   4   8   6       1794.47       1579.38        34.38 o                         
   5   8   6        286.83        224.19        34.37 o                         
   6   8   6       2665.07       2665.48        63.93 o                         
   7   8   6        585.99        497.33        50.17 o                         
   8   8   6        189.04        221.04        39.68 o                         
  -6   9   6        357.92        391.54        32.86 o                         
  -5   9   6        816.27        766.97        34.52 o                         
  -4   9   6       1357.39       1254.85        89.51 o                         
  -3   9   6         75.42         63.27        50.50 o                         
  -2   9   6         62.56         98.59        31.51 o                         
  -1   9   6        870.84        846.75        30.53 o                         
   0   9   6        156.29        210.61        20.49 o                         
   1   9   6        633.55        657.31        24.96 o                         
   2   9   6       3448.44       3228.49        44.47 o                         
   3   9   6         21.66         42.39        22.08 o                         
   4   9   6       1535.34       1260.55        42.82 o                         
   5   9   6       1114.86       1063.54        32.61 o                         
   6   9   6        288.14        266.25        51.74 o                         
   7   9   6        113.58         93.99        69.20 o                         
   8   9   6         35.49         39.88        31.11 o                         
  -5  10   6        151.57        160.55        35.32 o                         
  -4  10   6        401.04        357.40        62.73 o                         
  -3  10   6       2001.62       2043.26        45.36 o                         
  -2  10   6          7.84         82.11        36.80 o                         
  -1  10   6       1088.40       1008.72        38.53 o                         
   0  10   6       2795.98       2880.85        50.64 o                         
   1  10   6         18.10         24.33        17.39 o                         
   2  10   6         32.20         10.81        26.74 o                         
   3  10   6        828.45        883.48        69.11 o                         
   4  10   6        134.64        177.51        38.13 o                         
   5  10   6        168.53         90.43        30.71 o                         
   6  10   6         66.87        143.93        47.19 o                         
   7  10   6        676.99        674.67        47.22 o                         
  -4  11   6        424.88        338.34        32.86 o                         
  -3  11   6        256.31        239.38        27.95 o                         
  -2  11   6          0.80         18.89        32.66 o                         
  -1  11   6        366.49        494.23        71.68 o                         
   0  11   6       1192.33       1292.50        80.85 o                         
   1  11   6         30.30         24.29        26.31 o                         
   2  11   6        123.78        100.07        42.05 o                         
   3  11   6         22.36         67.83       101.16 o                         
   4  11   6         31.35        170.98        66.66 o                         
   5  11   6          5.12          1.47        60.54 o                         
   6  11   6       3097.27       3048.85        87.46 o                         
   7  11   6         60.62        225.63        33.52 o                         
  -4  12   6        239.62        304.03        36.58 o                         
  -3  12   6        226.97        273.79        66.28 o                         
  -2  12   6        875.63        900.77        47.18 o                         
  -1  12   6        402.10        433.33        79.81 o                         
   0  12   6         59.75         31.17        73.48 o                         
   1  12   6         18.22         -8.05        51.21 o                         
   2  12   6        382.23        399.06        43.35 o                         
   3  12   6       1336.20       1418.45        59.39 o                         
   4  12   6        908.63        923.92        60.33 o                         
   5  12   6        522.65        504.44        60.16 o                         
   6  12   6         14.08         54.33        33.20 o                         
  -3  13   6        808.39        928.90        48.53 o                         
  -2  13   6          5.91         40.52        34.64 o                         
  -1  13   6          6.21        -26.12        26.12 o                         
   0  13   6         50.95        141.44        41.44 o                         
   1  13   6        331.48        390.18        75.07 o                         
   2  13   6          5.33         -2.61        29.92 o                         
   3  13   6       1449.05       1488.27        41.59 o                         
   4  13   6        101.23        218.44        67.70 o                         
   5  13   6        370.69        354.51        35.44 o                         
   6  13   6          9.92        -31.94        31.94 o                         
  -2  14   6         96.29        168.20        32.89 o                         
  -1  14   6        137.55        173.49        22.29 o                         
   0  14   6        772.10        854.14        42.24 o                         
   1  14   6        265.25        283.32        36.99 o                         
   2  14   6         26.19         54.87        48.04 o                         
   3  14   6         23.66          4.81        25.00 o                         
   4  14   6          5.17          7.47        24.83 o                         
   0  15   6         11.31        -20.40        32.26 o                         
   1  15   6        333.52        433.74        42.91 o                         
   2  15   6         37.91         40.21        22.93 o                         
   3  15   6          0.21         31.06        31.28 o                         
   0 -11   7       1130.93       1115.77        51.10 o                         
   1 -11   7        663.66        656.26        42.15 o                         
  -3 -10   7          9.62         70.75        30.19 o                         
  -2 -10   7         44.36         -0.38        42.80 o                         
  -1 -10   7       2016.05       2003.38       123.41 o                         
   0 -10   7        283.94        269.34        31.62 o                         
   1 -10   7        580.39        549.48        54.76 o                         
   2 -10   7        179.09        196.70        43.07 o                         
   3 -10   7        167.64        183.21        35.92 o                         
  -4  -9   7        160.27        164.38        40.29 o                         
  -3  -9   7        709.66        746.69        38.62 o                         
  -2  -9   7        762.03        756.91        45.20 o                         
  -1  -9   7        753.75        803.98        38.01 o                         
   0  -9   7          7.27         32.29        37.42 o                         
   1  -9   7        119.85        177.48        66.38 o                         
   2  -9   7       1279.63       1273.46        48.16 o                         
   3  -9   7         51.27        109.19        45.69 o                         
   4  -9   7          8.24         21.51        35.65 o                         
  -5  -8   7         63.49        104.87        30.22 o                         
  -4  -8   7         17.72         55.36        31.10 o                         
  -3  -8   7          3.88        -29.71        29.71 o                         
  -2  -8   7        290.94        267.32        37.77 o                         
  -1  -8   7         12.77          7.12        33.96 o                         
   0  -8   7       3275.04       3349.09        94.25 o                         
   1  -8   7        167.90         77.63        68.95 o                         
   2  -8   7          2.43        -22.73        42.26 o                         
   3  -8   7         17.76        -17.45        27.54 o                         
   4  -8   7        653.81        701.59        33.13 o                         
  -6  -7   7         43.56         30.08        40.02 o                         
  -4  -7   7         56.42          4.18        26.71 o                         
  -3  -7   7        329.38        300.13        24.22 o                         
  -2  -7   7        848.97        780.33        42.12 o                         
  -1  -7   7        332.02        290.08        31.48 o                         
   0  -7   7        129.25        131.75        28.12 o                         
   1  -7   7        387.80        392.12        61.36 o                         
   2  -7   7        542.34        539.78        25.04 o                         
   3  -7   7       4084.61       3932.39        45.65 o                         
   4  -7   7          8.73        -10.40        33.83 o                         
   5  -7   7         49.85         79.46        33.06 o                         
  -7  -6   7          3.95          7.32        33.03 o                         
  -6  -6   7         23.45          8.03        45.80 o                         
  -5  -6   7        110.27        159.47        56.01 o                         
  -4  -6   7        431.05        544.03        44.18 o                         
  -3  -6   7        503.80        502.40        25.60 o                         
  -2  -6   7        119.71        121.88        19.04 o                         
  -1  -6   7         34.24         53.52        26.17 o                         
   0  -6   7         62.71          9.18        31.01 o                         
   1  -6   7        594.26        556.68        62.29 o                         
   2  -6   7        659.91        630.77        27.00 o                         
   3  -6   7       1159.75       1187.24        31.85 o                         
   4  -6   7       1478.46       1546.34        51.23 o                         
   5  -6   7        363.40        311.05        39.03 o                         
   6  -6   7        430.63        463.00        45.04 o                         
  -7  -5   7        113.21         42.42        39.09 o                         
  -6  -5   7        892.35       1060.69        67.20 o                         
  -5  -5   7        486.40        517.63        81.70 o                         
  -4  -5   7        117.14        136.05        50.66 o                         
  -3  -5   7        169.59        183.52        22.23 o                         
  -2  -5   7        351.38        342.69        22.92 o                         
  -1  -5   7        178.01        140.69        23.19 o                         
   0  -5   7       2218.92       2115.86        55.49 o                         
   1  -5   7        883.57        920.16        40.23 o                         
   2  -5   7        428.06        460.70        22.62 o                         
   3  -5   7        440.70        437.07        29.81 o                         
   4  -5   7       1107.44       1002.60        61.58 o                         
   5  -5   7        627.63        664.09        44.16 o                         
   6  -5   7        968.61        978.85        60.11 o                         
   7  -5   7        651.86        720.36        38.19 o                         
  -7  -4   7        273.16        290.49        47.17 o                         
  -6  -4   7          3.63          2.78        57.70 o                         
  -5  -4   7        679.28        753.55        57.19 o                         
  -4  -4   7         11.53        -31.48        31.48 o                         
  -3  -4   7        105.39         87.83        29.73 o                         
  -2  -4   7        190.63        229.81        21.78 o                         
  -1  -4   7         74.52        103.29        13.65 o                         
   0  -4   7        490.98        483.25        27.38 o                         
   1  -4   7       6528.40       6809.08       113.23 o                         
   2  -4   7        156.18        139.78        18.85 o                         
   3  -4   7       1887.34       1835.72        33.12 o                         
   4  -4   7        485.81        490.48        32.49 o                         
   5  -4   7        700.07        850.53        45.82 o                         
   6  -4   7        674.35        658.34        61.03 o                         
   7  -4   7         36.79         47.55        38.98 o                         
  -7  -3   7        359.50        368.12        30.31 o                         
  -6  -3   7        282.76        330.30        36.75 o                         
  -5  -3   7        205.67        177.78        32.34 o                         
  -4  -3   7        474.41        451.19        90.43 o                         
  -3  -3   7         62.23         33.56        24.36 o                         
  -2  -3   7       1879.49       1776.36        34.82 o                         
  -1  -3   7       3720.69       3453.15       112.46 o                         
   0  -3   7         74.48         92.93        18.60 o                         
   1  -3   7       1398.48       1546.31        48.83 o                         
   2  -3   7         94.53        108.64        16.78 o                         
   3  -3   7       1545.44       1551.36        28.95 o                         
   4  -3   7       1338.66       1410.64        46.18 o                         
   5  -3   7        424.10        408.73        36.92 o                         
   6  -3   7        197.30        248.07        58.36 o                         
   7  -3   7        186.02        260.08        48.48 o                         
  -7  -2   7         98.55        150.85        34.18 o                         
  -6  -2   7        875.27        840.42        38.85 o                         
  -5  -2   7       1285.83       1359.55        45.74 o                         
  -4  -2   7       2315.59       2221.47        54.06 o                         
  -3  -2   7        176.20        154.71        24.60 o                         
  -2  -2   7         11.87         13.97        20.70 o                         
  -1  -2   7         15.28        -19.16        19.16 o                         
   0  -2   7        435.70        532.23        31.88 o                         
   1  -2   7       6173.81       6561.42       147.43 o                         
   2  -2   7       7959.61       7984.37        51.78 o                         
   3  -2   7        467.46        507.72        23.01 o                         
   4  -2   7        825.58        816.55        34.93 o                         
   5  -2   7         87.26        128.95        39.31 o                         
   6  -2   7        684.88        652.93        53.77 o                         
   7  -2   7       1148.31       1197.44        63.27 o                         
   8  -2   7         85.62        111.31        36.69 o                         
  -7  -1   7         18.20        -10.02        25.74 o                         
  -6  -1   7        665.18        584.26        30.08 o                         
  -5  -1   7       3923.28       3837.79        60.52 o                         
  -4  -1   7        393.36        365.62        23.55 o                         
  -3  -1   7          7.15         -5.04        20.70 o                         
  -2  -1   7        501.02        421.00        37.15 o                         
  -1  -1   7       5993.16       5649.92        46.77 o                         
   0  -1   7       2034.90       1976.81        41.00 o                         
   2  -1   7       6757.64       7493.52        76.07 o                         
   3  -1   7       3362.55       3517.14        63.87 o                         
   4  -1   7        333.85        336.50        29.48 o                         
   5  -1   7       1058.06       1088.55        45.44 o                         
   6  -1   7        436.98        510.28        58.09 o                         
   7  -1   7         48.23         34.08        30.61 o                         
   8  -1   7         41.30         71.08        34.50 o                         
  -7   0   7       1086.47       1134.33        54.76 o                         
  -6   0   7          8.50        -23.63        32.76 o                         
  -5   0   7        873.32        724.06        32.91 o                         
  -4   0   7         13.35         28.25        20.33 o                         
  -3   0   7       1644.34       1517.65        37.26 o                         
  -2   0   7       1300.72       1230.79        24.49 o                         
  -1   0   7       5759.05       5552.66        41.24 o                         
   0   0   7          4.76         25.82        18.94 o                         
   2   0   7         12.20         28.80        16.42 o                         
   3   0   7       5640.57       5675.40        59.23 o                         
   4   0   7       5719.56       5724.54       106.40 o                         
   5   0   7        680.41        679.42        36.88 o                         
   6   0   7        636.24        636.06        61.42 o                         
   7   0   7         57.87         94.28        34.59 o                         
   8   0   7        857.78        906.74        27.79 o                         
  -7   1   7         25.16         47.22        33.23 o                         
  -6   1   7        210.93        171.86        40.00 o                         
  -5   1   7        764.57        727.00        36.25 o                         
  -4   1   7       3102.53       2676.40        43.71 o                         
  -3   1   7         46.61         65.30        17.61 o                         
  -2   1   7          7.79          2.12        14.90 o                         
  -1   1   7       4341.86       4368.14        38.00 o                         
   0   1   7       2173.56       2270.31        73.29 o                         
   1   1   7        127.65        134.24        26.20 o                         
   2   1   7       4710.42       4747.73        64.53 o                         
   3   1   7         15.73         32.47        17.26 o                         
   4   1   7        279.99        229.14        24.52 o                         
   5   1   7       2887.78       2856.45        52.62 o                         
   6   1   7        375.81        455.80        57.32 o                         
   7   1   7       1117.80       1084.33        59.29 o                         
   8   1   7         37.46         66.10        21.60 o                         
  -8   2   7         16.59        -30.08        30.08 o                         
  -7   2   7         41.32         60.57        31.34 o                         
  -6   2   7       1907.12       1563.19        51.77 o                         
  -5   2   7        134.85         53.94        55.03 o                         
  -4   2   7         34.38         42.91        42.42 o                         
  -3   2   7       4189.67       3735.61       315.14 o                         
  -2   2   7        275.39        243.59        21.50 o                         
  -1   2   7       6114.96       6316.43       204.53 o                         
   0   2   7       1660.73       1372.15        85.30 o                         
   1   2   7         16.43         23.80        25.77 o                         
   2   2   7         37.36         48.10        24.89 o                         
   3   2   7       1898.67       1885.79        28.67 o                         
   4   2   7       1121.61       1123.17        24.52 o                         
   5   2   7       2258.17       2246.26        36.06 o                         
   6   2   7        206.37        144.93        29.77 o                         
   7   2   7       1064.95       1052.38        33.71 o                         
   8   2   7       1450.32       1510.16        33.48 o                         
  -7   3   7       1025.11        831.98        36.06 o                         
  -6   3   7        767.82        595.84        40.86 o                         
  -5   3   7       1780.27       1318.75       146.99 o                         
  -4   3   7         34.21         22.40        27.21 o                         
  -3   3   7       2210.02       1849.30       226.15 o                         
  -2   3   7        629.02        668.38        58.36 o                         
  -1   3   7       1283.33       1174.15        23.75 o                         
   0   3   7        581.70        509.08        34.67 o                         
   1   3   7        199.25        165.31        29.26 o                         
   2   3   7         10.59          7.50        10.31 o                         
   3   3   7       7372.31       7061.67        47.68 o                         
   4   3   7         76.90         41.43        11.32 o                         
   5   3   7        134.12        150.65        20.82 o                         
   6   3   7       1569.79       1604.38        46.15 o                         
   7   3   7         38.38         34.71        25.75 o                         
   8   3   7         26.64         97.13        32.37 o                         
  -7   4   7        442.00        405.95        47.61 o                         
  -6   4   7        794.37        589.09        54.59 o                         
  -5   4   7       1291.97        920.98        44.36 o                         
  -4   4   7       2182.84       2121.79        66.33 o                         
  -3   4   7        791.89        714.45        24.97 o                         
  -2   4   7       5148.73       5036.98       144.45 o                         
  -1   4   7       1716.85       1660.09        27.69 o                         
   0   4   7       2949.82       3364.12        59.51 o                         
   1   4   7       1277.83       1269.67        43.35 o                         
   2   4   7        641.13        583.14        17.53 o                         
   3   4   7       2077.05       2202.76        23.31 o                         
   4   4   7       2362.05       2238.67        26.36 o                         
   5   4   7        151.66        146.45        24.45 o                         
   6   4   7        539.55        641.11        38.85 o                         
   7   4   7         26.26         17.99        25.68 o                         
   8   4   7         53.69         70.48        40.34 o                         
  -7   5   7         34.95         36.85        41.44 o                         
  -6   5   7        755.18        558.68        35.14 o                         
  -5   5   7         65.91         62.81        44.36 o                         
  -4   5   7        637.64        555.32        47.00 o                         
  -3   5   7       1581.16       1297.46        29.80 o                         
  -2   5   7        338.21        359.51        19.16 o                         
  -1   5   7        857.62        726.98        28.45 o                         
   0   5   7        282.43        241.55        16.74 o                         
   1   5   7        322.53        238.44        16.28 o                         
   2   5   7         29.98        110.02        16.52 o                         
   3   5   7        693.63        639.56        30.30 o                         
   4   5   7         62.13         48.78        23.56 o                         
   5   5   7        148.77         95.79        20.15 o                         
   6   5   7         10.75         61.40        39.60 o                         
   7   5   7       2922.00       3171.70        51.40 o                         
   8   5   7        490.11        469.38        37.97 o                         
  -7   6   7         12.73         36.25        34.50 o                         
  -6   6   7        521.71        485.22        55.52 o                         
  -5   6   7       1192.65        925.35        61.09 o                         
  -4   6   7       1257.81       1173.75        57.65 o                         
  -3   6   7         24.30        -20.16        20.16 o                         
  -2   6   7       1293.66       1316.70        30.63 o                         
  -1   6   7       1069.44       1057.60        23.21 o                         
   0   6   7       3289.30       3242.55        46.65 o                         
   1   6   7       1218.71       1357.30        36.14 o                         
   2   6   7       3658.61       3167.57       233.30 o                         
   3   6   7        119.30         97.25        26.92 o                         
   4   6   7         24.02          2.15        22.80 o                         
   5   6   7         91.29         96.80        23.17 o                         
   6   6   7        779.94        749.19        34.99 o                         
   7   6   7        192.25        145.82        67.26 o                         
   8   6   7        488.03        478.24        39.12 o                         
  -6   7   7        487.21        417.25        47.77 o                         
  -5   7   7        615.60        379.26        58.80 o                         
  -4   7   7         13.14          9.98        34.61 o                         
  -3   7   7         16.56         -6.53        31.40 o                         
  -2   7   7       5454.94       5286.63        57.25 o                         
  -1   7   7         51.52         32.52        23.02 o                         
   0   7   7        392.17        367.12        20.42 o                         
   1   7   7        215.30        283.28        29.48 o                         
   2   7   7        235.31        223.91        14.63 o                         
   3   7   7        116.80        143.25        20.10 o                         
   4   7   7        325.05        309.88        24.95 o                         
   5   7   7        499.77        470.81        30.56 o                         
   6   7   7        276.83        272.12        37.82 o                         
   7   7   7        485.99        421.27        49.62 o                         
   8   7   7        200.81        170.88        56.12 o                         
  -6   8   7         30.83        125.51        39.74 o                         
  -5   8   7        828.93        811.36        59.62 o                         
  -4   8   7       2956.59       2538.31        55.24 o                         
  -3   8   7       1645.88       1627.28        52.55 o                         
  -2   8   7        177.01         80.83        38.82 o                         
  -1   8   7        357.27        386.53        26.13 o                         
   0   8   7       1460.59       1387.51        32.38 o                         
   1   8   7       5337.96       5611.06        47.43 o                         
   2   8   7        259.74        261.98        14.78 o                         
   3   8   7        152.16        143.06        22.29 o                         
   4   8   7         36.10         20.69        20.03 o                         
   5   8   7        286.52        266.72        28.51 o                         
   6   8   7         36.79         31.23        49.75 o                         
   7   8   7       2292.11       2148.73        68.08 o                         
   8   8   7         94.76         80.49        33.48 o                         
  -4   9   7        157.85        163.07        56.18 o                         
  -3   9   7        336.26        299.50        39.87 o                         
  -2   9   7        363.39        389.11        36.36 o                         
  -1   9   7       1910.49       2024.16        54.06 o                         
   0   9   7        632.10        638.38        26.11 o                         
   1   9   7       1166.39       1064.11        23.78 o                         
   2   9   7       2421.45       2310.21        38.72 o                         
   3   9   7        755.72        697.88        29.45 o                         
   4   9   7         29.18         18.07        40.40 o                         
   5   9   7        128.23         60.82        43.84 o                         
   6   9   7        106.25        117.37        49.79 o                         
   7   9   7        624.83        510.36        46.43 o                         
   8   9   7        520.74        573.11        35.56 o                         
  -5  10   7         11.11         -4.42        30.41 o                         
  -4  10   7         26.52        -22.53        28.65 o                         
  -3  10   7        238.25        222.41        61.74 o                         
  -2  10   7        589.77        594.75        34.88 o                         
  -1  10   7         36.07         47.94        22.06 o                         
   0  10   7        310.67        356.71        30.57 o                         
   1  10   7       3543.36       3479.11        42.47 o                         
   2  10   7        530.63        572.45        28.66 o                         
   3  10   7         33.25         59.72        51.70 o                         
   4  10   7         63.71         71.63        58.69 o                         
   5  10   7       2115.92       1928.85       116.34 o                         
   6  10   7        607.08        592.06        46.55 o                         
   7  10   7         65.10         34.30        46.19 o                         
  -4  11   7        264.17        280.92        26.21 o                         
  -3  11   7          7.37         22.44        37.83 o                         
  -2  11   7         47.91         51.30        45.94 o                         
  -1  11   7       1995.53       2168.92        98.59 o                         
   0  11   7        868.13        823.73        43.53 o                         
   1  11   7        501.79        465.36        56.54 o                         
   2  11   7        793.31        699.88        48.23 o                         
   3  11   7       2765.52       2561.67        62.51 o                         
   4  11   7       1594.80       1446.38        80.20 o                         
   5  11   7        765.13        703.21        58.58 o                         
   6  11   7          3.41        -26.64        49.95 o                         
   7  11   7        329.34        399.07        48.26 o                         
  -3  12   7        136.46         68.51        24.22 o                         
  -2  12   7        379.26        407.83        44.95 o                         
  -1  12   7       1345.48       1406.34        49.86 o                         
   0  12   7        325.24        450.23        77.14 o                         
   1  12   7        566.40        655.20        46.77 o                         
   2  12   7       2671.06       2642.66        49.56 o                         
   3  12   7        140.22        165.30        86.56 o                         
   4  12   7         53.71        155.77        43.03 o                         
   5  12   7         79.69         46.34        40.97 o                         
   6  12   7         82.42         82.76        44.22 o                         
  -2  13   7          1.27          7.40        31.42 o                         
  -1  13   7        164.36        123.64        34.20 o                         
   0  13   7       1224.06       1448.08        81.78 o                         
   1  13   7         51.74         88.66        65.24 o                         
   2  13   7         51.05         32.14        83.09 o                         
   3  13   7          6.82        -18.81        29.42 o                         
   4  13   7        238.22        245.27        29.78 o                         
   5  13   7       1610.33       1582.36        41.29 o                         
   6  13   7        129.85        141.23        35.05 o                         
  -2  14   7        142.55        179.21        24.06 o                         
  -1  14   7        309.00        366.31        33.78 o                         
   0  14   7         17.21         16.47        24.50 o                         
   1  14   7        578.06        589.99        58.91 o                         
   2  14   7         10.63        -34.34        48.59 o                         
   3  14   7       1397.32       1450.02        57.40 o                         
   4  14   7        103.13         87.40        42.86 o                         
   5  14   7        212.21        235.95        37.94 o                         
   0  15   7          9.90        -22.66        22.66 o                         
   1  15   7        314.39        360.32        26.41 o                         
   2  15   7        832.00        875.77        25.64 o                         
  -1 -10   8        254.46        288.69        45.37 o                         
   0 -10   8         67.33         61.09        39.85 o                         
   1 -10   8        326.25        336.27        29.70 o                         
  -3  -9   8        758.84        948.66        39.47 o                         
  -2  -9   8        313.63        279.84        50.06 o                         
  -1  -9   8       1956.28       1970.97        67.31 o                         
   0  -9   8          2.82        -28.55        28.95 o                         
   1  -9   8        112.18         90.69        39.91 o                         
   2  -9   8        217.47        251.29        43.57 o                         
   3  -9   8         43.06        118.68        38.76 o                         
  -4  -8   8         14.93          4.04        34.50 o                         
  -3  -8   8        370.28        373.22        30.04 o                         
  -2  -8   8       1344.26       1387.01        89.56 o                         
  -1  -8   8        249.40        273.17        79.30 o                         
   0  -8   8          1.57        -23.98        33.56 o                         
   1  -8   8         77.94        102.08        47.20 o                         
   2  -8   8        181.06        146.92        45.07 o                         
   3  -8   8        562.64        549.53        52.74 o                         
   4  -8   8       1279.18       1332.23        56.01 o                         
  -5  -7   8          2.40        -11.64        27.51 o                         
  -4  -7   8       1982.06       1937.93        70.10 o                         
  -3  -7   8          3.67         -1.99        27.92 o                         
  -2  -7   8          6.91          7.75        42.83 o                         
  -1  -7   8        457.42        431.67        35.18 o                         
   0  -7   8       1124.66       1068.52        39.44 o                         
   1  -7   8        129.10        195.09        29.36 o                         
   2  -7   8       1359.51       1435.72        53.86 o                         
   3  -7   8        764.31        805.56        63.98 o                         
   4  -7   8          7.64         35.94        62.15 o                         
   5  -7   8          1.71        182.29        27.35 o                         
  -6  -6   8        524.70        575.54        31.98 o                         
  -5  -6   8         36.09        -12.72        42.36 o                         
  -4  -6   8        446.37        459.18        38.69 o                         
  -3  -6   8        652.12        620.46        27.25 o                         
  -2  -6   8       1488.62       1449.11        41.46 o                         
  -1  -6   8       2292.79       2221.67        45.91 o                         
   0  -6   8        407.39        375.06        35.96 o                         
   1  -6   8        176.98        219.85        39.87 o                         
   2  -6   8        588.90        582.95        46.62 o                         
   3  -6   8         89.91        115.79        26.42 o                         
   4  -6   8        103.22        145.66        68.76 o                         
   5  -6   8       2287.63       2381.44        66.77 o                         
   6  -6   8         10.74        -20.58        30.84 o                         
  -6  -5   8         23.67         56.83        45.15 o                         
  -5  -5   8        437.47        443.13        62.84 o                         
  -4  -5   8         37.00         74.41        61.74 o                         
  -3  -5   8       1939.64       1903.99        46.06 o                         
  -2  -5   8         47.69         47.47        21.35 o                         
  -1  -5   8         11.56         23.33        22.27 o                         
   0  -5   8         58.99         79.94        24.87 o                         
   1  -5   8         83.16        114.94        37.34 o                         
   2  -5   8         24.97        -19.58        31.97 o                         
   3  -5   8        709.05        724.68        29.31 o                         
   4  -5   8        335.35        355.32        33.17 o                         
   5  -5   8        193.97        194.91        38.64 o                         
   6  -5   8        206.84        223.61        41.93 o                         
  -7  -4   8          8.50         32.48        34.83 o                         
  -6  -4   8         39.68         79.65        51.54 o                         
  -5  -4   8        183.41        226.78        45.32 o                         
  -4  -4   8        416.23        311.48        44.06 o                         
  -3  -4   8         60.68         54.77        29.45 o                         
  -2  -4   8        429.50        398.96        24.59 o                         
  -1  -4   8         45.22         44.55        30.35 o                         
   0  -4   8        577.30        607.77        34.05 o                         
   1  -4   8        174.01        190.95        29.58 o                         
   2  -4   8        333.34        362.14        21.92 o                         
   3  -4   8       2297.31       2263.85        35.70 o                         
   4  -4   8        510.46        421.73        62.73 o                         
   5  -4   8         75.71        129.54        40.79 o                         
   6  -4   8        859.46        997.96        58.31 o                         
   7  -4   8         38.19         55.00        23.27 o                         
  -7  -3   8         49.13         14.08        38.71 o                         
  -6  -3   8       1995.51       2082.65       181.60 o                         
  -5  -3   8         97.42        140.08        46.37 o                         
  -4  -3   8         26.62         63.97        44.38 o                         
  -3  -3   8       2725.97       2632.65        83.01 o                         
  -2  -3   8       1345.04       1376.04        38.06 o                         
  -1  -3   8       1748.48       1595.22        90.71 o                         
   0  -3   8        501.09        494.99        27.18 o                         
   1  -3   8        724.33        756.01        28.22 o                         
   2  -3   8        745.09        707.99        23.91 o                         
   3  -3   8        230.85        198.61        22.04 o                         
   4  -3   8        154.79        183.13        36.29 o                         
   5  -3   8        897.43        968.77        47.82 o                         
   6  -3   8        161.31        255.00        57.92 o                         
   7  -3   8        810.27        818.28        35.51 o                         
  -7  -2   8         59.98         16.87        41.49 o                         
  -6  -2   8        707.14        730.39        39.93 o                         
  -5  -2   8         21.05          7.44        36.03 o                         
  -4  -2   8       2787.08       2798.23       112.68 o                         
  -3  -2   8       1151.01       1077.78       145.95 o                         
  -2  -2   8        804.17        782.48        34.08 o                         
  -1  -2   8        135.63        165.32        40.40 o                         
   0  -2   8       4012.08       3972.29        43.79 o                         
   1  -2   8        476.99        488.88        25.72 o                         
   2  -2   8        692.63        598.47        29.81 o                         
   3  -2   8        835.56        918.97        54.05 o                         
   4  -2   8        759.18        831.04        48.81 o                         
   5  -2   8        104.32        138.28        42.25 o                         
   6  -2   8       2726.25       2829.11        85.60 o                         
   7  -2   8        176.88        244.77        33.07 o                         
  -7  -1   8         47.20        -17.92        27.33 o                         
  -6  -1   8         12.81         69.83        43.07 o                         
  -5  -1   8       1764.42       1708.30        36.35 o                         
  -4  -1   8         26.47         -2.19        19.94 o                         
  -3  -1   8        721.88        615.30        33.08 o                         
  -2  -1   8       4540.58       3895.33        52.13 o                         
  -1  -1   8        201.97        218.17        19.36 o                         
   0  -1   8       1355.43       1277.22       102.61 o                         
   1  -1   8        567.04        570.95        16.33 o                         
   2  -1   8       1294.48       1319.85        26.83 o                         
   3  -1   8       1457.87       1401.90        35.31 o                         
   4  -1   8        573.96        495.89        26.15 o                         
   5  -1   8        445.24        445.15        53.88 o                         
   6  -1   8         36.81         97.50        57.49 o                         
   7  -1   8          4.17         44.24        32.85 o                         
   8  -1   8         69.07        104.93        31.50 o                         
  -7   0   8         20.37         57.48        27.37 o                         
  -6   0   8          7.05         -1.21        25.79 o                         
  -5   0   8        478.78        388.97        29.37 o                         
  -4   0   8        599.57        517.53        33.09 o                         
  -3   0   8       2921.05       2554.15        49.83 o                         
  -2   0   8        770.76        811.72        26.92 o                         
  -1   0   8        295.65        272.16        14.09 o                         
   0   0   8        288.74        300.32        24.89 o                         
   1   0   8       3866.43       3897.53        43.28 o                         
   2   0   8       2298.44       2599.10        39.71 o                         
   3   0   8       1714.54       1717.82        31.11 o                         
   4   0   8        290.35        260.60        29.16 o                         
   5   0   8         26.10          2.84        45.09 o                         
   6   0   8          8.27          9.06        27.19 o                         
   7   0   8       1900.52       2093.27        63.87 o                         
   8   0   8          0.83         15.34        31.66 o                         
  -7   1   8        540.19        553.06        33.02 o                         
  -6   1   8        199.77        213.17        42.83 o                         
  -5   1   8        235.38        174.93        30.97 o                         
  -4   1   8         79.00        104.69        21.38 o                         
  -3   1   8        610.10        623.42        30.48 o                         
  -2   1   8       2203.74       1947.88       110.28 o                         
  -1   1   8      10522.13       9766.92        85.31 o                         
   0   1   8       2839.80       2813.45        68.05 o                         
   1   1   8         11.61         52.63        16.57 o                         
   2   1   8       5073.51       5035.38        52.31 o                         
   3   1   8       1323.74       1318.78        34.03 o                         
   4   1   8       1837.98       1762.27        28.49 o                         
   5   1   8        447.10        502.74        80.01 o                         
   6   1   8         27.64         43.34        27.40 o                         
   7   1   8         36.13         83.29        33.11 o                         
   8   1   8        395.43        423.21        28.14 o                         
  -7   2   8         82.18        111.42        27.14 o                         
  -6   2   8        108.30        121.37        38.85 o                         
  -5   2   8         23.48         37.78        35.06 o                         
  -4   2   8         98.00         92.68        48.37 o                         
  -3   2   8         39.82         12.71        21.29 o                         
  -2   2   8      12404.87      12372.12        86.98 o                         
  -1   2   8        102.37        149.07        10.52 o                         
   0   2   8       1413.65       1216.60        23.12 o                         
   1   2   8       6573.81       6687.31        54.27 o                         
   2   2   8       4396.78       4311.98        32.59 o                         
   3   2   8       3254.48       3080.33        25.51 o                         
   4   2   8       3218.74       3175.56        52.68 o                         
   5   2   8       1321.40       1370.75        30.20 o                         
   6   2   8        150.16        165.93        28.26 o                         
   7   2   8        158.05        126.50        36.26 o                         
   8   2   8       1254.14       1312.36        39.53 o                         
  -7   3   8         34.76         13.87        25.52 o                         
  -6   3   8         50.25        -12.89        34.39 o                         
  -5   3   8        150.72         65.82        35.54 o                         
  -4   3   8        112.26         94.68        26.76 o                         
  -3   3   8         83.96         44.58        21.98 o                         
  -2   3   8       1199.26       1002.05        43.57 o                         
  -1   3   8         46.74         62.69        17.47 o                         
   0   3   8        278.46        261.51        13.88 o                         
   1   3   8       2687.29       2467.08        25.08 o                         
   2   3   8       1659.94       1683.45        25.55 o                         
   3   3   8       2309.02       2235.86        23.71 o                         
   4   3   8       4576.86       4119.23        38.59 o                         
   5   3   8         97.22        157.43        22.21 o                         
   6   3   8          4.38         -1.10        26.11 o                         
   7   3   8        289.35        304.78        34.74 o                         
   8   3   8       1013.54       1124.54        75.12 o                         
  -7   4   8        806.17        834.25        33.98 o                         
  -6   4   8         36.04         27.16        36.61 o                         
  -5   4   8         49.77        -13.73        27.78 o                         
  -4   4   8        382.40        271.30        25.65 o                         
  -3   4   8        349.80        346.77        33.12 o                         
  -2   4   8         12.24         33.87        17.21 o                         
  -1   4   8       2912.22       2941.27        30.57 o                         
   0   4   8        482.05        565.21        22.74 o                         
   1   4   8        432.87        427.26        18.58 o                         
   2   4   8       4701.51       4195.98        49.35 o                         
   3   4   8         52.24         55.64        11.75 o                         
   4   4   8        470.57        424.82        21.12 o                         
   5   4   8        475.53        380.81        22.53 o                         
   6   4   8        926.90        863.23        33.87 o                         
   7   4   8         20.96        -15.12        28.45 o                         
   8   4   8        361.14        340.55        52.79 o                         
  -7   5   8        231.99        227.56        26.64 o                         
  -6   5   8        435.84        422.39        35.54 o                         
  -5   5   8        136.17        108.22        40.18 o                         
  -4   5   8        277.99        285.61        34.97 o                         
  -3   5   8         29.76         13.17        25.42 o                         
  -2   5   8        257.47        328.68        27.47 o                         
  -1   5   8        308.62        374.59        17.31 o                         
   0   5   8       4174.23       4062.48        40.27 o                         
   1   5   8        886.59        779.86        26.04 o                         
   2   5   8       2835.24       2698.90        40.84 o                         
   3   5   8        537.29        483.59        22.66 o                         
   4   5   8         13.40         10.30        16.20 o                         
   5   5   8       3071.02       2940.79        46.11 o                         
   6   5   8        108.96        153.40        35.18 o                         
   7   5   8         32.93        -23.47        31.99 o                         
   8   5   8         31.40         17.58        37.56 o                         
  -7   6   8        387.21        414.04        24.74 o                         
  -6   6   8        149.60        154.75        49.65 o                         
  -5   6   8         38.76         34.00        37.36 o                         
  -4   6   8         63.72        113.17        52.90 o                         
  -3   6   8       1796.02       1635.94        36.65 o                         
  -2   6   8         38.59         32.23        26.25 o                         
  -1   6   8        110.28         84.96        20.20 o                         
   0   6   8       1105.09       1209.10        23.37 o                         
   1   6   8        733.09        844.75        31.45 o                         
   2   6   8        206.91        187.86        23.70 o                         
   3   6   8       5519.50       4631.23        80.58 o                         
   4   6   8         31.77         90.60        62.59 o                         
   6   6   8          7.06         91.68        35.21 o                         
   7   6   8         55.98         47.20        42.31 o                         
   8   6   8        123.95        159.41        43.73 o                         
  -6   7   8         22.20         34.12        39.91 o                         
  -5   7   8        963.79        999.87        64.15 o                         
  -4   7   8        654.27        569.60        48.64 o                         
  -3   7   8        477.24        487.08        25.95 o                         
  -2   7   8        684.11        661.17        28.95 o                         
  -1   7   8        596.35        620.73        23.02 o                         
   0   7   8         41.09         72.37        22.47 o                         
   1   7   8       1607.99       1629.07        35.55 o                         
   2   7   8       5525.76       4994.99       108.20 o                         
   3   7   8         15.01         33.74        26.60 o                         
   4   7   8       1357.78       1145.70        35.05 o                         
   5   7   8        100.23        126.23        30.40 o                         
   6   7   8       4074.41       3682.56        79.87 o                         
   7   7   8          6.22         23.99        64.69 o                         
   8   7   8        376.67        340.11        56.07 o                         
  -6   8   8        352.43        382.70        39.74 o                         
  -5   8   8          0.21         -9.44        45.75 o                         
  -4   8   8        473.47        429.26        37.08 o                         
  -3   8   8          2.69          8.92        24.39 o                         
  -2   8   8        353.81        381.49        52.93 o                         
  -1   8   8         10.56         13.04        27.12 o                         
   0   8   8       9064.56       9485.48        76.47 o                         
   1   8   8        113.32         91.78        65.87 o                         
   2   8   8         80.53         76.41        22.90 o                         
   3   8   8         81.93         91.59        20.79 o                         
   4   8   8        113.75        131.90        30.78 o                         
   5   8   8        605.44        541.93        34.13 o                         
   6   8   8        281.36        187.66        43.59 o                         
   7   8   8        483.81        477.99        86.53 o                         
   8   8   8         13.74         26.37        48.31 o                         
  -5   9   8        120.16        198.45        41.76 o                         
  -4   9   8        658.93        583.72        36.74 o                         
  -3   9   8       2286.27       2302.33        56.23 o                         
  -2   9   8       1084.53       1147.19        46.63 o                         
  -1   9   8        717.36        790.28        99.60 o                         
   0   9   8        602.16        704.62        30.40 o                         
   1   9   8        155.33        191.34        23.95 o                         
   2   9   8        275.67        193.59        20.32 o                         
   3   9   8       2546.27       2337.59        74.33 o                         
   4   9   8        310.70        316.58        31.80 o                         
   5   9   8        806.71        887.30        87.08 o                         
   6   9   8        139.76        112.84        72.88 o                         
   7   9   8        635.97        495.38        65.84 o                         
   8   9   8        165.92        154.12        40.56 o                         
  -5  10   8       1022.24       1045.73        42.53 o                         
  -4  10   8         67.12         86.53        41.87 o                         
  -3  10   8        150.46        236.22        33.87 o                         
  -2  10   8       2708.34       2816.84       148.90 o                         
  -1  10   8         63.21        104.00        45.42 o                         
   0  10   8        181.79        164.90        25.63 o                         
   1  10   8       3773.15       4137.62        56.38 o                         
   2  10   8         47.90         63.90        24.24 o                         
   3  10   8         29.34         60.05        25.72 o                         
   4  10   8       1127.86       1039.56        77.58 o                         
   5  10   8        964.13       1011.01        80.42 o                         
   6  10   8       1498.63       1394.18       138.94 o                         
   7  10   8         20.37         84.51        46.13 o                         
  -4  11   8        274.06        261.85        23.85 o                         
  -3  11   8        511.99        493.21        38.42 o                         
  -2  11   8       1049.19        838.49        41.00 o                         
  -1  11   8        901.92        776.99        51.97 o                         
   0  11   8         23.26        -12.03        34.93 o                         
   1  11   8        876.29        945.68        39.27 o                         
   2  11   8         23.28         34.69        44.80 o                         
   3  11   8        261.27        224.31        43.84 o                         
   4  11   8       1215.76       1138.53        67.26 o                         
   5  11   8         65.28        115.03        59.62 o                         
   6  11   8         29.55         62.95        50.17 o                         
   7  11   8        649.10        688.31        47.82 o                         
  -3  12   8        215.35        255.43        51.73 o                         
  -2  12   8        255.33        340.10        41.50 o                         
  -1  12   8        979.53       1035.38       106.76 o                         
   0  12   8        234.14        275.91        71.13 o                         
   1  12   8        169.99        204.07        50.90 o                         
   2  12   8         46.17         59.08        47.52 o                         
   3  12   8         66.85         12.92        34.79 o                         
   4  12   8       1499.12       1497.58        54.59 o                         
   5  12   8       1224.98       1204.72        46.83 o                         
   6  12   8        157.94        183.93        33.40 o                         
  -2  13   8        804.10        867.40        37.97 o                         
  -1  13   8         41.67         46.09        37.90 o                         
   0  13   8          0.34        -57.76        57.76 o                         
   1  13   8        322.81        455.41        67.75 o                         
   2  13   8        576.48        693.52        50.98 o                         
   3  13   8        192.91        194.03        58.85 o                         
   4  13   8       2506.76       2499.78        56.73 o                         
   5  13   8          3.14         20.16        27.25 o                         
   6  13   8        538.65        506.57        40.02 o                         
  -1  14   8         24.51        -27.09        27.09 o                         
   0  14   8        193.08        178.01        25.03 o                         
   1  14   8        670.71        785.81        60.22 o                         
   2  14   8        560.45        694.80        58.69 o                         
   3  14   8         19.69        -31.42        31.42 o                         
   4  14   8        128.89        131.17        30.28 o                         
   5  14   8         91.48         77.03        38.65 o                         
   0  15   8          5.33          6.43        39.88 o                         
   1  15   8         28.60         34.33        23.62 o                         
   2  15   8          6.22        -13.43        40.34 o                         
   3  15   8          6.48         51.48        32.21 o                         
  -1  -9   9        278.67        263.14        38.49 o                         
   0  -9   9       1320.22       1324.10        54.16 o                         
   1  -9   9          5.68        220.50        30.68 o                         
   2  -9   9        100.83        123.33        31.28 o                         
  -2  -8   9       1034.53       1044.24       113.85 o                         
  -1  -8   9        175.78        123.43        44.71 o                         
   0  -8   9         81.21         86.89        28.10 o                         
   1  -8   9       2663.10       2604.36        50.66 o                         
   3  -8   9         51.17         77.58        40.18 o                         
  -4  -7   9          1.50        -22.99        32.59 o                         
  -2  -7   9        657.05        632.16        35.12 o                         
  -1  -7   9       1207.44       1243.79        62.13 o                         
   0  -7   9        142.19        112.81        58.63 o                         
   1  -7   9        265.39        268.20        63.66 o                         
   2  -7   9        335.67        317.57        67.72 o                         
   3  -7   9         80.58         13.13        38.08 o                         
   4  -7   9       1809.15       1879.25        64.26 o                         
  -5  -6   9        217.17        233.87        28.71 o                         
  -4  -6   9        646.21        707.89        36.20 o                         
  -3  -6   9         37.45          5.75        26.45 o                         
  -2  -6   9       2447.40       2429.17        47.71 o                         
  -1  -6   9        474.37        512.51        52.57 o                         
   0  -6   9        514.28        523.30        30.64 o                         
   1  -6   9          6.88         -7.85        54.16 o                         
   2  -6   9       1854.61       1796.87        79.43 o                         
   3  -6   9        812.97        759.07        38.41 o                         
   4  -6   9         18.02        -14.84        28.21 o                         
   5  -6   9        357.76        415.81        29.89 o                         
  -6  -5   9         21.04         49.75        24.50 o                         
  -4  -5   9        853.19        941.90        44.73 o                         
  -3  -5   9          5.98         14.18        23.25 o                         
  -2  -5   9        155.82        158.94        21.66 o                         
  -1  -5   9         30.27         28.87        26.09 o                         
   0  -5   9         65.34         28.93        34.28 o                         
   1  -5   9       3446.02       3387.16        79.32 o                         
   2  -5   9         34.09         45.26        58.36 o                         
   3  -5   9       1406.80       1493.30        47.20 o                         
   4  -5   9        103.37        107.95        38.19 o                         
   5  -5   9       1060.05        994.19        50.50 o                         
   6  -5   9          4.50         22.16        31.45 o                         
  -6  -4   9         23.02         13.54        43.67 o                         
  -5  -4   9          5.95        -16.23        37.69 o                         
  -4  -4   9        679.44        586.00        51.21 o                         
  -3  -4   9        139.79        136.02        29.42 o                         
  -2  -4   9        400.71        344.42        28.93 o                         
  -1  -4   9       1091.80       1081.11        57.70 o                         
   0  -4   9          1.59        -18.69        21.99 o                         
   1  -4   9        357.05        357.19        37.04 o                         
   2  -4   9       2120.34       2016.63        78.86 o                         
   3  -4   9        874.93        810.30        84.76 o                         
   4  -4   9        761.28        915.04        46.85 o                         
   5  -4   9        413.93        440.07        52.14 o                         
   6  -4   9        201.35        204.15        29.73 o                         
  -7  -3   9         66.52         47.93        32.70 o                         
  -6  -3   9        432.23        552.64        55.47 o                         
  -5  -3   9         13.39         16.52        42.33 o                         
  -4  -3   9       1216.43       1282.81        91.39 o                         
  -3  -3   9        153.31        122.72        44.82 o                         
  -2  -3   9         37.41         18.73        28.52 o                         
  -1  -3   9        297.74        364.27        25.89 o                         
   0  -3   9       1403.15       1323.53        48.46 o                         
   1  -3   9        411.09        352.19        20.70 o                         
   2  -3   9       2792.43       2874.20        51.55 o                         
   3  -3   9        883.21        816.39        38.68 o                         
   4  -3   9       1349.17       1329.72        71.57 o                         
   5  -3   9       1307.70       1544.11        70.10 o                         
   6  -3   9        308.05        409.34        49.84 o                         
   7  -3   9         41.84         21.75        44.19 o                         
  -7  -2   9        217.67        192.88        39.36 o                         
  -6  -2   9         97.28         69.35        37.78 o                         
  -5  -2   9        109.85        105.08        35.34 o                         
  -4  -2   9       3433.97       2867.60        69.41 o                         
  -3  -2   9        230.67        144.07        58.47 o                         
  -2  -2   9        719.47        654.20        28.63 o                         
  -1  -2   9        402.74        407.03        31.51 o                         
   0  -2   9        638.63        657.93        26.64 o                         
   1  -2   9        516.45        553.32        18.54 o                         
   2  -2   9        612.80        687.30        34.82 o                         
   3  -2   9        700.40        679.71        30.90 o                         
   4  -2   9        202.47        197.58        45.75 o                         
   5  -2   9         80.45        110.82        52.41 o                         
   6  -2   9        185.07        189.93        52.41 o                         
   7  -2   9         37.48        -15.32        27.52 o                         
  -7  -1   9        788.34        808.30        48.64 o                         
  -6  -1   9        154.25        178.36        31.80 o                         
  -5  -1   9        313.77        336.33        30.37 o                         
  -4  -1   9        513.43        573.55        49.18 o                         
  -3  -1   9        960.98        909.19        66.99 o                         
  -2  -1   9        148.48        120.12        20.41 o                         
  -1  -1   9        199.58        183.65        24.28 o                         
   0  -1   9       3740.12       3719.60        87.24 o                         
   1  -1   9       1075.05       1071.91        20.54 o                         
   2  -1   9        889.89        840.46        41.60 o                         
   3  -1   9       1817.10       1787.11       121.63 o                         
   4  -1   9         13.39         -9.66        30.30 o                         
   5  -1   9        228.03        128.78        53.50 o                         
   6  -1   9       1535.89       1641.61        72.72 o                         
   7  -1   9        205.23        183.56        31.01 o                         
  -7   0   9         89.15         48.37        44.71 o                         
  -6   0   9       1778.30       1618.48        53.13 o                         
  -5   0   9        199.22        219.67        25.28 o                         
  -4   0   9        201.96        157.72        23.42 o                         
  -3   0   9        453.02        395.20        32.40 o                         
  -2   0   9       1178.73       1105.35        27.60 o                         
  -1   0   9         54.72         53.80        14.66 o                         
   0   0   9       1834.98       1721.47        28.92 o                         
   1   0   9         86.93        100.32        19.23 o                         
   2   0   9       4029.02       4108.55        70.32 o                         
   3   0   9         16.09         59.31        25.75 o                         
   4   0   9        674.85        656.00        83.42 o                         
   5   0   9       2225.06       2422.07        79.87 o                         
   6   0   9        114.13        154.51        38.46 o                         
   7   0   9        425.50        431.29        34.41 o                         
  -7   1   9        160.09        270.78        32.05 o                         
  -6   1   9        223.60        225.14        32.46 o                         
  -5   1   9         90.93         59.46        22.48 o                         
  -4   1   9        228.66        190.77        28.87 o                         
  -3   1   9       2987.30       2793.65        56.71 o                         
  -2   1   9          5.83          0.15        17.19 o                         
  -1   1   9        102.03        116.25        15.02 o                         
   0   1   9         61.17         50.11        12.78 o                         
   1   1   9        512.98        535.17        19.41 o                         
   2   1   9        297.59        392.25        32.76 o                         
   3   1   9       6313.85       5897.19        43.12 o                         
   4   1   9         67.99          6.10        19.81 o                         
   5   1   9        383.28        379.51        38.77 o                         
   6   1   9        693.27        789.81        45.46 o                         
   7   1   9        450.95        429.50        34.74 o                         
   8   1   9        207.16        256.86        36.20 o                         
  -7   2   9         91.54         78.63        24.66 o                         
  -6   2   9         31.66         55.41        28.65 o                         
  -5   2   9       3499.29       2947.41        60.57 o                         
  -4   2   9         71.49         45.64        28.11 o                         
  -3   2   9        101.35        151.77        24.61 o                         
  -2   2   9        257.13        217.19        28.19 o                         
  -1   2   9       1204.71       1198.71        27.17 o                         
   0   2   9       1601.53       1604.41        22.60 o                         
   1   2   9       1591.23       1350.58        26.30 o                         
   2   2   9        707.56        767.09        24.53 o                         
   3   2   9          6.60         16.88        16.09 o                         
   4   2   9         34.53         11.46        15.07 o                         
   5   2   9         31.43          1.06        22.68 o                         
   6   2   9       2459.49       2326.89        53.85 o                         
   7   2   9         29.44          6.17        30.97 o                         
   8   2   9        587.81        549.59        39.09 o                         
  -7   3   9         22.99         13.65        30.35 o                         
  -5   3   9         28.85        -50.28        50.28 o                         
  -4   3   9       1536.66       1171.07        73.81 o                         
  -3   3   9         28.74         23.99        21.29 o                         
  -2   3   9       5813.05       5607.46        52.64 o                         
  -1   3   9         41.70          7.59        34.56 o                         
   0   3   9       2344.52       2422.22        33.08 o                         
   1   3   9        166.85        118.87        16.83 o                         
   2   3   9         81.19        102.05        14.09 o                         
   3   3   9        164.95        131.17        18.04 o                         
   4   3   9       8072.27       7596.51        52.73 o                         
   5   3   9        983.64       1001.81        42.17 o                         
   6   3   9        227.05        167.76        36.02 o                         
   7   3   9        802.95        807.16        41.82 o                         
   8   3   9         86.11        151.55        34.78 o                         
  -7   4   9         61.69         99.30        31.55 o                         
  -6   4   9        578.17        578.20        36.26 o                         
  -5   4   9          5.53         27.02        34.87 o                         
  -4   4   9        325.40        340.13        37.80 o                         
  -3   4   9       1267.07       1196.18        54.13 o                         
  -2   4   9        266.01        318.04        32.20 o                         
  -1   4   9       4679.09       4775.89        47.14 o                         
   0   4   9       4117.74       4339.90        31.29 o                         
   1   4   9        548.24        579.97        24.96 o                         
   2   4   9        427.32        344.10        29.53 o                         
   3   4   9        594.59        557.12        21.98 o                         
   4   4   9       1974.36       2040.36        33.86 o                         
   5   4   9        316.14        315.16        24.77 o                         
   6   4   9        173.83        192.56        43.24 o                         
   7   4   9       2409.27       2588.44       162.74 o                         
   8   4   9         67.45         75.28        47.44 o                         
  -6   5   9          9.49        -15.66        27.87 o                         
  -5   5   9        699.00        674.77        42.74 o                         
  -4   5   9         49.78         20.46        26.52 o                         
  -3   5   9        258.65        264.73        49.54 o                         
  -2   5   9       2354.88       2317.44        40.59 o                         
  -1   5   9       1671.10       1863.18        29.09 o                         
   0   5   9        140.19        114.75        20.42 o                         
   1   5   9       2191.51       2301.57        28.29 o                         
   2   5   9       2260.81       2001.46        39.58 o                         
   3   5   9         95.69        102.53        20.25 o                         
   4   5   9        588.86        458.30        29.47 o                         
   5   5   9       1499.90       1548.90        48.64 o                         
   6   5   9        451.28        402.99       143.28 o                         
   7   5   9        171.14        226.67        31.35 o                         
   8   5   9        794.43        763.66        35.69 o                         
  -6   6   9         23.27          9.96        34.37 o                         
  -5   6   9         23.68         50.49        35.54 o                         
  -4   6   9        238.03        148.94        40.15 o                         
  -3   6   9         34.92         32.61        21.27 o                         
  -2   6   9        535.82        520.74        35.87 o                         
  -1   6   9        925.34        875.62        23.59 o                         
   0   6   9        396.30        403.05        16.60 o                         
   1   6   9       4080.76       4118.85        38.95 o                         
   2   6   9        616.26        616.58        32.59 o                         
   3   6   9          3.68        -24.72        24.72 o                         
   4   6   9        427.66        309.71        32.46 o                         
   5   6   9        506.61        462.67        34.43 o                         
   6   6   9         71.64         42.14        32.74 o                         
   7   6   9       2389.26       2278.48        50.41 o                         
   8   6   9         45.74         89.59        43.95 o                         
  -6   7   9        226.76        234.69        38.32 o                         
  -5   7   9        678.31        564.49        55.58 o                         
  -4   7   9        834.73        773.45        46.55 o                         
  -3   7   9        163.32        189.26        38.16 o                         
  -2   7   9        325.35        347.14        28.07 o                         
  -1   7   9       1845.43       1996.42        38.99 o                         
   0   7   9        364.98        381.23        26.13 o                         
   1   7   9          2.81         12.45        21.97 o                         
   2   7   9        556.58        584.88        25.42 o                         
   3   7   9         22.07          1.80        51.48 o                         
   4   7   9        149.47        189.71        45.26 o                         
   5   7   9        609.71        556.30        47.82 o                         
   6   7   9        527.49        483.36        68.32 o                         
   7   7   9         21.44         10.21        35.32 o                         
   8   7   9         43.84         56.72        42.47 o                         
  -6   8   9         21.83         69.17        30.63 o                         
  -5   8   9          7.77        105.53        42.91 o                         
  -4   8   9        472.02        430.44        40.72 o                         
  -3   8   9        836.06        859.18        28.49 o                         
  -2   8   9        431.52        414.92        30.98 o                         
  -1   8   9       1081.65       1054.33        46.11 o                         
   0   8   9         25.74         48.21        23.01 o                         
   1   8   9          7.09        -27.75        27.75 o                         
   2   8   9       3237.15       3064.56        43.71 o                         
   3   8   9         47.35         16.21        21.74 o                         
   4   8   9        368.42        301.33        31.29 o                         
   5   8   9         35.52         24.64        36.30 o                         
   6   8   9        204.45        201.54        31.49 o                         
   7   8   9         38.21         60.98        60.11 o                         
  -5   9   9         43.25         17.31        38.76 o                         
  -4   9   9       1017.25       1034.04        40.16 o                         
  -3   9   9         31.49         29.69        63.98 o                         
  -2   9   9        192.83        216.23        39.03 o                         
  -1   9   9        138.63        147.36        29.90 o                         
   0   9   9        234.55        281.51        25.88 o                         
   1   9   9       1261.65       1266.99        64.12 o                         
   2   9   9        429.54        424.38        34.87 o                         
   3   9   9        307.21        283.86        26.84 o                         
   4   9   9        448.98        452.27        28.11 o                         
   5   9   9         24.93         57.51        28.41 o                         
   6   9   9        616.39        632.19        77.47 o                         
   7   9   9         50.73         32.15        36.05 o                         
  -4  10   9          0.04        -13.92        39.31 o                         
  -3  10   9         74.73        129.36        24.92 o                         
  -2  10   9        931.15        954.05        41.69 o                         
  -1  10   9       1843.55       1996.56        52.34 o                         
   0  10   9         69.21         77.20        34.39 o                         
   1  10   9         47.66         31.55        24.62 o                         
   2  10   9         20.52          6.40        21.27 o                         
   3  10   9        714.67        744.77       114.86 o                         
   4  10   9        115.37        126.96        25.64 o                         
   5  10   9       1337.91       1320.98        79.65 o                         
   6  10   9        248.27        228.91        58.74 o                         
   7  10   9        605.97        607.35        49.41 o                         
  -4  11   9          1.06         16.10        33.25 o                         
  -3  11   9       1389.99       1643.18        65.32 o                         
  -2  11   9          0.17          5.20        24.29 o                         
  -1  11   9        482.59        424.44        30.99 o                         
   0  11   9        899.24       1007.27        60.27 o                         
   1  11   9        285.79        226.13        37.46 o                         
   2  11   9        346.30        314.00        32.25 o                         
   3  11   9        851.47        853.85        72.58 o                         
   4  11   9        252.66        222.68        63.00 o                         
   5  11   9         15.63         16.43        55.14 o                         
   6  11   9         23.22         -0.60        46.95 o                         
   7  11   9         24.75         20.96        32.37 o                         
  -3  12   9        344.71        336.59        27.35 o                         
  -2  12   9         53.58        125.67        44.98 o                         
   0  12   9       1035.58       1035.92       118.82 o                         
   1  12   9         50.53         74.38        32.63 o                         
   2  12   9       1289.72       1146.46        56.09 o                         
   3  12   9       1174.84       1208.07        66.44 o                         
   4  12   9        169.75        133.33        54.57 o                         
   5  12   9          7.12         -9.11        64.83 o                         
   6  12   9        454.58        455.68        59.26 o                         
  -2  13   9        532.75        626.13        44.82 o                         
  -1  13   9          6.22        -32.23        32.23 o                         
   0  13   9         36.99         27.10        32.40 o                         
   1  13   9       1183.60       1235.33        73.59 o                         
   2  13   9        257.14        233.30        47.80 o                         
   3  13   9         16.25         81.24        38.55 o                         
   4  13   9          8.72         46.19        52.79 o                         
   5  13   9          3.35         -0.13        28.12 o                         
  -1  14   9         88.22         48.81        25.57 o                         
   0  14   9        426.67        471.94        66.90 o                         
   1  14   9         11.98         41.05        45.26 o                         
   2  14   9         46.63         48.70        45.69 o                         
   3  14   9         21.40        -18.44        32.03 o                         
   4  14   9        922.80        945.15        36.01 o                         
   1  15   9         60.72         73.12        22.93 o                         
   2  15   9        927.50        976.18        48.59 o                         
  -1  -8  10        251.65        298.13        38.32 o                         
   0  -8  10          3.03         57.10        40.29 o                         
   2  -8  10        205.45        209.53        32.48 o                         
  -2  -7  10         91.48        117.32        37.94 o                         
  -1  -7  10        134.68        142.30        29.34 o                         
   0  -7  10        547.58        535.50        54.54 o                         
   1  -7  10        132.45        124.30        42.23 o                         
   2  -7  10         15.13         55.90        38.60 o                         
   3  -7  10        959.19       1028.75        51.75 o                         
  -4  -6  10        232.26        238.13        36.47 o                         
  -3  -6  10        583.81        560.58        54.35 o                         
  -2  -6  10          3.01        -42.45        53.58 o                         
  -1  -6  10         80.54        113.18        32.89 o                         
   0  -6  10       2233.97       2166.84        39.07 o                         
   1  -6  10         54.73         32.20        33.56 o                         
   2  -6  10        159.85        114.86        33.55 o                         
   3  -6  10         53.72         52.76        31.22 o                         
   4  -6  10         15.61        -21.07        38.54 o                         
  -5  -5  10         86.01         73.81        42.04 o                         
  -4  -5  10        217.89        160.95        25.80 o                         
  -3  -5  10        294.46        319.87        34.49 o                         
  -2  -5  10       1817.71       1814.16        46.76 o                         
  -1  -5  10         33.02         10.58        24.28 o                         
   0  -5  10          9.08          7.21        25.34 o                         
   1  -5  10         94.78        132.13        39.21 o                         
   2  -5  10          6.06         71.41        51.64 o                         
   3  -5  10         39.51         64.24        28.95 o                         
   4  -5  10       1066.98       1191.41        38.57 o                         
   5  -5  10        296.64        312.61        26.23 o                         
  -6  -4  10        140.81        111.92        38.71 o                         
  -5  -4  10        118.68         79.98        47.99 o                         
  -4  -4  10       1233.62       1165.29        61.85 o                         
  -3  -4  10        925.91        848.81        32.51 o                         
  -2  -4  10        166.95        173.66        23.77 o                         
  -1  -4  10        172.07        141.94        33.47 o                         
   0  -4  10         15.66         41.63        27.05 o                         
   1  -4  10        999.69       1034.27        42.71 o                         
   2  -4  10         42.02        109.52        28.75 o                         
   3  -4  10       1047.79       1080.66        38.62 o                         
   4  -4  10        663.66        610.02        35.38 o                         
   5  -4  10        225.50        226.23        26.09 o                         
   6  -4  10         32.97         20.64        31.34 o                         
  -6  -3  10         14.86         27.13        47.28 o                         
  -5  -3  10       1572.75       1447.30        74.49 o                         
  -4  -3  10         30.49         46.90        61.58 o                         
  -3  -3  10          4.44          5.25        37.74 o                         
  -2  -3  10       2820.23       2790.70        52.23 o                         
  -1  -3  10        313.37        167.11        60.54 o                         
   0  -3  10        599.13        541.87        29.37 o                         
   1  -3  10       2245.05       2204.22        99.20 o                         
   2  -3  10        392.74        380.81        26.44 o                         
   3  -3  10         85.99         75.80        28.66 o                         
   4  -3  10         52.99         13.63        35.19 o                         
   5  -3  10        364.59        335.89        36.04 o                         
   6  -3  10        702.70        710.11        33.79 o                         
  -6  -2  10          2.65        -41.00        41.00 o                         
  -5  -2  10        120.48        130.46        53.97 o                         
  -4  -2  10         17.79         64.94        34.58 o                         
  -3  -2  10         43.51         45.03        41.54 o                         
  -2  -2  10        252.52        234.94        29.31 o                         
  -1  -2  10        334.04        333.60        29.96 o                         
   0  -2  10         84.36         39.93        53.26 o                         
   1  -2  10       3429.43       3396.46        41.39 o                         
   2  -2  10        357.72        390.11        25.90 o                         
   3  -2  10        411.89        415.41        31.37 o                         
   4  -2  10       2767.83       2891.13        80.14 o                         
   5  -2  10        702.29        791.79        35.94 o                         
   6  -2  10         43.32         35.62        33.36 o                         
   7  -2  10        471.58        497.26        25.98 o                         
  -6  -1  10          0.42        -12.59        33.33 o                         
  -5  -1  10         49.07         39.13        77.55 o                         
  -4  -1  10        377.18        405.48        38.46 o                         
  -3  -1  10        754.33        749.56        68.90 o                         
  -2  -1  10        575.82        571.50        39.73 o                         
  -1  -1  10       3583.02       3214.66        90.98 o                         
   0  -1  10         57.40         46.12        19.51 o                         
   1  -1  10        557.16        523.84        21.31 o                         
   2  -1  10        463.45        496.60        23.32 o                         
   3  -1  10        267.91        272.82        44.44 o                         
   4  -1  10        470.99        418.97        92.21 o                         
   5  -1  10        778.41        819.32        45.61 o                         
   6  -1  10         29.81         11.34        64.67 o                         
   7  -1  10        257.59        250.13        31.34 o                         
  -6   0  10         93.42         60.41        57.62 o                         
  -5   0  10        343.98        336.09        45.39 o                         
  -4   0  10        155.73        172.45        26.15 o                         
  -3   0  10       1440.25       1261.06       143.99 o                         
  -2   0  10        806.81        661.29        35.16 o                         
  -1   0  10        603.52        600.83        22.72 o                         
   0   0  10         93.85         75.96        14.89 o                         
   1   0  10        133.97        141.65        15.57 o                         
   2   0  10       2456.10       2312.11        31.07 o                         
   3   0  10        709.25        629.89        47.22 o                         
   4   0  10         13.16        -31.40        31.40 o                         
   5   0  10        117.72        122.15        35.09 o                         
   6   0  10        118.08        140.35        38.10 o                         
   7   0  10         13.84          9.40        27.13 o                         
  -6   1  10        605.46        657.58        34.29 o                         
  -5   1  10         62.75         11.56        41.67 o                         
  -4   1  10        349.93        298.89        28.22 o                         
  -3   1  10         42.86         42.61        33.84 o                         
  -2   1  10        278.08        245.76        23.65 o                         
  -1   1  10       5543.19       5611.83        52.90 o                         
   0   1  10       3741.47       3483.51        52.27 o                         
   1   1  10        999.00        938.99        21.17 o                         
   2   1  10          4.17         -6.54        21.67 o                         
   3   1  10          8.21          6.89        18.34 o                         
   4   1  10         51.00         39.05        25.08 o                         
   5   1  10        841.73        866.60        49.95 o                         
   6   1  10        258.14        297.54        39.89 o                         
   7   1  10         46.59         47.81        27.72 o                         
  -6   2  10          7.40        -17.03        25.89 o                         
  -5   2  10          0.32        -16.65        36.16 o                         
  -4   2  10         18.31        -22.51        26.54 o                         
  -3   2  10        866.10        815.93        46.12 o                         
  -2   2  10        179.89        224.60        34.24 o                         
  -1   2  10       8480.28       8634.32        78.59 o                         
   0   2  10          0.98         -7.97        11.81 o                         
   1   2  10       2355.16       2177.46        39.60 o                         
   2   2  10       1108.41       1117.83        72.31 o                         
   3   2  10       5396.96       4897.27        47.44 o                         
   4   2  10        766.55        677.20        29.77 o                         
   5   2  10        472.86        428.07        37.82 o                         
   6   2  10         55.56         87.37        32.27 o                         
   7   2  10        851.50        770.46        35.88 o                         
   8   2  10         16.92         69.39        28.55 o                         
  -6   3  10        235.20        192.07        36.58 o                         
  -5   3  10         50.35         39.33        26.77 o                         
  -4   3  10        258.04        243.49        38.28 o                         
  -3   3  10       1434.60       1187.63        43.52 o                         
  -2   3  10        194.57        181.57        31.45 o                         
  -1   3  10         14.14         29.73        21.25 o                         
   0   3  10        201.27        242.68        23.25 o                         
   1   3  10        185.76        135.80        16.69 o                         
   2   3  10       4654.79       4371.04        63.36 o                         
   3   3  10       1625.53       1451.56        37.89 o                         
   4   3  10         25.33         50.95        20.05 o                         
   5   3  10        103.88         77.51        33.70 o                         
   6   3  10         47.44         31.23        36.18 o                         
   7   3  10        210.39        181.69        50.33 o                         
   8   3  10        176.97        226.62        32.37 o                         
  -6   4  10       1438.85       1309.19        53.06 o                         
  -5   4  10         12.70         13.65        31.05 o                         
  -4   4  10        144.87        198.79        94.94 o                         
  -3   4  10       2703.43       2714.94        84.46 o                         
  -2   4  10         19.49        -22.78        31.20 o                         
  -1   4  10         75.32         53.39        28.55 o                         
   0   4  10       7318.35       7321.66        90.96 o                         
   1   4  10         45.47         60.04        19.75 o                         
   2   4  10          1.68         -0.72        18.79 o                         
   3   4  10        950.12        749.08        31.48 o                         
   4   4  10        547.88        571.06        29.27 o                         
   5   4  10        291.67        352.74        34.46 o                         
   6   4  10        759.79        700.51        34.41 o                         
   7   4  10        481.86        454.65        52.74 o                         
   8   4  10        102.03        214.22        37.94 o                         
  -6   5  10        171.01        176.12        27.29 o                         
  -5   5  10        246.75        205.05        34.53 o                         
  -4   5  10         32.04         38.38        32.54 o                         
  -3   5  10        104.77         95.52        80.96 o                         
  -2   5  10       1387.45       1431.44        45.01 o                         
  -1   5  10        716.05        717.03        26.71 o                         
   0   5  10         25.35         32.09        18.92 o                         
   1   5  10        861.08        807.43        24.42 o                         
   2   5  10        920.78        876.74        26.49 o                         
   3   5  10       2993.81       2566.94        63.19 o                         
   4   5  10        382.39        316.62        29.23 o                         
   5   5  10         10.58        -34.66        34.66 o                         
   6   5  10       2102.48       2099.28        57.38 o                         
   7   5  10         98.25        173.01        40.81 o                         
   8   5  10         74.01         59.40        26.04 o                         
  -6   6  10         23.07         59.51        34.94 o                         
  -5   6  10        393.49        373.94        44.41 o                         
  -4   6  10        168.65        184.94        31.81 o                         
  -3   6  10        517.92        522.69        30.67 o                         
  -2   6  10       1128.08       1340.52        49.11 o                         
  -1   6  10        114.67         93.13        23.50 o                         
   0   6  10         66.39         56.93        16.20 o                         
   1   6  10       2008.90       1967.64        34.70 o                         
   2   6  10        716.08        684.72        28.21 o                         
   3   6  10        645.83        532.76        33.44 o                         
   4   6  10       2179.82       2021.15        45.88 o                         
   5   6  10        173.71        141.89        39.87 o                         
   6   6  10          6.18        100.34        59.78 o                         
   7   6  10       1212.38       1132.40        42.28 o                         
  -6   7  10        292.23        404.32        36.09 o                         
  -5   7  10        175.57        108.04        43.89 o                         
  -4   7  10         46.22         71.43        37.83 o                         
  -3   7  10       1002.53       1130.21        51.17 o                         
  -2   7  10        394.63        397.06        40.51 o                         
  -1   7  10        392.94        470.39        29.78 o                         
   0   7  10       1558.00       1668.43        35.51 o                         
   1   7  10       1487.44       1480.84        41.82 o                         
   2   7  10        874.93        844.56        28.79 o                         
   3   7  10        414.91        459.30        38.82 o                         
   4   7  10          8.98         75.45        53.12 o                         
   5   7  10        489.99        458.71        41.84 o                         
   6   7  10         44.03        -34.88        34.88 o                         
   7   7  10       3120.80       2997.61       189.63 o                         
  -5   8  10        512.09        534.85        47.50 o                         
  -4   8  10         63.68         99.74        39.72 o                         
  -3   8  10         69.22        118.19        41.12 o                         
  -2   8  10       1575.67       1718.23        40.03 o                         
  -1   8  10        777.64        894.14        36.93 o                         
   0   8  10        120.55        192.42        32.81 o                         
   1   8  10       4239.47       4327.99        47.31 o                         
   2   8  10         75.53         51.55        24.18 o                         
   3   8  10        743.04        646.15        36.14 o                         
   4   8  10         40.65         93.67        28.36 o                         
   5   8  10        355.92        319.41        28.82 o                         
   6   8  10        211.38        176.99        25.62 o                         
  -5   9  10         21.24         62.89        33.63 o                         
  -4   9  10          5.44         -6.60        28.99 o                         
  -3   9  10         26.91         94.34        49.95 o                         
  -2   9  10       1399.97       1610.36        51.55 o                         
  -1   9  10        939.58       1072.75        49.27 o                         
   0   9  10        139.41        156.50        29.46 o                         
   1   9  10         16.76         54.07        27.58 o                         
   2   9  10          7.93         44.03        31.11 o                         
   3   9  10        140.72        126.52        27.45 o                         
   4   9  10       1390.09       1259.82        31.64 o                         
   5   9  10        274.36        249.21        36.03 o                         
   6   9  10         72.89         17.36        58.91 o                         
   7   9  10          7.12         71.57        46.24 o                         
  -4  10  10       1265.15       1534.44        53.56 o                         
  -3  10  10          2.63         64.47        46.51 o                         
  -2  10  10         13.09         17.45        29.19 o                         
  -1  10  10        133.27        107.55        35.34 o                         
   0  10  10        420.06        481.97        74.46 o                         
   1  10  10         34.80        101.11        29.52 o                         
   2  10  10        670.07        824.26        42.28 o                         
   3  10  10        180.27        176.56        32.98 o                         
   4  10  10         15.66         45.47        29.74 o                         
   5  10  10        435.42        439.53        61.74 o                         
   6  10  10        560.37        564.82        56.72 o                         
   7  10  10        386.58        341.26        44.06 o                         
  -3  11  10         25.79        -18.62        23.47 o                         
  -2  11  10          6.65        -14.85        23.39 o                         
  -1  11  10        585.06        622.80       117.24 o                         
   0  11  10        108.29         98.24        30.87 o                         
   1  11  10        105.21         10.18        27.70 o                         
   2  11  10         18.38         70.57        32.34 o                         
   3  11  10        224.37        269.22        28.85 o                         
   4  11  10        411.13        407.04        59.83 o                         
   5  11  10       1631.11       1663.83        72.83 o                         
   6  11  10          0.69         39.36        43.24 o                         
  -3  12  10        290.12        266.58        28.93 o                         
  -2  12  10        119.85        111.54        27.28 o                         
  -1  12  10        420.26        395.03        52.74 o                         
   0  12  10         27.61        -28.83        41.76 o                         
   1  12  10        203.12        197.12        29.04 o                         
   2  12  10        119.75        137.06        26.69 o                         
   3  12  10        486.65        600.51        45.38 o                         
   4  12  10        745.88        756.55        43.70 o                         
   5  12  10         75.61         49.43        32.18 o                         
   6  12  10        238.41        250.23        28.93 o                         
  -2  13  10         70.68         92.37        30.41 o                         
  -1  13  10        771.10        981.25        52.41 o                         
   1  13  10         15.15         25.93        49.41 o                         
   2  13  10        548.05        641.48        41.58 o                         
   3  13  10        332.38        424.73        37.75 o                         
   4  13  10        330.75        358.09        34.59 o                         
   5  13  10       1160.70       1184.05        38.31 o                         
   0  14  10        116.52        128.83        29.28 o                         
   1  14  10        449.90        490.41        90.82 o                         
   2  14  10        262.89        208.93        42.09 o                         
   3  14  10        221.10        255.06        45.04 o                         
   4  14  10         24.29         34.21        24.65 o                         
   0  -8  11          8.01        -26.70        26.70 o                         
   1  -8  11        104.56         48.97        27.68 o                         
  -1  -7  11        922.94       1015.37        46.79 o                         
   1  -7  11         66.05         32.86        37.78 o                         
   2  -7  11         93.53        112.30        36.47 o                         
   3  -7  11          3.63          2.29        29.92 o                         
  -2  -6  11          0.98         21.73        38.76 o                         
  -1  -6  11        241.36        241.56        32.83 o                         
   0  -6  11        863.51        807.15        39.56 o                         
   1  -6  11        849.66        829.71        34.25 o                         
   2  -6  11          8.19         25.47        40.02 o                         
   3  -6  11        992.45        698.57        41.11 o                         
  -4  -5  11        286.07        317.02        46.29 o                         
  -3  -5  11        824.80        842.30        74.33 o                         
  -2  -5  11        105.73         51.75        31.36 o                         
  -1  -5  11        839.48        864.63        61.91 o                         
   0  -5  11        444.46        400.95        32.66 o                         
   1  -5  11        313.34        357.20        36.15 o                         
   2  -5  11       3297.58       3268.41       147.59 o                         
   4  -5  11        579.91        574.04        42.42 o                         
  -5  -4  11         17.29        -29.75        32.48 o                         
  -4  -4  11        116.84        136.37        40.45 o                         
  -3  -4  11        191.12        228.55        29.56 o                         
  -2  -4  11         68.79         89.70        29.48 o                         
   0  -4  11       1546.35       1495.57        50.50 o                         
   1  -4  11        838.82        758.95        47.00 o                         
   2  -4  11        174.81        146.64        46.08 o                         
   3  -4  11          9.54          9.57        24.54 o                         
   4  -4  11        414.82        401.21        31.02 o                         
   5  -4  11        354.08        365.50        24.68 o                         
  -5  -3  11         75.11         48.53        44.55 o                         
  -4  -3  11         66.99         73.91        50.50 o                         
  -3  -3  11       2394.62       2409.55       138.28 o                         
  -2  -3  11        198.49        204.22        30.46 o                         
  -1  -3  11         26.56         33.03        61.31 o                         
   0  -3  11        151.05         86.19        40.86 o                         
   1  -3  11         36.21         49.53        34.94 o                         
   2  -3  11        358.88        379.93        38.68 o                         
   3  -3  11       3248.98       3206.53        54.27 o                         
   4  -3  11          6.59        -18.59        23.29 o                         
   5  -3  11        246.31        267.29        37.51 o                         
   6  -3  11        458.16        455.52        34.88 o                         
  -6  -2  11        195.32        186.98        40.40 o                         
  -5  -2  11        403.01        443.36        37.94 o                         
  -4  -2  11         53.51        110.80        64.17 o                         
  -3  -2  11        450.35        567.64        44.68 o                         
  -2  -2  11        488.10        399.77        40.26 o                         
  -1  -2  11        390.97        366.83        41.55 o                         
   0  -2  11         47.65        111.83        29.62 o                         
   1  -2  11       2031.45       1878.02        39.09 o                         
   2  -2  11       1566.34       1536.31        32.70 o                         
   3  -2  11        250.24        254.78        31.54 o                         
   4  -2  11        122.28         92.90        31.86 o                         
   5  -2  11        163.00        190.97        45.20 o                         
   6  -2  11         83.49         69.67        25.53 o                         
  -6  -1  11        640.52        740.12        47.17 o                         
  -5  -1  11        248.27        243.39        57.62 o                         
  -4  -1  11        665.69        597.89        46.67 o                         
  -3  -1  11        195.30        222.07        41.55 o                         
  -2  -1  11        816.85        745.34        38.10 o                         
  -1  -1  11         15.18          6.45        22.00 o                         
   0  -1  11         88.65         98.34        24.58 o                         
   1  -1  11        525.41        488.06        24.64 o                         
   2  -1  11         45.91          5.15        27.20 o                         
   3  -1  11        491.08        456.08        35.31 o                         
   4  -1  11        323.60        344.11        34.49 o                         
   5  -1  11         12.21         14.94        33.91 o                         
   6  -1  11         21.27         34.05        28.88 o                         
   7  -1  11        873.20       1012.97        52.55 o                         
  -6   0  11         24.77         70.26        40.51 o                         
  -5   0  11        459.07        449.31        42.53 o                         
  -4   0  11         26.65         49.63        43.64 o                         
  -3   0  11        103.29         69.52        33.36 o                         
  -2   0  11        248.83        252.13        35.70 o                         
  -1   0  11       1226.13       1259.17        35.59 o                         
   0   0  11         98.82         83.94        18.76 o                         
   1   0  11       1309.81       1329.20        27.38 o                         
   2   0  11         49.51         56.41        17.87 o                         
   3   0  11        526.01        644.47        52.08 o                         
   4   0  11       1555.94       1446.85        45.66 o                         
   5   0  11        158.02        242.13        38.54 o                         
   6   0  11       1800.17       1789.59        64.34 o                         
   7   0  11          4.05         27.58        23.94 o                         
  -6   1  11        339.36        282.90        44.88 o                         
  -5   1  11        245.38        298.20        40.74 o                         
  -4   1  11        509.96        442.10        32.97 o                         
  -3   1  11          2.98         15.37        33.66 o                         
  -2   1  11        715.88        713.19        41.13 o                         
  -1   1  11        209.32        202.92        27.91 o                         
   0   1  11         41.77         51.89        19.34 o                         
   1   1  11         45.55         37.36        17.70 o                         
   2   1  11         37.64         59.95        20.04 o                         
   3   1  11         44.83         34.43        55.03 o                         
   4   1  11       1488.44       1337.63        42.82 o                         
   5   1  11         93.63        103.53        36.54 o                         
   6   1  11         29.60         57.41        35.13 o                         
   7   1  11          1.35        -32.40        32.40 o                         
  -6   2  11         58.19         19.98        39.03 o                         
  -5   2  11        241.51        238.05        32.33 o                         
  -4   2  11       1577.35       1386.17        35.59 o                         
  -3   2  11        469.33        409.56        26.02 o                         
  -2   2  11          3.45         17.44        25.78 o                         
  -1   2  11        771.29        835.88        30.04 o                         
   0   2  11         32.25         45.35        26.57 o                         
   1   2  11        118.61        105.78        18.38 o                         
   2   2  11       2073.94       1856.45        35.98 o                         
   3   2  11         42.86         51.57        29.21 o                         
   4   2  11        269.48        227.36        31.04 o                         
   5   2  11        147.17        212.20        40.01 o                         
   6   2  11         34.73         15.62        35.10 o                         
   7   2  11        938.19        978.30        48.86 o                         
  -6   3  11        335.15        390.28        50.28 o                         
  -5   3  11        302.18        312.73        32.35 o                         
  -4   3  11         89.94        107.57        32.76 o                         
  -3   3  11        130.37         76.31        38.69 o                         
  -2   3  11          7.44         33.43        25.17 o                         
  -1   3  11       1450.02       1400.01        47.89 o                         
   0   3  11         13.90         29.58        23.40 o                         
   1   3  11        971.19        968.78        36.61 o                         
   2   3  11        123.78        114.64        41.03 o                         
   3   3  11        959.99        973.69        39.81 o                         
   4   3  11         77.36         98.40        48.04 o                         
   5   3  11       1788.82       1975.74        60.87 o                         
   6   3  11        178.10        135.25        36.61 o                         
   7   3  11        242.62        228.53        39.20 o                         
  -6   4  11         35.21         89.57        40.78 o                         
  -5   4  11        126.88        159.08        47.91 o                         
  -4   4  11        489.44        471.03        32.18 o                         
  -3   4  11        545.95        540.12        42.36 o                         
  -2   4  11       2076.53       2256.95        55.63 o                         
  -1   4  11        940.13        951.36        40.73 o                         
   0   4  11        448.08        457.12        22.13 o                         
   1   4  11        591.94        581.99        22.49 o                         
   2   4  11        224.19        215.81        26.18 o                         
   3   4  11        919.53        747.51        36.44 o                         
   4   4  11         93.54         70.10        43.67 o                         
   5   4  11        314.10        337.82        51.10 o                         
   6   4  11       1018.71       1074.01        65.46 o                         
   7   4  11         22.91        -10.26        37.72 o                         
  -6   5  11         38.99         26.30        21.77 o                         
  -5   5  11        146.49         88.82        39.74 o                         
  -4   5  11       1489.28       1601.58       143.20 o                         
  -3   5  11         21.28         74.52        59.34 o                         
  -2   5  11         74.98         57.59        30.34 o                         
  -1   5  11        893.02        947.11        30.94 o                         
   0   5  11        391.54        341.51        28.09 o                         
   1   5  11        329.75        344.60        19.33 o                         
   2   5  11       2131.55       2094.99        61.20 o                         
   3   5  11       1207.96       1168.93        40.26 o                         
   4   5  11        738.24        784.16        39.09 o                         
   5   5  11        660.47        536.53        46.29 o                         
   6   5  11       2801.17       2541.21       201.83 o                         
  -5   6  11        186.99        151.11        41.05 o                         
  -4   6  11        973.05        991.67        44.36 o                         
  -3   6  11         57.99         82.10        30.32 o                         
  -2   6  11         82.67        110.71        25.88 o                         
  -1   6  11       2456.67       2676.96        75.47 o                         
   0   6  11       1959.28       1899.67        36.22 o                         
   1   6  11          9.42         22.05        25.12 o                         
   2   6  11       2335.31       2176.47        42.21 o                         
   3   6  11         47.99         19.64        24.08 o                         
   4   6  11        354.60        362.88        52.19 o                         
   5   6  11        858.03        746.00        41.42 o                         
   6   6  11        453.69        409.94        60.60 o                         
   7   6  11        332.67        329.03        38.11 o                         
  -5   7  11         13.22         21.67        35.38 o                         
  -4   7  11        381.66        400.17        38.12 o                         
  -3   7  11       1230.92       1284.24        51.48 o                         
  -2   7  11        251.92        276.84        34.97 o                         
  -1   7  11       1578.64       1735.54        75.37 o                         
   0   7  11       2622.44       2855.66        42.60 o                         
   1   7  11       1197.53       1191.72        26.73 o                         
   2   7  11          7.27         19.31        19.97 o                         
   3   7  11       1103.56        931.74        30.90 o                         
   4   7  11         39.95         52.46        45.53 o                         
   6   7  11       2341.46       2199.72        49.91 o                         
   7   7  11        441.74        352.89        36.80 o                         
  -5   8  11         87.59        113.61        33.63 o                         
  -4   8  11        191.84        198.55        28.47 o                         
  -3   8  11        473.50        486.23        41.90 o                         
  -2   8  11        412.42        473.17        44.70 o                         
  -1   8  11        307.26        332.32        38.37 o                         
   0   8  11        230.42        316.25        34.93 o                         
   1   8  11         41.27         31.06        33.80 o                         
   2   8  11          2.29         -6.63        48.83 o                         
   3   8  11       2345.14       2017.35        49.97 o                         
   4   8  11        588.58        586.06        47.77 o                         
   5   8  11        666.36        639.67        42.61 o                         
   6   8  11         79.81         82.62        24.01 o                         
  -5   9  11        193.95        242.99        29.75 o                         
  -4   9  11         23.59         11.20        25.24 o                         
  -3   9  11        141.41        273.73        52.57 o                         
  -2   9  11         32.23         93.44        33.79 o                         
  -1   9  11         22.01         50.14        33.88 o                         
   0   9  11         25.78        -21.42        36.24 o                         
   1   9  11        380.48        407.54        30.21 o                         
   2   9  11        699.19        612.39        37.08 o                         
   3   9  11        605.46        586.91        37.79 o                         
   4   9  11         47.18         65.74        23.84 o                         
   5   9  11          3.05         -6.71        22.68 o                         
   6   9  11        373.32        328.38        33.14 o                         
  -4  10  11         45.64         30.41        32.54 o                         
  -2  10  11         44.52         43.22        35.62 o                         
  -1  10  11        215.39        321.43        41.28 o                         
   0  10  11       2852.59       3116.90        47.81 o                         
   1  10  11         16.72         35.14        32.32 o                         
   2  10  11        828.14        762.84        31.07 o                         
   3  10  11        319.39        310.59        29.95 o                         
   4  10  11        939.16        922.67        47.17 o                         
   5  10  11        110.80         65.89        32.81 o                         
   6  10  11        666.73        517.27        54.27 o                         
  -3  11  11         46.10         55.52        35.10 o                         
  -2  11  11       1830.93       1908.48        39.21 o                         
  -1  11  11        155.27         86.39        28.77 o                         
   0  11  11        331.51        284.14        31.86 o                         
   1  11  11          9.25         40.38        25.42 o                         
   2  11  11         75.71        142.50        55.82 o                         
   3  11  11        571.49        586.97        35.07 o                         
   4  11  11       2188.00       1942.77        77.58 o                         
   5  11  11        230.33        183.10        48.75 o                         
   6  11  11        192.95        164.32        41.11 o                         
  -2  12  11        143.44        127.80        31.88 o                         
  -1  12  11          8.11         72.39        39.58 o                         
   0  12  11         18.62        -12.90        65.78 o                         
   1  12  11        784.12        953.08        51.75 o                         
   2  12  11          7.32        -26.62        26.62 o                         
   3  12  11        502.48        405.13        55.68 o                         
   4  12  11         79.31        118.14        33.44 o                         
   5  12  11         85.17         39.46        29.96 o                         
   6  12  11        137.04        195.55        33.19 o                         
  -1  13  11       1155.42       1252.79        42.28 o                         
   0  13  11        157.92        211.88        43.89 o                         
   2  13  11        180.12        179.12        47.61 o                         
   3  13  11         26.64         17.18        31.05 o                         
   4  13  11        194.50        203.71        51.70 o                         
   5  13  11         91.30         83.54        37.23 o                         
   0  14  11        157.54        141.29        35.38 o                         
   2  14  11        796.82        771.07        47.61 o                         
   3  14  11         19.55         32.59        34.28 o                         
   0  -7  12        421.94        436.63        34.67 o                         
   1  -7  12        400.99        379.31        33.90 o                         
  -1  -6  12         44.84         76.43        40.23 o                         
   0  -6  12         72.33         95.10        38.82 o                         
   1  -6  12       1018.87        943.26        51.21 o                         
   2  -6  12         73.56         93.41        36.96 o                         
   3  -6  12         63.66         82.33        28.77 o                         
  -3  -5  12         10.99        -22.22        22.22 o                         
  -2  -5  12        111.31        157.77        43.13 o                         
  -1  -5  12       1242.91       1284.36        40.48 o                         
   0  -5  12         25.47        -31.57        78.23 o                         
   1  -5  12         50.40         59.05        31.64 o                         
   2  -5  12          7.87         32.06        30.94 o                         
   3  -5  12         23.07         37.09        25.57 o                         
  -4  -4  12        538.39        517.38        43.51 o                         
  -3  -4  12        428.83        435.78        37.60 o                         
  -2  -4  12        918.06        849.09        45.83 o                         
  -1  -4  12         58.68         81.44        32.46 o                         
   0  -4  12        369.57        345.68        54.70 o                         
   1  -4  12          9.05         -2.95        50.12 o                         
   2  -4  12       1143.84       1117.57        61.58 o                         
   3  -4  12         71.67         12.72        42.69 o                         
   4  -4  12        268.88        227.49        35.05 o                         
  -5  -3  12          4.55        -23.04        32.70 o                         
  -4  -3  12       1410.12       1359.62        41.94 o                         
  -3  -3  12       1085.52       1031.92        50.12 o                         
  -2  -3  12        410.06        339.08        42.43 o                         
  -1  -3  12         64.79         48.48        60.27 o                         
   0  -3  12       1304.79       1199.54        46.47 o                         
   1  -3  12       2095.84       2018.65        76.08 o                         
   2  -3  12       1036.16        981.85        62.29 o                         
   3  -3  12         42.45         47.05        28.06 o                         
   4  -3  12        137.82        155.17        25.54 o                         
   5  -3  12         37.64         93.93        23.75 o                         
  -5  -2  12         41.23          5.90        40.51 o                         
  -4  -2  12          2.57         20.66        33.20 o                         
  -3  -2  12        137.51        116.26        34.92 o                         
  -2  -2  12        696.22        644.23        41.48 o                         
  -1  -2  12       1633.34       1563.17        52.72 o                         
   0  -2  12        437.06        393.48        44.39 o                         
   1  -2  12          6.45        103.05        50.77 o                         
   2  -2  12        109.08        146.16        31.00 o                         
   3  -2  12        307.98        293.34        24.96 o                         
   4  -2  12         80.13         45.81        20.09 o                         
   5  -2  12       1634.62       1552.05        36.75 o                         
   6  -2  12        281.98        300.26        32.26 o                         
  -5  -1  12         89.43         83.67        31.77 o                         
  -4  -1  12        183.73        145.49        58.85 o                         
  -3  -1  12        196.09        242.38        40.11 o                         
  -2  -1  12        917.46        841.45        43.86 o                         
  -1  -1  12         83.65         30.27        33.80 o                         
   0  -1  12        808.42        755.72        45.33 o                         
   1  -1  12        402.58        426.17        29.14 o                         
   2  -1  12        792.13        740.78        28.61 o                         
   3  -1  12       1771.03       1537.53        42.89 o                         
   4  -1  12        424.93        393.44        33.16 o                         
   5  -1  12        416.25        331.92        44.17 o                         
   6  -1  12        343.16        375.15        27.97 o                         
  -5   0  12        121.93         80.79        32.18 o                         
  -4   0  12        262.75        295.47        34.13 o                         
  -3   0  12        328.36        241.74        70.48 o                         
  -2   0  12       1193.70       1142.11        39.05 o                         
  -1   0  12         59.75         44.84        34.25 o                         
   0   0  12       2818.68       2743.81        78.37 o                         
   1   0  12         17.24         28.22        24.36 o                         
   2   0  12        133.52        121.61        30.81 o                         
   3   0  12       1226.22       1222.55        44.33 o                         
   4   0  12         54.87         54.83        46.16 o                         
   5   0  12        138.84        148.14        32.71 o                         
   6   0  12       1290.09       1323.14        38.32 o                         
  -6   1  12        496.97        592.28        42.31 o                         
  -5   1  12        505.53        449.32        58.58 o                         
  -4   1  12        417.37        407.47        30.09 o                         
  -3   1  12         33.24          9.14        38.39 o                         
  -2   1  12        138.15        111.94        35.87 o                         
  -1   1  12        441.35        441.19        27.22 o                         
   0   1  12        428.10        399.29        23.89 o                         
   1   1  12       1453.21       1513.72        37.95 o                         
   2   1  12        143.77        191.30        27.54 o                         
   3   1  12         77.95         36.93        33.40 o                         
   4   1  12       1974.03       1747.84        44.04 o                         
   5   1  12         72.36         82.70        63.33 o                         
   6   1  12        645.33        668.01        36.30 o                         
   7   1  12        357.06        409.31        25.74 o                         
  -6   2  12        666.79        688.47        40.34 o                         
  -5   2  12         52.75        -35.43        44.71 o                         
  -4   2  12        240.18        241.73        55.60 o                         
  -3   2  12        306.70        317.43        39.13 o                         
  -2   2  12        412.61        415.97        35.76 o                         
  -1   2  12        585.46        534.18        31.68 o                         
   0   2  12        361.29        493.71        35.03 o                         
   1   2  12         22.90         10.62        18.97 o                         
   2   2  12       2575.67       2539.74        51.26 o                         
   3   2  12         70.71        134.24        33.38 o                         
   4   2  12       2126.63       1978.94        45.55 o                         
   5   2  12        475.93        467.77        39.76 o                         
   6   2  12        149.18        133.30        33.38 o                         
   7   2  12          2.88         38.69        23.43 o                         
  -6   3  12          9.84         17.14        29.59 o                         
  -5   3  12        778.79        805.26        26.97 o                         
  -4   3  12         12.45         -5.94        41.98 o                         
  -3   3  12         29.36         30.06        26.44 o                         
  -2   3  12       1985.61       2178.51       102.42 o                         
  -1   3  12         16.87         43.89        32.21 o                         
   0   3  12        875.58        968.09        45.64 o                         
   1   3  12        128.44        189.22        49.79 o                         
   2   3  12         71.49         55.97        46.90 o                         
   3   3  12        508.23        433.32        36.38 o                         
   4   3  12        260.68        210.24        40.18 o                         
   5   3  12        110.89        143.85        52.52 o                         
   6   3  12         28.54         42.25        47.22 o                         
   7   3  12        211.44        218.79        27.09 o                         
  -5   4  12       1510.18       1485.92        40.66 o                         
  -4   4  12          9.51         79.81        32.66 o                         
  -3   4  12        177.69        254.26        43.97 o                         
  -2   4  12         68.34        133.15        32.99 o                         
  -1   4  12         13.54        -19.87        38.11 o                         
   0   4  12         96.14         47.35        31.43 o                         
   1   4  12       2973.18       2995.23        44.54 o                         
   2   4  12         38.70        -18.89        47.00 o                         
   3   4  12        566.41        490.04        36.51 o                         
   4   4  12        230.85        217.49        50.58 o                         
   5   4  12         87.42        149.69        54.05 o                         
   6   4  12        142.99        191.14        35.94 o                         
   7   4  12        987.66        964.27        49.35 o                         
  -5   5  12        168.38        164.20        29.43 o                         
  -4   5  12        179.71        296.49        32.15 o                         
  -3   5  12        374.59        414.89        42.61 o                         
  -2   5  12         48.65         40.26        38.92 o                         
  -1   5  12       4128.96       4325.10        72.83 o                         
   0   5  12        452.66        451.97        30.70 o                         
   1   5  12        330.70        308.32        28.18 o                         
   2   5  12        421.05        343.15        26.56 o                         
   3   5  12        872.32        794.49        55.03 o                         
   4   5  12       1231.65       1197.52        41.49 o                         
   5   5  12        330.23        368.27        39.99 o                         
   6   5  12          1.17         23.09        46.19 o                         
   7   5  12        168.00        174.70        36.03 o                         
  -5   6  12          6.95        -18.07        36.47 o                         
  -4   6  12       1107.52       1251.43        61.36 o                         
  -3   6  12         31.67         50.22        32.96 o                         
  -2   6  12        984.40       1118.64        45.21 o                         
  -1   6  12         55.13        117.44        27.99 o                         
   0   6  12         36.01         35.37        24.43 o                         
   1   6  12         18.67         -1.91        21.91 o                         
   2   6  12       3837.05       3431.60        43.83 o                         
   3   6  12         96.39         68.97        30.48 o                         
   4   6  12        134.92        113.30        35.21 o                         
   5   6  12        969.05        917.00        59.83 o                         
   6   6  12         73.61         63.93        41.38 o                         
   7   6  12        151.95        230.27        31.66 o                         
  -5   7  12        190.40        228.44        23.16 o                         
  -4   7  12        690.54        791.59        36.05 o                         
  -3   7  12        128.65        204.21        37.96 o                         
  -2   7  12        397.46        521.74        62.21 o                         
  -1   7  12          4.88        -40.06        41.19 o                         
   0   7  12        266.02        295.26        37.70 o                         
   1   7  12        464.89        418.62        38.09 o                         
   2   7  12       2242.86       2080.48        52.71 o                         
   3   7  12        563.31        595.72        34.84 o                         
   4   7  12        163.75        175.07        33.10 o                         
   5   7  12        193.14        196.67        36.06 o                         
   6   7  12       1134.65       1037.64        68.73 o                         
   7   7  12        105.77         89.66        22.22 o                         
  -4   8  12        871.53        939.32        39.99 o                         
  -3   8  12         32.81         -0.11        49.84 o                         
  -2   8  12         12.75         20.44       130.64 o                         
  -1   8  12       1949.82       2242.97        56.84 o                         
   0   8  12        244.41        283.16        37.55 o                         
   1   8  12         78.47        139.81        36.41 o                         
   2   8  12       1713.58       1482.33        45.73 o                         
   3   8  12       1784.60       1728.41        48.27 o                         
   4   8  12        952.21        892.91        39.75 o                         
   5   8  12         18.19         17.91        28.36 o                         
   6   8  12       1222.65       1057.14        26.62 o                         
  -4   9  12        225.66        233.66        35.49 o                         
  -3   9  12        113.65        115.25        41.16 o                         
  -2   9  12        194.48        139.29        37.23 o                         
  -1   9  12       1826.67       2098.94       181.49 o                         
   0   9  12        508.82        545.36        37.30 o                         
   1   9  12        179.41        180.21        24.31 o                         
   2   9  12        217.34        189.41        28.09 o                         
   3   9  12        284.29        235.07        43.73 o                         
   4   9  12         35.99         95.08        29.48 o                         
   5   9  12       2967.92       2743.31        37.90 o                         
   6   9  12        174.51        169.16        24.58 o                         
  -4  10  12          4.01        -19.38        25.17 o                         
  -3  10  12        779.81        982.78        49.30 o                         
  -2  10  12          9.71         86.48        45.64 o                         
  -1  10  12        102.19        127.00        34.21 o                         
   0  10  12        341.84        410.29        37.39 o                         
   1  10  12         14.20         41.79        32.47 o                         
   2  10  12         43.24          8.18        24.83 o                         
   3  10  12       2186.76       2148.50        34.07 o                         
   4  10  12        760.34        771.19        39.61 o                         
   5  10  12        214.10        192.69        24.51 o                         
   6  10  12          2.74         17.31        42.64 o                         
  -3  11  12         14.06         14.85        28.50 o                         
  -2  11  12        225.92        182.34        35.10 o                         
  -1  11  12        174.19        201.96        29.76 o                         
   0  11  12        399.71        480.11        30.79 o                         
   1  11  12         46.72         77.90        23.70 o                         
   2  11  12        171.46        161.56        22.44 o                         
   3  11  12        128.92        142.26        28.69 o                         
   4  11  12        109.78         89.57        32.92 o                         
   5  11  12         18.94         24.20        36.06 o                         
   6  11  12        788.89        815.51        43.46 o                         
  -2  12  12        351.42        381.99        33.03 o                         
  -1  12  12        214.16        203.47        37.94 o                         
   0  12  12        492.76        534.66        32.24 o                         
   1  12  12         18.36         44.73        29.43 o                         
   2  12  12        270.01        291.21        23.89 o                         
   3  12  12         27.09         23.05        75.61 o                         
   4  12  12       1190.30       1310.36        51.40 o                         
   5  12  12        423.25        396.95        28.82 o                         
   0  13  12         81.64         85.27        29.75 o                         
   1  13  12         42.38         68.35        35.65 o                         
   2  13  12         19.04         29.15        39.74 o                         
   3  13  12       1466.58       1504.31        52.46 o                         
   4  13  12         40.08         52.00        23.38 o                         
   1  -6  13        337.42        309.43        35.98 o                         
   0  -5  13        698.60        825.70        72.69 o                         
   1  -5  13         11.51         18.55        44.44 o                         
   2  -5  13        435.78        551.21        26.94 o                         
  -2  -4  13        142.88        175.34        26.92 o                         
  -1  -4  13          0.83          0.67        28.11 o                         
   0  -4  13         16.02         -0.22        39.69 o                         
   1  -4  13       1468.32       1430.12        58.58 o                         
   2  -4  13        214.07         72.61        39.85 o                         
   3  -4  13         26.48        -15.12        33.85 o                         
  -3  -3  13        145.96        177.21        42.20 o                         
  -2  -3  13       1335.64       1352.05        60.93 o                         
  -1  -3  13        417.13        488.08        39.14 o                         
   0  -3  13        187.44        237.27        37.27 o                         
   1  -3  13          5.44         47.76        38.98 o                         
   2  -3  13         15.04         94.09        33.98 o                         
   3  -3  13          4.20        -10.59        30.51 o                         
   4  -3  13       1465.13       1416.60        48.18 o                         
  -4  -2  13       1418.27       1481.82        60.27 o                         
  -3  -2  13        935.57        818.12        34.21 o                         
  -2  -2  13        413.66        507.82        63.76 o                         
  -1  -2  13          2.03         77.30        61.09 o                         
   0  -2  13         54.10         79.91        38.84 o                         
   1  -2  13        455.91        485.14        42.52 o                         
   2  -2  13       1041.63       1026.92        46.10 o                         
   4  -2  13        180.08        142.09        24.65 o                         
  -5  -1  13        291.55        327.61        37.29 o                         
  -4  -1  13         12.04         17.03        33.98 o                         
  -3  -1  13        744.25        659.98        42.43 o                         
  -2  -1  13        159.32        240.81       114.86 o                         
  -1  -1  13       1417.83       1410.79        80.63 o                         
   0  -1  13        484.93        443.66        44.13 o                         
   1  -1  13       1151.68       1199.92        44.34 o                         
   2  -1  13        155.83        133.12        38.28 o                         
   3  -1  13         32.44         65.63        21.51 o                         
   4  -1  13        130.06         99.93        20.70 o                         
   5  -1  13       1805.58       1616.23        39.17 o                         
  -5   0  13         16.54         -6.63        50.44 o                         
  -4   0  13        434.94        480.42        57.98 o                         
  -3   0  13        154.94        124.61        43.54 o                         
  -2   0  13        718.47        690.53        54.51 o                         
  -1   0  13       1236.99       1164.87        45.51 o                         
   0   0  13         18.71         30.15        28.72 o                         
   1   0  13         18.28         41.44        26.18 o                         
   2   0  13        644.08        661.40        34.52 o                         
   3   0  13        173.28        211.08        32.55 o                         
   4   0  13       1224.40       1199.20        38.65 o                         
   5   0  13        160.33        179.12        39.47 o                         
   6   0  13        805.71        930.20        53.86 o                         
  -5   1  13         17.65         19.52        26.43 o                         
  -4   1  13        198.66        226.23        38.22 o                         
  -3   1  13         11.84         -7.03        32.78 o                         
  -2   1  13         21.21        -11.73        34.02 o                         
  -1   1  13        181.54        244.64        40.59 o                         
   0   1  13        604.09        521.17        34.65 o                         
   1   1  13          1.31         13.99        25.19 o                         
   2   1  13       1503.28       1464.75        44.86 o                         
   3   1  13        909.36        794.12        38.22 o                         
   5   1  13       2047.91       2015.95        62.18 o                         
   6   1  13        370.44        368.47        60.93 o                         
  -5   2  13        163.40        236.11        39.14 o                         
  -4   2  13         16.79         25.46        24.09 o                         
  -3   2  13       1065.89       1146.86        43.66 o                         
  -2   2  13        475.78        679.46        89.94 o                         
  -1   2  13        200.73        203.23        28.09 o                         
   0   2  13        458.31        481.53        31.33 o                         
   1   2  13        501.51        463.16        37.82 o                         
   2   2  13       1238.56       1062.85        41.75 o                         
   3   2  13       1386.69       1361.71        62.02 o                         
   4   2  13         60.19         39.66        33.01 o                         
   5   2  13        372.38        319.94        34.07 o                         
   6   2  13         70.00         52.45        29.04 o                         
  -5   3  13        347.33        474.88        29.75 o                         
  -4   3  13         63.22         96.78        29.02 o                         
  -3   3  13         25.69         73.44        36.11 o                         
  -2   3  13         43.27         81.46        29.12 o                         
  -1   3  13         14.06         33.09        40.45 o                         
   0   3  13        626.39        672.83        50.47 o                         
   1   3  13         30.36         10.05        33.74 o                         
   2   3  13        435.49        441.93        55.79 o                         
   3   3  13        255.46        206.52        51.97 o                         
   4   3  13        365.46        322.44        32.45 o                         
   5   3  13         33.28         48.58        51.04 o                         
   6   3  13       1907.64       2024.73        76.78 o                         
   7   3  13         26.56         26.20        25.77 o                         
  -5   4  13         33.27         24.79        34.07 o                         
  -4   4  13         77.52         65.31        27.66 o                         
  -3   4  13         11.72          4.34        25.27 o                         
  -2   4  13        291.44        355.75        39.18 o                         
  -1   4  13        281.69        265.17        41.58 o                         
   0   4  13        832.77        933.55        45.28 o                         
   1   4  13        262.23        193.60        36.24 o                         
   2   4  13        588.96        531.19        35.77 o                         
   3   4  13        472.59        464.58        37.19 o                         
   4   4  13        446.25        368.88        37.67 o                         
   5   4  13        113.38        136.10        34.26 o                         
   6   4  13         20.72         51.04        40.23 o                         
   7   4  13         13.21        -17.69        27.90 o                         
  -5   5  13         49.86        -17.58        31.66 o                         
  -4   5  13        132.42        113.01        24.28 o                         
  -3   5  13       3341.44       3512.39        57.27 o                         
  -2   5  13          0.05          5.03        31.74 o                         
  -1   5  13        256.22        257.99        65.48 o                         
   0   5  13         66.56        153.54        33.97 o                         
   1   5  13        157.82        179.68        29.58 o                         
   2   5  13        505.22        447.60        28.15 o                         
   3   5  13        721.09        626.32        38.27 o                         
   4   5  13         91.96         -6.17        48.15 o                         
   5   5  13       1410.12       1209.45        60.05 o                         
   6   5  13          4.52        -32.59        38.54 o                         
   7   5  13       1214.68       1157.31        39.14 o                         
  -5   6  13        749.25        850.34        39.20 o                         
  -4   6  13        240.18        308.99        28.02 o                         
  -3   6  13        485.87        517.04        27.91 o                         
  -2   6  13        266.91        377.77        73.51 o                         
  -1   6  13         76.48         71.21        33.36 o                         
   0   6  13       1859.52       2170.90        53.75 o                         
   1   6  13       1221.88       1309.33        40.88 o                         
   2   6  13        141.53        146.91        35.56 o                         
   3   6  13        434.30        401.91        36.96 o                         
   4   6  13          0.09        -27.73        31.88 o                         
   5   6  13         17.87         12.50        29.94 o                         
   6   6  13       1393.91       1367.44        52.63 o                         
  -4   7  13         11.07         -9.44        33.52 o                         
  -3   7  13        212.54        245.56        50.66 o                         
  -2   7  13       3065.67       3618.13       158.48 o                         
  -1   7  13          1.45         22.54        40.96 o                         
   0   7  13        473.03        463.58        39.00 o                         
   1   7  13       1757.05       1908.62       111.45 o                         
   2   7  13       1150.45       1185.04        43.58 o                         
   3   7  13        285.85        216.63        35.31 o                         
   4   7  13        321.08        246.39        32.01 o                         
   5   7  13        108.60         73.21        41.55 o                         
   6   7  13        121.88        152.53        39.91 o                         
  -4   8  13        610.57        701.99        88.06 o                         
  -3   8  13        297.90        371.06        31.33 o                         
  -2   8  13         78.05        113.18        37.72 o                         
  -1   8  13       1572.24       1767.57        53.23 o                         
   0   8  13        495.06        558.64        43.52 o                         
   1   8  13        405.17        431.41        39.51 o                         
   2   8  13         69.74         66.71        30.50 o                         
   3   8  13         67.59         53.17        35.38 o                         
   4   8  13        653.78        657.34        28.86 o                         
   5   8  13        523.32        528.61        33.96 o                         
   6   8  13         66.64         85.35        20.46 o                         
  -4   9  13         14.65        -24.79        24.79 o                         
  -3   9  13          2.36         45.66        24.26 o                         
  -2   9  13        459.59        549.69        36.31 o                         
  -1   9  13       1075.38       1038.98        60.08 o                         
   0   9  13         17.59         -0.86        35.66 o                         
   1   9  13         33.43         37.56        51.81 o                         
   2   9  13       1205.84       1141.87        93.98 o                         
   3   9  13         20.95          8.38        25.91 o                         
   4   9  13        434.51        440.08        29.55 o                         
   5   9  13         73.54         91.67        24.72 o                         
  -3  10  13         16.86         20.53        20.74 o                         
  -1  10  13        210.48        293.55        48.81 o                         
   0  10  13        482.50        546.05        38.85 o                         
   1  10  13       2950.97       3042.95        43.24 o                         
   2  10  13         53.46         18.11        21.82 o                         
   3  10  13        607.84        586.23        26.87 o                         
   4  10  13        115.21        138.91        20.52 o                         
   5  10  13       2155.41       2088.50        36.61 o                         
  -2  11  13         49.63         65.02        25.39 o                         
  -1  11  13       1370.70       1595.50        83.36 o                         
   0  11  13        104.55        130.53        28.24 o                         
   1  11  13        230.47        219.98        34.37 o                         
   2  11  13        270.31        264.47        26.30 o                         
   3  11  13        797.97        719.27        35.89 o                         
   4  11  13        340.40        331.07        21.24 o                         
   5  11  13       1238.67       1367.12        49.73 o                         
   0  12  13         47.53         55.25        31.61 o                         
   1  12  13         45.91         35.70        22.31 o                         
   2  12  13       1240.55       1293.12        35.48 o                         
   3  12  13        254.99        211.18        24.59 o                         
   4  12  13          6.95          2.14        22.30 o                         
  -1  -4  14         82.79        120.38        35.10 o                         
   0  -4  14          8.46        -35.65        36.63 o                         
   1  -4  14         58.20         65.38        26.25 o                         
   2  -4  14        222.91        208.51        23.70 o                         
  -2  -3  14        174.00        243.98        34.50 o                         
  -1  -3  14        747.39        761.88        36.11 o                         
   0  -3  14          9.84        -11.06        35.08 o                         
   1  -3  14       1621.48       1630.15        53.72 o                         
   2  -3  14        506.19        510.06        43.16 o                         
   3  -3  14         62.22         34.88        36.52 o                         
  -3  -2  14        162.16        106.84        40.51 o                         
  -2  -2  14         45.65         84.13        46.46 o                         
  -1  -2  14         32.59         87.57        51.15 o                         
   0  -2  14       2305.34       2414.43        80.03 o                         
   1  -2  14        119.73        152.86        35.48 o                         
   2  -2  14        101.89        130.44        31.70 o                         
   3  -2  14        224.11        283.99        46.40 o                         
   4  -2  14         55.64         74.52        37.56 o                         
  -4  -1  14         15.93         23.42        35.54 o                         
  -3  -1  14         98.12        139.68        40.97 o                         
  -2  -1  14       2347.01       2339.06       108.78 o                         
  -1  -1  14        681.97        704.14        66.60 o                         
   0  -1  14          2.35        -28.61        55.68 o                         
   1  -1  14         18.11          3.50        36.70 o                         
   2  -1  14        122.61         48.00        24.74 o                         
   3  -1  14        582.40        612.42        34.39 o                         
   4  -1  14        484.24        516.34        48.64 o                         
   5  -1  14         10.65         22.16        32.43 o                         
  -4   0  14        397.29        437.13        27.03 o                         
  -3   0  14       1128.71       1153.31        44.96 o                         
  -2   0  14        245.91        282.32        50.96 o                         
  -1   0  14         27.57         94.88        60.27 o                         
   0   0  14        551.89        649.11        38.69 o                         
   1   0  14       3757.97       3909.03        60.70 o                         
   2   0  14          0.65         -9.30        22.08 o                         
   3   0  14         52.89         28.34        29.95 o                         
   4   0  14        590.15        628.85        29.11 o                         
   5   0  14         14.36        -13.05        27.02 o                         
  -4   1  14        450.01        530.76        31.00 o                         
  -3   1  14        235.24        203.33        28.15 o                         
  -2   1  14         20.06         59.66        32.12 o                         
  -1   1  14       3478.70       3678.04        60.75 o                         
   0   1  14       1005.37       1113.28        57.90 o                         
   1   1  14         24.83        -34.17        34.17 o                         
   2   1  14        337.77        355.63        32.19 o                         
   3   1  14         75.28         28.54        28.12 o                         
   4   1  14        535.64        510.88        30.24 o                         
   5   1  14        777.16        711.18        40.13 o                         
  -4   2  14         58.74         94.86        28.81 o                         
  -3   2  14         14.72         31.67        21.77 o                         
  -2   2  14       1192.11       1329.27        73.89 o                         
  -1   2  14        385.63        442.57        40.24 o                         
   0   2  14        331.42        408.09        40.65 o                         
   1   2  14        875.71        929.18        34.38 o                         
   2   2  14        684.41        655.25        64.09 o                         
   3   2  14        168.92        173.11        32.48 o                         
   4   2  14        228.46        251.84        43.73 o                         
   5   2  14        862.60        845.05        32.77 o                         
   6   2  14         20.66          0.77        28.58 o                         
  -4   3  14        529.48        702.45        48.81 o                         
  -3   3  14         53.23         52.64        29.49 o                         
  -2   3  14        383.40        377.83        41.31 o                         
  -1   3  14        718.69        789.87        34.08 o                         
   0   3  14        401.04        375.93        57.43 o                         
   1   3  14       1855.14       1915.97        49.91 o                         
   2   3  14         16.17         -9.83        49.73 o                         
   3   3  14        204.45        229.29        35.31 o                         
   4   3  14        616.31        555.89        35.40 o                         
   5   3  14         13.57        -31.61        34.88 o                         
   6   3  14        100.78        131.73        33.14 o                         
  -4   4  14        381.41        426.75        22.33 o                         
  -3   4  14        100.64        158.37        40.62 o                         
  -2   4  14        234.77        238.94        26.97 o                         
  -1   4  14        689.28        709.58        41.08 o                         
   0   4  14          0.02        -26.70        29.21 o                         
   1   4  14        242.84        186.11        36.98 o                         
   2   4  14       4256.16       4065.54        63.62 o                         
   3   4  14         73.97        104.09        27.00 o                         
   4   4  14         11.05         14.62        30.74 o                         
   5   4  14         31.73         33.42        41.19 o                         
   6   4  14        230.43        207.51        24.36 o                         
  -4   5  14          3.69         18.45        33.36 o                         
  -3   5  14        152.02        142.95        23.36 o                         
  -2   5  14        198.20        212.81        35.43 o                         
  -1   5  14         75.88        140.19        34.70 o                         
   0   5  14        528.39        500.94        37.50 o                         
   1   5  14        728.03        880.81        49.52 o                         
   2   5  14         78.20        128.22        36.61 o                         
   3   5  14        270.63        251.17        42.94 o                         
   4   5  14        509.51        452.59        29.53 o                         
   5   5  14        972.47        911.07        35.05 o                         
   6   5  14         30.30         -0.76        23.10 o                         
  -4   6  14         38.87         69.72        33.41 o                         
  -3   6  14        352.19        337.43        26.27 o                         
  -2   6  14         52.44         60.49        50.83 o                         
  -1   6  14        193.50        173.81        29.07 o                         
   0   6  14          4.88         35.07        28.92 o                         
   1   6  14        476.54        451.16        32.26 o                         
   2   6  14         14.58         -0.32        29.26 o                         
   3   6  14       3213.99       2998.42       144.37 o                         
   4   6  14        263.24        222.43        28.15 o                         
   5   6  14         23.61         -0.57        25.38 o                         
   6   6  14        185.34        191.41        25.67 o                         
  -4   7  14        379.25        413.27        30.68 o                         
  -3   7  14        446.24        557.90        30.17 o                         
  -2   7  14         48.27        -24.07        35.81 o                         
  -1   7  14        380.47        415.42        41.16 o                         
   0   7  14        150.97        183.28        39.39 o                         
   1   7  14        129.20        114.59        37.21 o                         
   2   7  14        764.15        746.92        41.07 o                         
   3   7  14         24.09        -11.93        33.47 o                         
   4   7  14        670.34        633.53        34.37 o                         
   5   7  14        100.76         60.93        25.67 o                         
   6   7  14        232.47        247.17        22.85 o                         
  -3   8  14        228.54        219.46        37.34 o                         
  -2   8  14          7.29        -24.66        29.41 o                         
  -1   8  14         35.84         87.66        36.20 o                         
   0   8  14       1382.08       1557.45        61.77 o                         
   1   8  14         79.17        139.83        36.05 o                         
   2   8  14        461.58        453.18        63.11 o                         
   3   8  14        306.08        314.67        32.50 o                         
   4   8  14       1154.78       1137.88        51.70 o                         
   5   8  14       1472.27       1407.34        88.30 o                         
   6   8  14        189.67        171.26        29.75 o                         
  -3   9  14        396.14        443.34        23.33 o                         
  -2   9  14        253.05        215.46        27.66 o                         
  -1   9  14         28.32         46.50        30.68 o                         
   0   9  14       1190.81       1334.49       162.09 o                         
   1   9  14        228.60        227.74        34.82 o                         
   2   9  14        192.53        227.60        46.68 o                         
   3   9  14        792.91        733.30        27.42 o                         
   4   9  14         91.79         79.04        23.12 o                         
   5   9  14          7.77         26.33        21.11 o                         
  -2  10  14        440.21        505.42        35.27 o                         
  -1  10  14        120.74        157.99        40.29 o                         
   0  10  14         25.43         83.91        42.69 o                         
   1  10  14         98.27         88.10        28.12 o                         
   2  10  14         59.00         56.96        25.71 o                         
   3  10  14         66.07         87.64        23.86 o                         
   4  10  14       1761.28       1888.35        39.03 o                         
  -2  11  14         18.51         -4.75        22.55 o                         
  -1  11  14         87.69         90.16        28.31 o                         
   0  11  14         59.41         74.21        24.69 o                         
   1  11  14        262.51        292.82        24.45 o                         
   2  11  14        706.60        642.39        34.23 o                         
   3  11  14        686.21        694.83        27.62 o                         
   4  11  14         12.45        -14.58        27.13 o                         
   1  12  14        272.93        225.85        30.03 o                         
   2  12  14         36.15         72.83        29.53 o                         
  -2  -2  15          4.01         -3.00        32.21 o                         
  -1  -2  15        598.96        599.03        30.17 o                         
   0  -2  15         90.46         98.49        44.22 o                         
   1  -2  15        138.64        146.04        40.78 o                         
   2  -2  15         98.25        157.28        40.73 o                         
   3  -2  15        592.90        681.10        41.22 o                         
  -3  -1  15         88.49        101.32        32.59 o                         
  -2  -1  15         37.34         14.48        30.12 o                         
  -1  -1  15        165.30        242.17        47.77 o                         
   0  -1  15        340.59        292.40        54.32 o                         
   1  -1  15        181.40        134.08        47.93 o                         
   2  -1  15        439.48        439.47        51.48 o                         
   3  -1  15         31.20         65.46        45.75 o                         
   4  -1  15        816.26        756.71        39.47 o                         
  -3   0  15        311.28        431.12        42.36 o                         
  -2   0  15        194.66        235.68        40.40 o                         
  -1   0  15        447.95        434.12        55.25 o                         
   0   0  15       1728.52       1974.30        74.19 o                         
   1   0  15         92.37         85.82        49.95 o                         
   2   0  15         74.57         97.00        25.82 o                         
   3   0  15        447.53        475.20        64.94 o                         
   4   0  15       1515.78       1422.36        52.79 o                         
  -3   1  15       1131.73       1188.32        54.37 o                         
  -2   1  15         39.88         38.32        50.33 o                         
  -1   1  15        154.78        168.91        52.85 o                         
   0   1  15         10.02        -12.59        30.65 o                         
   1   1  15         16.51         41.01        35.24 o                         
   2   1  15          1.92        -25.43        25.43 o                         
   3   1  15       2150.35       2232.94        34.79 o                         
   4   1  15          7.74          2.44        32.65 o                         
   5   1  15        294.66        258.44        32.37 o                         
  -3   2  15         12.45        -26.20        26.20 o                         
  -2   2  15        669.09        667.59        26.12 o                         
  -1   2  15        457.46        511.34        37.68 o                         
   0   2  15        317.89        337.08        36.22 o                         
   1   2  15        890.42        917.31        36.13 o                         
   2   2  15        117.05        131.49        27.79 o                         
   3   2  15        932.06        949.73        50.33 o                         
   4   2  15       1148.28       1228.61        46.13 o                         
   5   2  15        609.51        626.11        24.77 o                         
  -3   3  15        222.63        237.11        28.67 o                         
  -2   3  15        152.20        199.76        38.82 o                         
  -1   3  15          3.44        -27.93        27.93 o                         
   0   3  15         30.34         17.71        30.26 o                         
   1   3  15       1887.59       2045.05        64.09 o                         
   2   3  15        108.12        123.63        32.84 o                         
   3   3  15        353.16        362.68        32.21 o                         
   4   3  15        758.62        792.25        33.04 o                         
   5   3  15        153.79        119.29        22.90 o                         
  -3   4  15        654.25        744.18        30.18 o                         
  -2   4  15         82.70        117.14        31.44 o                         
  -1   4  15        298.10        379.64        34.68 o                         
   0   4  15        287.21        315.16        28.71 o                         
   1   4  15        180.74        170.12        33.60 o                         
   2   4  15        291.75        278.34        36.26 o                         
   3   4  15        210.49        250.96        24.78 o                         
   4   4  15        995.59        921.22        31.95 o                         
   5   4  15        787.81        724.86        28.97 o                         
  -3   5  15          9.02         17.21        33.66 o                         
  -2   5  15       1240.64       1478.00        53.91 o                         
  -1   5  15         46.72         36.88        26.06 o                         
   0   5  15        990.38       1068.18        34.49 o                         
   1   5  15        117.58        141.69        34.32 o                         
   2   5  15        958.76       1099.49        41.82 o                         
   3   5  15         40.07         20.20        22.09 o                         
   4   5  15        994.87        902.03        31.38 o                         
   5   5  15         96.10        121.00        23.85 o                         
  -3   6  15        256.91        249.87        34.61 o                         
  -2   6  15        462.57        537.15        33.08 o                         
  -1   6  15         63.88         43.39        28.06 o                         
   0   6  15        170.34        198.48        35.72 o                         
   1   6  15        908.13       1015.32        43.03 o                         
   2   6  15        851.17        850.09        40.08 o                         
   3   6  15        442.62        417.78        33.71 o                         
   4   6  15        370.81        353.34        28.68 o                         
   5   6  15         45.32         54.80        22.86 o                         
  -3   7  15         56.29         62.29        29.64 o                         
  -2   7  15          4.99        -11.85        22.90 o                         
  -1   7  15       1099.88       1409.46        60.43 o                         
   0   7  15        156.86        228.41        59.37 o                         
   1   7  15         52.90         53.88        33.80 o                         
   2   7  15         18.87         14.12        72.36 o                         
   3   7  15         75.68         28.06        38.08 o                         
   4   7  15         73.84         99.43        25.93 o                         
   5   7  15        793.69        814.15        28.96 o                         
  -3   8  15        657.98        827.68        34.45 o                         
  -2   8  15        441.94        510.78        56.20 o                         
  -1   8  15          8.74        -22.87        28.33 o                         
   0   8  15        405.74        536.72        35.69 o                         
   1   8  15         90.73        105.62        32.16 o                         
   2   8  15        336.37        288.70        31.77 o                         
   3   8  15         75.58         59.29        26.78 o                         
   4   8  15        318.97        321.50        37.40 o                         
   5   8  15        218.42        296.79        21.68 o                         
  -2   9  15         42.72         56.56        29.21 o                         
  -1   9  15        372.07        426.11        29.85 o                         
   0   9  15       1822.80       1973.88        42.86 o                         
   1   9  15        269.88        294.50        43.57 o                         
   2   9  15         89.26        140.14        39.58 o                         
   3   9  15         46.48         54.54        35.43 o                         
   4   9  15         22.39         19.12        27.08 o                         
   5   9  15         11.46        -24.24        24.24 o                         
  -1  10  15       1204.69       1230.41        92.21 o                         
   0  10  15        114.34        179.23        43.57 o                         
   1  10  15        326.94        370.19        42.36 o                         
   2  10  15        251.75        285.53        36.58 o                         
   3  10  15         13.98        -10.77        21.97 o                         
   4  10  15        230.13        269.14        33.74 o                         
   0  11  15       1127.83       1147.87        40.29 o                         
   1  11  15        353.25        334.56        21.83 o                         
   3  11  15         75.77         98.87        26.64 o                         
  -1  -1  16       1000.52       1126.52        46.46 o                         
   0  -1  16         82.42        101.05        35.92 o                         
   1  -1  16         48.06        -28.12        31.94 o                         
   2  -1  16         32.94         10.21        30.57 o                         
  -2   0  16        540.50        519.27        26.23 o                         
  -1   0  16          3.82         27.32        43.05 o                         
   0   0  16         36.43         41.44        38.87 o                         
   1   0  16         51.40        126.60        39.74 o                         
   2   0  16        578.19        586.66        43.40 o                         
   3   0  16         54.25         63.22        32.21 o                         
  -2   1  16        165.13        136.95        26.26 o                         
  -1   1  16         12.25        -14.19        39.91 o                         
   0   1  16       1275.25       1372.85        58.25 o                         
   1   1  16        252.43        240.65        42.80 o                         
   2   1  16         18.14          3.71        38.11 o                         
   3   1  16        273.63        302.61        38.22 o                         
  -2   2  16        234.97        257.01        41.11 o                         
  -1   2  16        888.22        948.06        52.90 o                         
   0   2  16         61.00        107.24        25.92 o                         
   1   2  16        254.56        241.01        30.28 o                         
   2   2  16        347.02        333.83        21.37 o                         
   3   2  16        463.72        361.68       316.69 o                         
   4   2  16         59.69         33.72        18.58 o                         
  -2   3  16          0.79        -37.67        37.67 o                         
  -1   3  16          4.25         20.69        29.64 o                         
   0   3  16        640.57        600.58        44.49 o                         
   1   3  16       1187.04       1199.30        33.63 o                         
   2   3  16        870.45        890.50        59.04 o                         
   3   3  16        176.91        209.04        27.43 o                         
   4   3  16        337.97        341.74        22.55 o                         
  -2   4  16         32.24        -29.13        30.68 o                         
  -1   4  16        133.50        182.58        57.98 o                         
   0   4  16        972.55        978.34        36.88 o                         
   1   4  16         75.00         48.10        21.97 o                         
   2   4  16         54.76         -5.93        26.17 o                         
   3   4  16       2420.86       2354.46        50.69 o                         
   4   4  16         25.90         11.52        31.34 o                         
  -2   5  16        727.55        760.49        28.44 o                         
  -1   5  16         43.55         42.76        21.73 o                         
   0   5  16        160.46        177.19        25.96 o                         
   1   5  16        703.31        776.02        34.96 o                         
   2   5  16       1581.83       1463.09        37.15 o                         
   3   5  16         73.59         24.48        20.99 o                         
   4   5  16          3.97          2.82        22.36 o                         
   5   5  16         10.19        -16.78        16.78 o                         
  -2   6  16         43.54         23.37        31.61 o                         
  -1   6  16          7.47          4.30        30.82 o                         
   0   6  16        100.84        124.31        41.05 o                         
   1   6  16         42.79         30.28        40.48 o                         
   2   6  16        439.96        449.42        31.01 o                         
   3   6  16         51.37         94.29        28.39 o                         
   4   6  16       1522.57       1524.22        33.27 o                         
   5   6  16         12.02         26.51        17.46 o                         
  -2   7  16        279.67        328.43        32.05 o                         
  -1   7  16         83.92         77.96        35.10 o                         
   0   7  16         87.53         78.40        46.70 o                         
   1   7  16         10.53         42.45        28.70 o                         
   2   7  16        541.81        578.84        33.03 o                         
   3   7  16        995.67        984.24        83.50 o                         
   4   7  16         21.85         31.32        30.84 o                         
  -2   8  16         24.99         21.51        25.22 o                         
  -1   8  16         11.25        -21.97        21.97 o                         
   0   8  16         77.91        162.67        38.46 o                         
   1   8  16       1364.44       1501.37        72.96 o                         
   2   8  16         54.75         64.81        24.39 o                         
   3   8  16        913.31        843.40        29.96 o                         
   4   8  16         12.95         22.55        27.68 o                         
  -1   9  16        368.82        397.93        22.37 o                         
   0   9  16        491.80        510.05        28.33 o                         
   1   9  16          3.99         38.80        39.47 o                         
   2   9  16        105.76         81.82        22.38 o                         
   3   9  16         38.60         43.02        30.03 o                         
   4   9  16        739.83        728.65        33.57 o                         
   0  10  16         51.82         79.81        27.46 o                         
   1  10  16         52.56         38.05        28.83 o                         
   2  10  16        322.02        324.65        22.78 o                         
   3  10  16        132.16        124.20        26.48 o                         
   0   1  17         11.31        -30.08        30.08 o                         
   1   1  17        112.50         83.14        34.78 o                         
  -1   2  17         88.89        108.26        32.16 o                         
   0   3  17         22.91         21.02        34.99 o                         
   1   3  17        227.42        318.07        41.27 o                         
   2   3  17        100.66         93.12        22.24 o                         
   0   4  17        335.34        400.47        44.00 o                         
   1   4  17         28.89         22.91        21.49 o                         
   3   4  17        421.57        456.56        34.28 o                         
   1   5  17        225.85        279.88        24.54 o                         
   2   5  17        511.32        558.85        25.81 o                         
   3   5  17        357.36        350.81        31.94 o                         
   0   6  17         16.70         40.77        19.92 o                         
   1   6  17        306.54        379.91        25.06 o                         
   2   6  17        247.72        226.45        33.25 o                         
   3   6  17        156.20        136.59        20.01 o                         
   0   7  17        993.70       1153.05        71.24 o                         
   1   7  17         85.19        112.87        43.10 o                         
   2   7  17         94.27        143.20        21.51 o                         
   3   7  17         98.87         95.85        19.39 o                         
   0   8  17        110.68        122.02        26.53 o                         
   1   8  17         17.68        -20.11        20.11 o                         
   2   8  17         11.97         10.48        18.35 o                         
   3   8  17        145.46        186.09        34.12 o                         
   1   9  17        487.67        561.65        31.83 o                         
                                                                                
